# Supplementary material for: Crystal structure of 1-[(2,3-dihydro-1H-naphtho­[1,2-e][1,3]oxazin-2-yl)meth­yl]naphthalen-2-ol: a possible candidate for new polynaphthoxazine materials
Source: Acta Crystallogr E Crystallogr Commun. 2015 Aug 26;71(Pt 9):1089–92. doi: 10.1107/S2056989015015583 (PMC4555368; doi:10.1107/S2056989015015583)
Supplement: Supplementary file 1 [file e-71-01089-sup1.cif]

##############################################################################
#                                                                            #
# This CIF contains the data in a paper accepted for publication in          #
# Acta Crystallographica Section E. It conforms to the requirements of       #
# Notes for Authors for Acta Crystallographica Section E, and has been       #
# peer reviewed under the auspices of the IUCr Commission on Journals.       #
#                                                                            #
# Full details of the Crystallographic Information File format               #
# are given in the paper "The Crystallographic Information File (CIF):       #
# a New Standard Archive File for Crystallography" by S. R. Hall, F. H.      #
# Allen and I. D. Brown [Acta Cryst. (1991), A47, 655-685].                  #
#                                                                            #
# The current version of the core CIF dictionary is obtainable from          #
# ftp://ftp.iucr.org/pub/cif_core.dic.                                       #
#                                                                            #
# Software is freely available for graphical display of the structure(s)     #
# in this CIF. For information consult the CIF software page                 #
# http://www.iucr.org/resources/cif/software.                                #
#                                                                            #
# This file may be used for bona fide research purposes within the           #
# scientific community so long as proper attribution is given to the journal # 
# article from which it was obtained.                                        #
#                                                                            #
##############################################################################
data_I
_audit_creation_method     SHELXL-2014/6
_chemical_name_systematic
;\
1-[(2,3-Dihydro-1<i>H</i>-naphtho[1,2-<i>e</i>][1,3]oxazin-2-yl)methyl]\
naphthalen-2-ol
;
_chemical_name_common     ?
_chemical_formula_moiety     'C23 H19 N O2'
_chemical_formula_sum     'C23 H19 N O2'
_chemical_formula_iupac     'C23 H19 N O2'
_chemical_formula_weight     341.39
_chemical_melting_point     ?
_shelx_space_group_comment
;
The symmetry employed for this shelxl refinement is uniquely defined
by the following loop, which should always be used as a source of
symmetry information in preference to the above space-group names.
They are only intended as comments.
;
_space_group_crystal_system     monoclinic
_space_group_name_H-M_alt     'P 21/n'
_space_group_name_Hall     '-P 2yn'
loop_
    _space_group_symop_operation_xyz
    'x, y, z'
    '-x+1/2, y+1/2, -z+1/2'
    '-x, -y, -z'
    'x-1/2, -y-1/2, z-1/2'
_cell_length_a     9.6570(12)
_cell_length_b     9.7609(7)
_cell_length_c     18.790(2)
_cell_angle_alpha     90
_cell_angle_beta     102.331(10)
_cell_angle_gamma     90
_cell_volume     1730.3(3)
_cell_formula_units_Z     4
_cell_measurement_reflns_used     5838
_cell_measurement_theta_min     3.4
_cell_measurement_theta_max     25.8
_cell_measurement_temperature     173(2)
_exptl_crystal_description     needle
_exptl_crystal_colour     colourless
_exptl_crystal_size_max     0.310
_exptl_crystal_size_mid     0.110
_exptl_crystal_size_min     0.110
_exptl_crystal_density_diffrn     1.310
_exptl_crystal_density_meas     ?
_exptl_crystal_density_method     ?
_exptl_crystal_F_000     720
_exptl_absorpt_coefficient_mu     0.083
_exptl_absorpt_correction_type     multi-scan
_exptl_absorpt_process_details
;
(<i>X-AREA</i>; Stoe & Cie, 2001)
;
_shelx_estimated_absorpt_T_min     0.975
_shelx_estimated_absorpt_T_max     0.991
_exptl_absorpt_correction_T_min     0.300
_exptl_absorpt_correction_T_max     0.991
_diffrn_ambient_temperature     173(2)
_diffrn_radiation_type     MoK\a
_diffrn_radiation_wavelength     0.71073
_diffrn_measurement_device_type     'STOE IPDS II two-circle-diffractometer'
_diffrn_measurement_method     \w
_diffrn_detector_area_resol_mean     ?
_diffrn_reflns_number     8807
_diffrn_reflns_av_R_equivalents     0.0509
_diffrn_reflns_theta_min     3.358
_diffrn_reflns_theta_max     25.624
_diffrn_reflns_theta_full     25.000
_diffrn_measured_fraction_theta_max     0.985
_diffrn_measured_fraction_theta_full     0.994
_diffrn_reflns_limit_h_min     -9
_diffrn_reflns_limit_h_max     11
_diffrn_reflns_limit_k_min     -10
_diffrn_reflns_limit_k_max     11
_diffrn_reflns_limit_l_min     -22
_diffrn_reflns_limit_l_max     22
_refine_special_details     ?
_reflns_number_total     3222
_reflns_number_gt     2069
_reflns_threshold_expression     'I > 2\s(I)'
_refine_ls_structure_factor_coef     Fsqd
_refine_ls_matrix_type     full
_refine_ls_R_factor_all     0.0914
_refine_ls_R_factor_gt     0.0526
_refine_ls_wR_factor_gt     0.1227
_refine_ls_wR_factor_ref     0.1351
_refine_ls_goodness_of_fit_ref     0.956
_refine_ls_restrained_S_all     0.956
_refine_ls_number_reflns     3222
_refine_ls_number_parameters     237
_refine_ls_number_restraints     0
_refine_ls_hydrogen_treatment     constr
_refine_ls_weighting_scheme     calc
_refine_ls_weighting_details
                      'w=1/[\s^2^(Fo^2^)+(0.0738P)^2^] where P=(Fo^2^+2Fc^2^)/3'
_atom_sites_solution_hydrogens     geom
_atom_sites_solution_primary     ?
_atom_sites_solution_secondary     ?
_refine_ls_shift/su_max     0.000
_refine_ls_shift/su_mean     0.000
_refine_diff_density_max     0.573
_refine_diff_density_min     -0.238
_refine_ls_extinction_method     none
_refine_ls_extinction_coef     .
loop_
    _atom_type_symbol
    _atom_type_description
    _atom_type_scat_dispersion_real
    _atom_type_scat_dispersion_imag
    _atom_type_scat_source
    'C' 'C' 0.0033 0.0016
                         'International Tables Vol C Tables 4.2.6.8 and 6.1.1.4'
    'H' 'H' 0.0000 0.0000
                         'International Tables Vol C Tables 4.2.6.8 and 6.1.1.4'
    'N' 'N' 0.0061 0.0033
                         'International Tables Vol C Tables 4.2.6.8 and 6.1.1.4'
    'O' 'O' 0.0106 0.0060
                         'International Tables Vol C Tables 4.2.6.8 and 6.1.1.4'
_computing_data_collection
;
X-AREA (Stoe & Cie, 2001)
;
_computing_cell_refinement
;
X-AREA (Stoe & Cie, 2001)
;
_computing_data_reduction
;
X-AREA (Stoe & Cie, 2001)
;
_computing_structure_solution
;
SHELXS97 (Sheldrick, 2008)
;
_computing_structure_refinement
;
SHELXL2014/6 (Sheldrick, 2015)
;
_computing_molecular_graphics
;
XP in SHELXTL-Plus (Sheldrick, 2008)
;
_computing_publication_material
;
SHELXL97 (Sheldrick, 2008)
;
loop_
    _atom_site_type_symbol
    _atom_site_label
    _atom_site_fract_x
    _atom_site_fract_y
    _atom_site_fract_z
    _atom_site_U_iso_or_equiv
    _atom_site_adp_type
    _atom_site_calc_flag
    _atom_site_occupancy
    _atom_site_disorder_assembly
    _atom_site_disorder_group
    O O1 0.5357(2) 0.80192(19) 0.57257(9) 0.0422(5) Uani d 1 . .
    O O2 0.67542(18) 0.5355(2) 0.80171(9) 0.0428(5) Uani d 1 . .
    H H2 0.6763 0.5678 0.7604 0.039(8) Uiso calc 1 . .
    N N1 0.5689(2) 0.6438(2) 0.67377(9) 0.0332(5) Uani d 1 . .
    C C1 0.6360(3) 0.7296(3) 0.62925(13) 0.0427(6) Uani d 1 . .
    H H1A 0.6988 0.6725 0.6060 0.051 Uiso calc 1 . .
    H H1B 0.6961 0.7976 0.6607 0.051 Uiso calc 1 . .
    C C2 0.4914(3) 0.5345(3) 0.62777(10) 0.0336(6) Uani d 1 . .
    H H2A 0.4305 0.4846 0.6553 0.040 Uiso calc 1 . .
    H H2B 0.5598 0.4684 0.6149 0.040 Uiso calc 1 . .
    C C3 0.4775(3) 0.7190(3) 0.71422(11) 0.0326(5) Uani d 1 . .
    H H3A 0.3892 0.7470 0.6801 0.039 Uiso calc 1 . .
    H H3B 0.5269 0.8031 0.7356 0.039 Uiso calc 1 . .
    C C11 0.4279(3) 0.7211(3) 0.53568(11) 0.0346(6) Uani d 1 . .
    C C12 0.4002(2) 0.5935(2) 0.55868(10) 0.0293(5) Uani d 1 . .
    C C13 0.2837(2) 0.5172(3) 0.51787(10) 0.0292(5) Uani d 1 . .
    C C14 0.2464(3) 0.3851(3) 0.53810(10) 0.0328(6) Uani d 1 . .
    H H14 0.3030 0.3424 0.5798 0.039 Uiso calc 1 . .
    C C15 0.1310(3) 0.3174(3) 0.49924(11) 0.0381(6) Uani d 1 . .
    H H15 0.1076 0.2294 0.5148 0.046 Uiso calc 1 . .
    C C16 0.0471(3) 0.3762(3) 0.43679(11) 0.0407(6) Uani d 1 . .
    H H16 -0.0330 0.3284 0.4100 0.049 Uiso calc 1 . .
    C C17 0.0809(3) 0.5027(3) 0.41453(11) 0.0388(7) Uani d 1 . .
    H H17 0.0246 0.5414 0.3716 0.047 Uiso calc 1 . .
    C C18 0.1980(3) 0.5774(3) 0.45412(10) 0.0336(6) Uani d 1 . .
    C C19 0.2309(3) 0.7106(3) 0.43329(11) 0.0384(6) Uani d 1 . .
    H H19 0.1742 0.7510 0.3909 0.046 Uiso calc 1 . .
    C C20 0.3419(3) 0.7818(3) 0.47263(11) 0.0418(7) Uani d 1 . .
    H H20 0.3620 0.8716 0.4582 0.050 Uiso calc 1 . .
    C C21 0.4405(2) 0.6320(2) 0.77453(10) 0.0272(5) Uani d 1 . .
    C C22 0.5430(2) 0.5495(3) 0.81558(11) 0.0311(5) Uani d 1 . .
    C C23 0.5180(3) 0.4759(3) 0.87625(11) 0.0370(6) Uani d 1 . .
    H H23 0.5917 0.4229 0.9050 0.044 Uiso calc 1 . .
    C C24 0.3891(3) 0.4808(3) 0.89361(11) 0.0360(6) Uani d 1 . .
    H H24 0.3736 0.4314 0.9348 0.043 Uiso calc 1 . .
    C C25 0.2767(3) 0.5584(2) 0.85145(10) 0.0298(5) Uani d 1 . .
    C C26 0.1401(3) 0.5588(3) 0.86679(11) 0.0365(6) Uani d 1 . .
    H H26 0.1231 0.5070 0.9069 0.044 Uiso calc 1 . .
    C C27 0.0318(3) 0.6318(3) 0.82539(12) 0.0406(6) Uani d 1 . .
    H H27 -0.0603 0.6286 0.8357 0.049 Uiso calc 1 . .
    C C28 0.0574(3) 0.7115(3) 0.76759(12) 0.0392(6) Uani d 1 . .
    H H28 -0.0175 0.7637 0.7392 0.047 Uiso calc 1 . .
    C C29 0.1886(2) 0.7151(3) 0.75153(10) 0.0326(6) Uani d 1 . .
    H H29 0.2037 0.7713 0.7126 0.039 Uiso calc 1 . .
    C C30 0.3031(2) 0.6371(2) 0.79162(9) 0.0257(5) Uani d 1 . .
loop_
    _atom_site_aniso_label
    _atom_site_aniso_U_11
    _atom_site_aniso_U_22
    _atom_site_aniso_U_33
    _atom_site_aniso_U_12
    _atom_site_aniso_U_13
    _atom_site_aniso_U_23
    O1 0.0455(11) 0.0355(11) 0.0494(9) -0.0013(9) 0.0184(8) -0.0046(7)
    O2 0.0317(9) 0.0460(12) 0.0510(10) 0.0000(9) 0.0094(7) -0.0033(8)
    N1 0.0275(10) 0.0433(13) 0.0306(8) -0.0053(10) 0.0104(7) -0.0037(8)
    C1 0.0414(15) 0.0423(17) 0.0485(13) -0.0026(14) 0.0192(11) -0.0015(11)
    C2 0.0348(13) 0.0365(15) 0.0293(10) 0.0095(12) 0.0061(9) -0.0027(9)
    C3 0.0407(14) 0.0279(13) 0.0334(10) -0.0053(12) 0.0176(9) -0.0032(9)
    C11 0.0358(13) 0.0375(15) 0.0345(10) 0.0053(13) 0.0164(9) -0.0074(10)
    C12 0.0332(13) 0.0302(14) 0.0269(9) 0.0099(11) 0.0117(9) 0.0005(8)
    C13 0.0315(12) 0.0341(14) 0.0238(9) 0.0110(11) 0.0102(8) -0.0004(8)
    C14 0.0400(14) 0.0332(14) 0.0263(9) 0.0112(12) 0.0095(9) 0.0018(9)
    C15 0.0448(15) 0.0362(15) 0.0349(11) 0.0028(13) 0.0123(10) -0.0023(10)
    C16 0.0379(14) 0.0501(18) 0.0335(11) 0.0070(14) 0.0064(10) -0.0089(11)
    C17 0.0374(14) 0.0524(19) 0.0260(10) 0.0163(13) 0.0052(9) -0.0009(10)
    C18 0.0387(14) 0.0398(15) 0.0246(9) 0.0166(12) 0.0118(9) 0.0034(9)
    C19 0.0486(15) 0.0387(15) 0.0283(10) 0.0165(14) 0.0092(10) 0.0070(10)
    C20 0.0623(18) 0.0313(15) 0.0382(11) 0.0129(14) 0.0252(11) 0.0062(10)
    C21 0.0310(12) 0.0256(12) 0.0258(9) -0.0078(11) 0.0077(8) -0.0066(8)
    C22 0.0284(12) 0.0302(14) 0.0341(10) -0.0033(11) 0.0052(9) -0.0087(9)
    C23 0.0418(15) 0.0288(14) 0.0360(11) 0.0030(12) -0.0014(10) -0.0002(9)
    C24 0.0515(16) 0.0279(13) 0.0282(10) -0.0035(13) 0.0077(10) 0.0029(9)
    C25 0.0405(14) 0.0245(13) 0.0257(9) -0.0071(11) 0.0099(9) -0.0045(8)
    C26 0.0453(15) 0.0343(15) 0.0349(11) -0.0123(13) 0.0193(10) -0.0028(10)
    C27 0.0354(14) 0.0432(17) 0.0475(12) -0.0084(13) 0.0188(10) -0.0115(11)
    C28 0.0335(13) 0.0420(16) 0.0416(11) 0.0011(13) 0.0070(10) -0.0017(11)
    C29 0.0349(13) 0.0338(14) 0.0293(10) -0.0022(12) 0.0075(9) 0.0029(9)
    C30 0.0308(12) 0.0239(12) 0.0228(8) -0.0061(10) 0.0064(8) -0.0038(8)
_geom_special_details
;
All e.s.d.'s (except the e.s.d. in the dihedral angle between two l.s. planes)
are estimated using the full covariance matrix. The cell e.s.d.'s are taken
into account individually in the estimation of e.s.d.'s in distances, angles
and torsion angles; correlations between e.s.d.'s in cell parameters are only
used when they are defined by crystal symmetry. An approximate (isotropic)
treatment of cell e.s.d.'s is used for estimating e.s.d.'s involving l.s.
planes.
;
loop_
    _geom_bond_atom_site_label_1
    _geom_bond_atom_site_label_2
    _geom_bond_site_symmetry_2
    _geom_bond_distance
    _geom_bond_publ_flag
    O1 C11 . 1.370(3) ?
    O1 C1 . 1.460(3) ?
    O2 C22 . 1.366(3) ?
    O2 H2 . 0.8400 ?
    N1 C1 . 1.433(3) ?
    N1 C2 . 1.473(3) ?
    N1 C3 . 1.477(3) ?
    C1 H1A . 0.9900 ?
    C1 H1B . 0.9900 ?
    C2 C12 . 1.518(3) ?
    C2 H2A . 0.9900 ?
    C2 H2B . 0.9900 ?
    C3 C21 . 1.518(3) ?
    C3 H3A . 0.9900 ?
    C3 H3B . 0.9900 ?
    C11 C12 . 1.363(4) ?
    C11 C20 . 1.423(3) ?
    C12 C13 . 1.429(3) ?
    C13 C14 . 1.412(4) ?
    C13 C18 . 1.429(3) ?
    C14 C15 . 1.365(4) ?
    C14 H14 . 0.9500 ?
    C15 C16 . 1.399(3) ?
    C15 H15 . 0.9500 ?
    C16 C17 . 1.365(4) ?
    C16 H16 . 0.9500 ?
    C17 C18 . 1.416(4) ?
    C17 H17 . 0.9500 ?
    C18 C19 . 1.413(4) ?
    C19 C20 . 1.357(4) ?
    C19 H19 . 0.9500 ?
    C20 H20 . 0.9500 ?
    C21 C22 . 1.377(3) ?
    C21 C30 . 1.431(3) ?
    C22 C23 . 1.411(4) ?
    C23 C24 . 1.353(4) ?
    C23 H23 . 0.9500 ?
    C24 C25 . 1.418(3) ?
    C24 H24 . 0.9500 ?
    C25 C26 . 1.409(3) ?
    C25 C30 . 1.429(3) ?
    C26 C27 . 1.364(4) ?
    C26 H26 . 0.9500 ?
    C27 C28 . 1.400(4) ?
    C27 H27 . 0.9500 ?
    C28 C29 . 1.364(3) ?
    C28 H28 . 0.9500 ?
    C29 C30 . 1.420(3) ?
    C29 H29 . 0.9500 ?
loop_
    _geom_angle_atom_site_label_1
    _geom_angle_atom_site_label_2
    _geom_angle_atom_site_label_3
    _geom_angle_site_symmetry_1
    _geom_angle_site_symmetry_3
    _geom_angle
    _geom_angle_publ_flag
    C11 O1 C1 . . 113.9(2) ?
    C22 O2 H2 . . 109.5 ?
    C1 N1 C2 . . 108.51(17) ?
    C1 N1 C3 . . 113.9(2) ?
    C2 N1 C3 . . 112.13(18) ?
    N1 C1 O1 . . 113.3(2) ?
    N1 C1 H1A . . 108.9 ?
    O1 C1 H1A . . 108.9 ?
    N1 C1 H1B . . 108.9 ?
    O1 C1 H1B . . 108.9 ?
    H1A C1 H1B . . 107.7 ?
    N1 C2 C12 . . 110.9(2) ?
    N1 C2 H2A . . 109.5 ?
    C12 C2 H2A . . 109.5 ?
    N1 C2 H2B . . 109.5 ?
    C12 C2 H2B . . 109.5 ?
    H2A C2 H2B . . 108.1 ?
    N1 C3 C21 . . 111.6(2) ?
    N1 C3 H3A . . 109.3 ?
    C21 C3 H3A . . 109.3 ?
    N1 C3 H3B . . 109.3 ?
    C21 C3 H3B . . 109.3 ?
    H3A C3 H3B . . 108.0 ?
    C12 C11 O1 . . 123.0(2) ?
    C12 C11 C20 . . 121.7(2) ?
    O1 C11 C20 . . 115.2(2) ?
    C11 C12 C13 . . 119.45(19) ?
    C11 C12 C2 . . 120.0(2) ?
    C13 C12 C2 . . 120.5(2) ?
    C14 C13 C12 . . 123.26(18) ?
    C14 C13 C18 . . 117.8(2) ?
    C12 C13 C18 . . 119.0(2) ?
    C15 C14 C13 . . 121.6(2) ?
    C15 C14 H14 . . 119.2 ?
    C13 C14 H14 . . 119.2 ?
    C14 C15 C16 . . 120.7(3) ?
    C14 C15 H15 . . 119.7 ?
    C16 C15 H15 . . 119.7 ?
    C17 C16 C15 . . 119.6(2) ?
    C17 C16 H16 . . 120.2 ?
    C15 C16 H16 . . 120.2 ?
    C16 C17 C18 . . 121.4(2) ?
    C16 C17 H17 . . 119.3 ?
    C18 C17 H17 . . 119.3 ?
    C19 C18 C17 . . 122.0(2) ?
    C19 C18 C13 . . 119.1(2) ?
    C17 C18 C13 . . 118.9(2) ?
    C20 C19 C18 . . 121.2(2) ?
    C20 C19 H19 . . 119.4 ?
    C18 C19 H19 . . 119.4 ?
    C19 C20 C11 . . 119.5(3) ?
    C19 C20 H20 . . 120.2 ?
    C11 C20 H20 . . 120.2 ?
    C22 C21 C30 . . 118.9(2) ?
    C22 C21 C3 . . 119.3(2) ?
    C30 C21 C3 . . 121.7(2) ?
    O2 C22 C21 . . 122.8(2) ?
    O2 C22 C23 . . 115.6(2) ?
    C21 C22 C23 . . 121.6(2) ?
    C24 C23 C22 . . 120.1(2) ?
    C24 C23 H23 . . 119.9 ?
    C22 C23 H23 . . 119.9 ?
    C23 C24 C25 . . 121.2(2) ?
    C23 C24 H24 . . 119.4 ?
    C25 C24 H24 . . 119.4 ?
    C26 C25 C24 . . 121.7(2) ?
    C26 C25 C30 . . 119.5(2) ?
    C24 C25 C30 . . 118.9(2) ?
    C27 C26 C25 . . 121.5(2) ?
    C27 C26 H26 . . 119.3 ?
    C25 C26 H26 . . 119.3 ?
    C26 C27 C28 . . 119.5(2) ?
    C26 C27 H27 . . 120.3 ?
    C28 C27 H27 . . 120.3 ?
    C29 C28 C27 . . 120.8(2) ?
    C29 C28 H28 . . 119.6 ?
    C27 C28 H28 . . 119.6 ?
    C28 C29 C30 . . 121.6(2) ?
    C28 C29 H29 . . 119.2 ?
    C30 C29 H29 . . 119.2 ?
    C29 C30 C25 . . 117.2(2) ?
    C29 C30 C21 . . 123.63(19) ?
    C25 C30 C21 . . 119.2(2) ?
loop_
    _geom_torsion_atom_site_label_1
    _geom_torsion_atom_site_label_2
    _geom_torsion_atom_site_label_3
    _geom_torsion_atom_site_label_4
    _geom_torsion_site_symmetry_1
    _geom_torsion_site_symmetry_2
    _geom_torsion_site_symmetry_3
    _geom_torsion_site_symmetry_4
    _geom_torsion
    _geom_torsion_publ_flag
    C2 N1 C1 O1 . . . . 64.2(3) ?
    C3 N1 C1 O1 . . . . -61.4(3) ?
    C11 O1 C1 N1 . . . . -45.3(3) ?
    C1 N1 C2 C12 . . . . -48.9(3) ?
    C3 N1 C2 C12 . . . . 77.7(2) ?
    C1 N1 C3 C21 . . . . -165.05(18) ?
    C2 N1 C3 C21 . . . . 71.3(2) ?
    C1 O1 C11 C12 . . . . 12.4(3) ?
    C1 O1 C11 C20 . . . . -170.1(2) ?
    O1 C11 C12 C13 . . . . 178.6(2) ?
    C20 C11 C12 C13 . . . . 1.3(3) ?
    O1 C11 C12 C2 . . . . -0.5(3) ?
    C20 C11 C12 C2 . . . . -177.8(2) ?
    N1 C2 C12 C11 . . . . 19.3(3) ?
    N1 C2 C12 C13 . . . . -159.8(2) ?
    C11 C12 C13 C14 . . . . -179.3(2) ?
    C2 C12 C13 C14 . . . . -0.3(3) ?
    C11 C12 C13 C18 . . . . -0.6(3) ?
    C2 C12 C13 C18 . . . . 178.4(2) ?
    C12 C13 C14 C15 . . . . 177.5(2) ?
    C18 C13 C14 C15 . . . . -1.2(3) ?
    C13 C14 C15 C16 . . . . 1.3(4) ?
    C14 C15 C16 C17 . . . . 0.0(4) ?
    C15 C16 C17 C18 . . . . -1.2(4) ?
    C16 C17 C18 C19 . . . . -177.5(2) ?
    C16 C17 C18 C13 . . . . 1.2(4) ?
    C14 C13 C18 C19 . . . . 178.7(2) ?
    C12 C13 C18 C19 . . . . 0.0(3) ?
    C14 C13 C18 C17 . . . . 0.0(3) ?
    C12 C13 C18 C17 . . . . -178.8(2) ?
    C17 C18 C19 C20 . . . . 178.7(2) ?
    C13 C18 C19 C20 . . . . 0.0(4) ?
    C18 C19 C20 C11 . . . . 0.6(4) ?
    C12 C11 C20 C19 . . . . -1.3(4) ?
    O1 C11 C20 C19 . . . . -178.8(2) ?
    N1 C3 C21 C22 . . . . 40.2(3) ?
    N1 C3 C21 C30 . . . . -142.0(2) ?
    C30 C21 C22 O2 . . . . 178.02(19) ?
    C3 C21 C22 O2 . . . . -4.1(3) ?
    C30 C21 C22 C23 . . . . -3.5(3) ?
    C3 C21 C22 C23 . . . . 174.4(2) ?
    O2 C22 C23 C24 . . . . -178.6(2) ?
    C21 C22 C23 C24 . . . . 2.8(4) ?
    C22 C23 C24 C25 . . . . 0.4(4) ?
    C23 C24 C25 C26 . . . . 176.7(2) ?
    C23 C24 C25 C30 . . . . -2.7(3) ?
    C24 C25 C26 C27 . . . . -178.9(2) ?
    C30 C25 C26 C27 . . . . 0.5(3) ?
    C25 C26 C27 C28 . . . . -1.9(4) ?
    C26 C27 C28 C29 . . . . 1.1(4) ?
    C27 C28 C29 C30 . . . . 1.1(4) ?
    C28 C29 C30 C25 . . . . -2.4(3) ?
    C28 C29 C30 C21 . . . . 176.7(2) ?
    C26 C25 C30 C29 . . . . 1.6(3) ?
    C24 C25 C30 C29 . . . . -179.0(2) ?
    C26 C25 C30 C21 . . . . -177.5(2) ?
    C24 C25 C30 C21 . . . . 1.9(3) ?
    C22 C21 C30 C29 . . . . -177.9(2) ?
    C3 C21 C30 C29 . . . . 4.3(3) ?
    C22 C21 C30 C25 . . . . 1.1(3) ?
    C3 C21 C30 C25 . . . . -176.70(19) ?
loop_
    _geom_hbond_atom_site_label_D
    _geom_hbond_atom_site_label_H
    _geom_hbond_atom_site_label_A
    _geom_hbond_site_symmetry_A
    _geom_hbond_distance_DH
    _geom_hbond_distance_HA
    _geom_hbond_distance_DA
    _geom_hbond_angle_DHA
    O2 H2 N1 . 0.84 1.88 2.627(2) 147
    C1 H1A Cg3 3_666 0.99 2.53 3.501(3) 169
    C2 H2B Cg2 3_666 0.99 2.86 3.743(3) 149
    C14 H14 Cg5 2_546 0.99 2.87 3.723(3) 150
_shelx_hkl_file
;
  -9  -2  17   14.60   16.06   0
  -8  -5  16   94.09   16.48   0
  -8  -4  15   61.52   14.40   0
  -8  -3  14   49.30   13.19   0
  -7  -5  13   36.87   13.67   0
  -7  -4  12  156.95   15.11   0
  -7  -2  11    8.21   16.70   0
  -7   2  11   25.07   19.54   0
  -6  -6  12   32.92   17.21   0
  -6  -3   9 1070.10   20.59   0
  -5  -7  11    8.57   14.13   0
  -5  -3   7   70.11   13.64   0
  -4  -7   9   18.54   13.22   0
  -4  -4   6    3.76   11.50   0
  -4  -2   5  882.34   22.75   0
  -4   2   5  821.04   33.02   0
  -3  -6   6   60.75   12.75   0
  -3   6   6   69.20   21.46   0
  -2 -10  11   10.08   15.48   0
  -2  -9   9    7.29   14.25   0
  -2  -7   6   44.66   15.74   0
  -2   0   2 3203.41   61.07   0
  -2  10  11   10.23   19.36   0
  -1  -8   6  122.43   14.54   0
  -1   8   6  135.48   17.82   0
   0  -8   5   43.74   13.97   0
   0   8   5   47.97   14.20   0
   1  -7   3    6.46   15.86   0
   1   5   1  396.16   19.33   0
   2 -10   7   39.89   18.75   0
   2  -9   5   44.87   16.20   0
   2   9   5   52.27   13.88   0
   3   5   0   66.32   13.89   0
   3   8   3  210.37   14.71   0
   4   4  -1   25.86   12.38   0
   4  10   6   23.62   14.00   0
   5   2  -2  300.37   16.32   0
   5   9   4   11.69   14.77   0
   6   9   4   12.11   19.60   0
   7  -2  -2   13.50   15.12   0
   7   2  -2   10.29   12.52   0
   7   4  -1   31.12   12.54   0
   7   8   3    0.23   14.88   0
   8  -1  -2   12.43   17.65   0
   8   0  -2  123.78   17.86   0
   8   1  -2    5.65   16.70   0
   8   5   0    7.91   14.32   0
   8   6   1    6.61   13.89   0
   8   7   2   10.87   15.29   0
   9  -3  -1  100.90   22.53   0
   9   3  -1   77.78   16.84   0
  10  -5   1   24.46   29.38   0
  10  -1  -1    3.54   20.54   0
  10   0  -1   -3.81   17.48   0
  11  -1   0   30.65   19.26   0
  11   0   0    1.17   18.60   0
  11   1   0   25.50   19.25   0
  -9  -1  17    1.75   15.46   0
  -9   0  17  132.21   17.14   0
  -9   1  17    5.74   16.05   0
  -8  -4  16   53.30   18.38   0
  -8  -3  15   40.27   17.25   0
  -8  -2  14   -1.72   12.81   0
  -8   2  14    4.86   17.63   0
  -7  -6  15   -5.68   15.64   0
  -7  -1  11   19.09   16.25   0
  -6  -7  14   41.42   16.23   0
  -6  -5  11    8.98   13.89   0
  -6  -4  10  679.40   17.92   0
  -5  -8  13   17.45   15.77   0
  -5  -6  10   20.91   13.47   0
  -5  -5   9   60.18   15.49   0
  -5  -4   8  101.93   13.38   0
  -4  -9  13    6.58   15.43   0
  -4  -8  11   15.95   14.20   0
  -4  -6   8   38.51   11.90   0
  -4  -5   7   28.48   12.85   0
  -4   9  12   28.34   23.20   0
  -3  -9  11   15.30   14.16   0
  -3  -8   9    6.39   14.01   0
  -3  -3   4    4.76   12.80   0
  -3   5   5   46.83   23.67   0
  -3   7   7    8.31   19.94   0
  -2  -6   5  224.68   15.62   0
  -2  -5   4   22.21   13.50   0
  -2   8   7   27.69   16.71   0
  -1 -10  10  120.99   16.82   0
  -1  -9   8   72.36   14.82   0
  -1  -7   5   27.01   13.14   0
  -1  -5   3  309.88   16.82   0
  -1   4   2 1889.58   39.62   0
   0 -10   9   21.29   19.79   0
   0  -9   7    4.21   17.44   0
   0  -7   4  123.11   14.46   0
   0  -5   2   29.67   13.53   0
   0   4   1    7.85   17.58   0
   0  10   8    3.34   17.24   0
   1 -10   8    0.43   19.11   0
   1  -9   6   15.53   15.19   0
   1  -6   2   23.57   13.30   0
   1  -3   0 1915.14   47.34   0
   1   8   4    6.04   13.87   0
   1  10   7   36.20   17.65   0
   2   6   1  297.43   16.08   0
   2   7   2   19.54   12.59   0
   3  -7   2  327.18   20.61   0
   3  -6   1    4.87   16.93   0
   3   9   4  113.04   17.41   0
   3  10   6   21.22   13.47   0
   4  -8   3  301.59   23.74   0
   4   2  -2   46.52   13.85   0
   4   9   4   27.56   14.32   0
   5   6   0  533.77   17.04   0
   5   7   1   18.05   13.68   0
   6   3  -2   44.02   15.47   0
   6   6   0   16.91   13.93   0
   6   7   1    2.71   14.66   0
   7   6   0   22.70   16.29   0
   8   2  -2  251.49   18.47   0
   8   4  -1   27.50   13.46   0
   9   5   0   37.80   17.73   0
   9   6   1  -12.52   14.75   0
  10   1  -1    8.94   14.42   0
  10   2  -1   -4.55   18.22   0
  10   4   0   16.13   14.22   0
  10   5   1   38.33   15.12   0
  11  -2   0   81.10   20.39   0
  11   2   0   90.89   16.43   0
  -8  -1  14   16.56   14.15   0
  -8   0  14  207.77   19.46   0
  -8   1  14   -2.83   17.14   0
  -8   3  15   35.09   21.04   0
  -7  -6  16   57.34   15.90   0
  -7  -5  14  153.77   14.75   0
  -7  -4  13   78.66   13.72   0
  -7  -3  12   45.70   13.70   0
  -7   0  11  232.95   18.60   0
  -7   1  11   28.86   16.53   0
  -7   6  15    3.45   28.89   0
  -6  -6  13   -1.73   13.69   0
  -6  -2   9   35.23   13.22   0
  -6   4  10  665.14   30.79   0
  -5  -8  14   20.40   15.11   0
  -5  -7  12    5.19   13.46   0
  -5  -2   7   12.03   12.88   0
  -4  -9  14   15.68   19.33   0
  -4  -7  10   92.78   17.84   0
  -4  -1   5  694.47   20.88   0
  -4   8  10   13.75   24.44   0
  -3  -7   8   68.02   12.84   0
  -3   9  10    4.23   20.85   0
  -2 -10  12   11.62   15.98   0
  -2  -9  10   -0.33   16.85   0
  -2  -8   8    7.81   13.22   0
  -2   4   3  178.76   24.77   0
  -1  -6   4   62.01   13.25   0
  -1   9   7   71.73   17.99   0
  -1  10   9    1.19   18.23   0
   0  -6   3  258.76   15.98   0
   0   9   6  188.01   16.12   0
   1   9   5   13.04   17.80   0
   2  -8   4    3.32   17.62   0
   2   3  -1  155.13   16.19   0
   2   5   0  542.45   20.80   0
   2   8   3   11.49   13.36   0
   2  10   6   16.65   15.30   0
   3 -10   7   16.43   19.18   0
   3  -9   5   13.36   17.16   0
   3   0  -2   12.42   20.36   0
   3   4  -1   83.42   13.55   0
   4  -2  -2   51.02   22.14   0
   4   6   0   23.06   12.43   0
   4   7   1    6.54   12.07   0
   4   8   2   93.90   13.93   0
   4  10   5   14.82   17.47   0
   5  -8   3   -5.92   19.58   0
   5   3  -2   20.88   13.18   0
   5   5  -1  410.61   16.02   0
   5   8   2   28.45   13.85   0
   6  -8   3   10.90   23.49   0
   6   5  -1    7.11   12.41   0
   6   8   2   -6.35   13.11   0
   7   3  -2  195.49   14.23   0
   7   5  -1  179.26   14.71   0
   7   7   1   -5.81   13.96   0
   7   8   2   12.78   15.19   0
   8  -4  -1    4.52   22.18   0
   8  -2  -2  260.74   19.85   0
   8   6   0   13.17   13.48   0
   8   7   1    9.85   18.70   0
   9   0  -2   -2.35   16.99   0
   9   1  -2   38.03   16.38   0
   9   4  -1   -0.89   13.96   0
  10  -4   0    1.02   23.26   0
  10  -2  -1    4.09   17.86   0
  11   3   0   51.71   16.01   0
  -8  -4  17   50.64   15.25   0
  -8  -3  16   13.42   12.67   0
  -8  -2  15   10.78   13.51   0
  -8   4  16   44.09   22.31   0
  -7  -5  15    3.51   14.08   0
  -7  -2  12   68.64   13.27   0
  -7   3  12   43.38   18.56   0
  -6  -7  15   -4.09   14.75   0
  -6  -5  12   11.10   13.83   0
  -6  -4  11  678.36   19.99   0
  -6  -3  10   67.68   14.11   0
  -6  -1   9   13.86   12.42   0
  -6   2   9   34.09   15.31   0
  -6   5  11    6.56   24.81   0
  -5  -6  11    4.42   13.06   0
  -5  -1   7  229.53   17.84   0
  -5   2   7    9.69   18.23   0
  -4  -8  12   12.21   13.49   0
  -4  -3   6 2087.30   27.47   0
  -4   0   5    0.78   15.89   0
  -4   1   5  709.98   26.24   0
  -3  -9  12    8.31   14.85   0
  -3  -8  10  -11.35   13.55   0
  -3  -6   7  150.08   13.52   0
  -3  -5   6   17.20   12.09   0
  -3  -4   5  101.23   13.24   0
  -3  -2   4 1313.93   28.08   0
  -2  -3   3  189.24   16.15   0
  -2  10  10    1.80   21.51   0
  -1 -10  11   43.88   15.29   0
  -1  -9   9  102.39   17.47   0
  -1  -8   7   20.93   12.86   0
   0 -10  10  -12.57   18.79   0
   0  -8   6   12.20   16.13   0
   1  -8   5  649.63   22.59   0
   1   4   0   46.69   14.63   0
   2 -10   8   -9.36   18.16   0
   2  -9   6    9.64   17.58   0
   2  -4   0    7.47   19.12   0
   2   9   4  105.84   14.72   0
   3   1  -2  464.97   21.41   0
   3   6   0   25.68   15.14   0
   3   7   1   50.95   12.75   0
   3   8   2  192.19   16.57   0
   3  10   5   34.27   17.21   0
   4 -10   7   -3.46   19.08   0
   4  -9   5  109.53   18.94   0
   4  -7   2  332.99   25.09   0
   4   3  -2  176.44   14.54   0
   4   5  -1  167.06   13.46   0
   4   9   3   55.47   14.02   0
   5   9   3   39.40   13.92   0
   6  -3  -2   36.93   21.89   0
   6   4  -2  368.15   15.13   0
   6   9   3   29.40   15.92   0
   7   4  -2  473.84   18.39   0
   8   3  -2   65.88   12.73   0
   8   5  -1    5.64   14.07   0
   8   8   2   28.69   15.29   0
   9  -1  -2   28.12   16.88   0
   9   2  -2   12.44   12.56   0
  10   3  -1    9.19   13.26   0
  10   5   0    7.03   15.42   0
  11  -3   0   50.33   22.54   0
  11   0  -1   34.17   17.90   0
  11   1  -1    7.30   18.70   0
  -8  -1  15   32.41   14.59   0
  -8   2  15   18.51   17.38   0
  -7  -4  14   84.07   14.31   0
  -7  -3  13   19.89   12.58   0
  -7  -1  12  169.97   16.53   0
  -6  -7  16   10.68   14.75   0
  -6  -6  14    1.35   13.80   0
  -6   0   9    4.74   12.12   0
  -6   1   9   16.95   14.72   0
  -5  -8  15   11.82   15.34   0
  -5  -7  13   24.50   13.27   0
  -5  -5  10   33.31   12.92   0
  -5  -4   9   20.32   11.49   0
  -5  -3   8  130.60   13.51   0
  -5   0   7   17.24   15.31   0
  -5   4   8  105.03   26.82   0
  -5   8  12    9.29   36.05   0
  -4  -6   9    7.47   12.50   0
  -4  -5   8   81.12   13.35   0
  -4  -4   7  208.84   14.29   0
  -3  -9  13   14.26   18.05   0
  -3   8   8   74.83   18.91   0
  -2  -9  11   10.80   16.34   0
  -2  -7   7   49.01   12.94   0
  -2   9   8    0.64   15.80   0
  -1  -3   2  197.82   17.77   0
  -1   6   3   16.27   15.49   0
  -1   7   4    7.77   13.90   0
   0  -9   8   65.54   14.46   0
   0  -3   1  492.26   25.88   0
   0   6   2    8.10   15.01   0
   0   7   3   -3.45   12.71   0
   0   8   4   20.69   16.27   0
   0  10   7   62.70   17.29   0
   1 -10   9   -4.95   15.34   0
   1  -9   7   64.28   17.88   0
   1   7   2    8.04   14.49   0
   1   8   3   12.41   15.67   0
   1  10   6    9.28   17.77   0
   2  -7   3   50.08   16.76   0
   3   2  -2    5.78   13.79   0
   3   9   3    7.76   15.62   0
   5  -9   5   23.30   21.81   0
   5   4  -2  197.19   14.23   0
   5   7   0   48.23   13.34   0
   5   8   1   62.07   17.12   0
   5  10   4    1.80   15.19   0
   6  -9   5    8.46   21.39   0
   6   1  -3   60.85   15.53   0
   6   6  -1  155.73   14.89   0
   6   7   0   30.10   13.77   0
   6   8   1   -2.62   13.05   0
   7  -3  -2  175.42   22.27   0
   7   1  -3   28.52   15.12   0
   7   6  -1   47.63   15.67   0
   7   7   0   56.46   13.19   0
   8   4  -2   10.45   12.90   0
   9  -5   0   25.20   28.72   0
   9  -2  -2   10.50   18.93   0
   9   3  -2   15.64   12.95   0
   9   5  -1  -17.03   14.07   0
   9   6   0   -1.99   14.45   0
   9   7   1    0.15   15.34   0
  10   0  -2    1.66   17.16   0
  10   1  -2   64.45   17.52   0
  10   4  -1   11.44   13.82   0
  11  -1  -1    9.76   18.01   0
  11   2  -1   -8.48   15.00   0
  -8  -3  17   27.10   14.58   0
  -8  -2  16   18.74   13.85   0
  -8   0  15   -3.31   13.90   0
  -8   1  15   12.83   16.78   0
  -7  -5  16   12.22   14.19   0
  -7   0  12   21.82   15.29   0
  -7   2  12   68.91   17.21   0
  -7   4  13   73.81   19.89   0
  -7   5  14  138.98   26.33   0
  -6  -5  13    1.61   13.09   0
  -6  -2  10   62.48   12.69   0
  -5  -6  12   35.01   15.97   0
  -5   1   7  231.46   18.66   0
  -4  -8  13   -5.54   14.39   0
  -4  -7  11   20.28   13.23   0
  -3  -8  11   45.13   13.53   0
  -3  -7   9   -0.48   12.43   0
  -2  -8   9   22.57   13.01   0
  -2  -6   6    9.29   12.03   0
  -2  -5   5  460.73   16.64   0
  -2  -4   4  317.86   15.78   0
  -1 -10  12  111.88   16.48   0
  -1  -7   6    4.35   11.95   0
  -1   8   5    1.67   15.71   0
  -1  10   8   48.23   18.38   0
   0 -10  11   -2.58   18.42   0
   0  -7   5   20.26   14.73   0
   0   2   0   24.90   25.62   0
   1  -7   4   67.41   15.37   0
   1   6   1  202.59   14.52   0
   2  -6   2   23.00   14.93   0
   2  -5   1  170.16   20.95   0
   2   4  -1   14.09   12.56   0
   2   7   1  118.39   15.62   0
   2   8   2   60.09   16.46   0
   2  10   5   -1.59   13.59   0
   3 -10   8   19.56   18.83   0
   3  -8   4   40.42   16.88   0
   3  -1  -2  466.03   30.63   0
   3   5  -1  161.09   13.97   0
   4  -6   1   76.85   20.87   0
   4   4  -2   53.77   11.91   0
   4   7   0   53.75   12.79   0
   4   8   1  307.00   17.58   0
   4  10   4   -0.46   12.84   0
   5   1  -3   61.78   16.19   0
   5   6  -1  310.80   15.45   0
   5   9   2    2.47   13.54   0
   6   0  -3    0.25   11.74   0
   6   2  -3    4.18   12.32   0
   6   5  -2  139.29   15.02   0
   6   9   2   56.63   14.88   0
   7  -7   2   22.14   30.01   0
   7   0  -3  152.96   14.49   0
   7   2  -3  132.01   13.34   0
   7   5  -2 1109.91   22.16   0
   7   8   1   23.19   14.13   0
   7   9   2   44.64   14.66   0
   8   0  -3   12.32   15.63   0
   8   1  -3   20.55   15.77   0
   8   6  -1   15.00   13.17   0
   8   7   0   18.07   14.02   0
   8   8   1   23.33   15.04   0
   9   4  -2    7.89   16.06   0
  10  -3  -1   15.00   17.94   0
  10  -1  -2   53.02   17.61   0
  10   2  -2   51.38   13.96   0
  11   3  -1  112.44   16.02   0
  -8  -3  18   23.73   14.73   0
  -8  -2  17   48.00   17.12   0
  -8  -1  16    3.92   14.02   0
  -8   3  16  -10.81   17.98   0
  -8   4  17   53.69   21.61   0
  -7  -5  17   17.87   14.97   0
  -7  -4  15   65.32   13.82   0
  -7  -3  14    6.24   12.50   0
  -7  -2  13   -2.69   11.97   0
  -7   1  12  186.21   15.20   0
  -6  -6  15   27.19   14.28   0
  -6  -4  12  170.37   14.00   0
  -6  -3  11    6.95   11.98   0
  -5  -7  14   23.99   14.07   0
  -5  -5  11   25.92   15.65   0
  -5  -2   8  165.15   14.26   0
  -4  -8  14   39.00   15.01   0
  -4  -6  10   45.00   13.20   0
  -4  -2   6 4153.63   38.75   0
  -3  -9  14    9.05   14.45   0
  -3  -6   8  143.75   12.70   0
  -3  -3   5 2163.11   28.22   0
  -3  -1   4   95.53   18.64   0
  -3  10  11    6.31   21.12   0
  -2  -9  12    0.03   13.15   0
  -2  -7   8   56.16   14.76   0
  -2   6   4  119.58   18.62   0
  -2   7   5   19.86   14.54   0
  -1  -9  10   44.74   14.05   0
  -1  -8   8   89.90   13.15   0
  -1  -6   5   -4.82   12.16   0
  -1  -4   3  650.83   21.46   0
  -1   2   1 1869.23   65.90   0
  -1   9   6   -0.41   16.41   0
   0   5   1   64.74   15.86   0
   0   9   5   -3.40   13.11   0
   1 -10  10    2.74   15.13   0
   1   9   4   23.04   13.30   0
   2 -10   9   12.35   14.48   0
   2  -8   5   67.04   17.86   0
   2   6   0  166.17   14.13   0
   2   9   3   81.73   16.90   0
   3  -9   6   17.13   16.52   0
   3   3  -2    5.94   12.20   0
   3  10   4  136.05   15.11   0
   4  -5   0  231.91   26.06   0
   4   6  -1   40.89   11.73   0
   4   9   2   21.91   13.06   0
   5  -7   2    3.34   20.32   0
   5  -3  -2   23.47   21.99   0
   5   0  -3 2183.56   32.13   0
   5   2  -3  135.54   13.85   0
   5   5  -2   11.92   11.69   0
   5  10   3   64.73   17.19   0
   6  -1  -3   50.93   15.94   0
   6   3  -3  126.81   13.03   0
   7  -1  -3   27.89   14.10   0
   7   3  -3    3.13   12.17   0
   8  -3  -2   37.39   18.63   0
   8   2  -3   10.20   12.75   0
   8   3  -3   14.12   14.56   0
   8   5  -2   89.52   13.54   0
   9  -4  -1    9.22   21.24   0
   9   1  -3   25.69   16.14   0
   9   6  -1   -8.04   14.16   0
   9   7   0   24.00   14.67   0
  10   3  -2  114.60   14.64   0
  10   5  -1   30.30   14.32   0
  11  -2  -1   -1.15   18.67   0
  -8   0  16  109.81   15.47   0
  -8   1  16    9.06   16.40   0
  -8   2  16    2.09   17.15   0
  -7  -5  18   -2.31   14.51   0
  -7  -4  16   25.68   13.62   0
  -7  -1  13  193.53   16.98   0
  -6  -6  16    2.87   15.25   0
  -6  -5  14   10.86   13.28   0
  -6  -1  10   77.01   12.80   0
  -6   3  10   76.40   18.41   0
  -5  -7  15   17.26   14.02   0
  -5  -6  13    0.76   13.10   0
  -5  -4  10   59.38   11.80   0
  -5  -3   9  531.76   16.46   0
  -4  -7  12   61.31   13.56   0
  -4  -5   9   70.95   13.12   0
  -4  -3   7   14.20   12.87   0
  -3  -8  12   -7.72   13.19   0
  -3  -7  10  142.14   13.39   0
  -3  -5   7    6.71   11.73   0
  -3  -4   6   26.32   11.86   0
  -3   9   9   72.20   20.00   0
  -2  -8  10   -8.67   12.30   0
  -2  -2   3  770.52   24.49   0
  -2   8   6    3.26   15.42   0
  -2  10   9    9.84   18.02   0
  -1  -5   4   23.41   12.95   0
  -1   5   2   14.08   15.98   0
   0  -9   9   75.27   14.73   0
   0  -8   7  190.55   13.93   0
   0  -6   4   23.14   12.79   0
   0  -4   2   63.57   17.28   0
   0  11   8   -0.58   17.55   0
   1  -9   8  308.09   17.31   0
   1  -8   6  793.49   23.22   0
   1  -6   3    1.37   11.80   0
   1  -4   1   84.97   17.02   0
   1   2  -1 2072.34   40.42   0
   1   5   0   19.98   12.10   0
   1  10   5   82.93   16.47   0
   1  11   7   12.42   14.30   0
   2  -9   7   11.38   13.68   0
   2  11   6    4.93   14.18   0
   3   7   0  234.83   13.93   0
   3   8   1   47.53   12.59   0
   3   9   2   82.74   15.39   0
   4  -9   6   23.02   20.24   0
   4  -8   4  332.71   22.34   0
   4  10   3   10.97   13.02   0
   5   3  -3    7.59   11.97   0
   5   8   0   41.24   16.45   0
   6  -7   2   10.70   22.52   0
   6   7  -1    2.27   12.28   0
   6   8   0   82.35   13.30   0
   6   9   1   85.69   17.56   0
   7   4  -3  212.70   15.64   0
   7   7  -1    5.38   12.89   0
   7   8   0   12.96   13.51   0
   8  -1  -3   10.25   15.18   0
   8   7  -1    7.02   17.17   0
   8   8   0   17.12   17.55   0
   9   0  -3    0.95   16.19   0
   9   2  -3   24.08   11.94   0
   9   3  -3   65.18   15.70   0
   9   5  -2   61.74   13.48   0
  10  -2  -2   62.37   20.06   0
  10   4  -2   43.75   13.71   0
  11   0  -2   -3.94   16.52   0
  11   1  -2    5.40   14.35   0
  11   2  -2   -0.83   14.61   0
  -8  -2  18   32.09   13.07   0
  -8  -1  17   14.27   14.39   0
  -8   3  17   29.88   20.55   0
  -7  -4  17    8.95   16.31   0
  -7  -3  15   21.46   13.06   0
  -7  -2  14   53.63   12.67   0
  -7   0  13   19.74   15.74   0
  -7   3  13   21.85   15.28   0
  -6  -6  17    2.97   14.59   0
  -6  -5  15   37.10   15.84   0
  -6  -4  13   19.88   12.98   0
  -6  -3  12  231.67   14.36   0
  -6  -2  11  422.96   16.13   0
  -6   0  10   14.56   14.12   0
  -5  -7  16   -4.73   13.85   0
  -5  -1   8   46.72   12.74   0
  -4  -8  15  -10.44   15.30   0
  -4  -7  13   20.57   13.41   0
  -4  -6  11    5.90   12.27   0
  -4  -4   8    4.32   11.04   0
  -4  -1   6  422.21   19.26   0
  -4   9  11   51.49   22.06   0
  -3  -8  13   85.50   16.79   0
  -2  -9  13    3.99   14.55   0
  -2  -6   7  197.23   13.22   0
  -1  -9  11  137.28   14.03   0
  -1  -8   9   18.96   14.63   0
  -1  -7   7  -11.49   12.22   0
   0  -5   3   87.21   13.19   0
   0   3   0   -0.21   18.84   0
   0  10   6  174.09   14.88   0
   1 -10  11    7.66   14.67   0
   1  -5   2   39.53   12.42   0
   2 -10  10    7.34   18.69   0
   2   5  -1   -0.75   12.60   0
   2  10   4    0.70   13.70   0
   3 -10   9   -7.56   15.37   0
   3  -7   3  413.35   20.49   0
   3   4  -2  204.21   14.08   0
   3   6  -1   70.58   12.48   0
   4   1  -3   38.47   13.15   0
   4   2  -3   83.89   13.05   0
   4   5  -2   14.84   12.31   0
   5  -1  -3   66.92   16.46   0
   5   7  -1  167.86   14.07   0
   5   9   1   -6.57   12.81   0
   6   4  -3   15.90   11.59   0
   6   6  -2    3.76   13.30   0
   7   6  -2  179.03   14.46   0
   7   9   1   16.56   14.44   0
   8   4  -3   35.42   12.87   0
   8   6  -2   27.51   12.58   0
   9  -3  -2   24.64   17.48   0
   9  -1  -3   13.25   16.09   0
   9   7  -1   11.57   14.42   0
  10   1  -3   18.85   16.75   0
  10   2  -3    4.11   17.11   0
  10   5  -2   -2.64   13.69   0
  11  -1  -2   -4.41   17.99   0
  11   3  -2   63.57   15.11   0
  -8  -2  19   13.87   14.70   0
  -8  -1  18   21.66   17.46   0
  -8   0  17   -1.72   14.03   0
  -8   1  17   15.27   16.90   0
  -8   2  17   17.43   17.21   0
  -7  -3  16   10.36   15.47   0
  -7   1  13  232.76   18.41   0
  -7   2  13    0.77   15.22   0
  -6   1  10   79.38   15.01   0
  -6   2  10   43.57   15.12   0
  -5  -7  17   86.53   18.14   0
  -5  -6  14    1.12   12.94   0
  -5  -5  12    3.60   12.50   0
  -4  -8  16    8.00   14.57   0
  -3  -7  11   25.68   12.72   0
  -3  -6   9    1.15   11.56   0
  -3   0   4    7.40   17.90   0
  -2  -9  14   25.35   14.44   0
  -2  -8  11   19.69   13.13   0
  -2  -7   9   86.72   12.32   0
  -2  -5   6    1.94   14.27   0
  -2  -3   4   -0.03   12.25   0
  -2   9   7  143.35   16.55   0
  -1  -9  12   99.34   16.33   0
  -1  10   7  108.04   17.79   0
   0  -9  10   57.51   14.94   0
   0  -7   6   19.43   14.06   0
   0   7   2    4.57   14.26   0
   0   8   3   16.53   14.71   0
   1   3  -1    1.82   14.94   0
   1   7   1   -0.62   11.32   0
   1   8   2   17.00   12.44   0
   1   9   3  193.28   16.80   0
   1  11   6   36.06   17.73   0
   2  -7   4   81.15   16.03   0
   2   8   1   63.52   15.96   0
   3  -9   7    8.72   16.33   0
   3  -8   5   13.81   18.29   0
   3  10   3   14.38   12.86   0
   4   0  -3   -1.37   15.71   0
   4   3  -3   26.25   12.10   0
   4   7  -1   56.62   11.67   0
   4   8   0    7.49   12.46   0
   4   9   1  108.06   13.97   0
   5  -9   6   12.68   17.86   0
   5  -8   4   55.07   18.80   0
   5   4  -3   53.73   12.01   0
   5   6  -2  182.60   13.12   0
   5  10   2   19.23   13.77   0
   6  -9   6   11.97   22.05   0
   6   5  -3  172.86   13.45   0
   7  -2  -3  133.57   18.06   0
   7   5  -3  451.07   15.92   0
   8   5  -3   -0.64   12.34   0
   9   4  -3    8.83   12.45   0
   9   6  -2   19.06   14.26   0
  10   0  -3   -7.76   13.25   0
  10   3  -3    3.51   12.19   0
  11  -3  -1  127.21   22.30   0
  -8  -1  19   19.90   17.43   0
  -8   0  18   23.86   17.63   0
  -7  -4  18   41.95   14.62   0
  -7  -2  15  118.71   13.20   0
  -7  -1  14    6.84   12.36   0
  -7   4  14   84.06   18.71   0
  -7   6  16   52.10   25.93   0
  -6  -5  16   13.01   13.48   0
  -6  -4  14   21.35   12.96   0
  -6  -3  13  461.12   17.56   0
  -6  -1  11   36.84   11.84   0
  -5  -6  15   -4.71   12.60   0
  -5  -4  11   30.12   10.82   0
  -5  -3  10  151.82   12.76   0
  -5  -2   9  331.00   15.18   0
  -5   0   8    0.19   14.36   0
  -4  -7  14   82.78   13.55   0
  -4  -6  12   21.91   15.08   0
  -4  -5  10  178.51   13.52   0
  -4   7   8   46.77   25.51   0
  -3  -8  14   16.21   14.06   0
  -3  -5   8   -6.74   11.15   0
  -3  -2   5   87.07   13.21   0
  -2  -4   5  163.53   13.45   0
  -2   5   3  440.16   26.25   0
  -1  -6   6  111.09   12.62   0
  -1  -2   2   65.36   19.41   0
  -1   3   1    7.76   21.53   0
  -1   7   3   29.35   13.86   0
  -1   8   4    2.90   14.54   0
   0  -8   8   19.42   11.88   0
   0   9   4   37.58   13.39   0
   0  11   7    9.83   18.17   0
   1  -9   9   -1.20   14.45   0
   1  -8   7  291.34   18.39   0
   1  -7   5   23.38   12.34   0
   2  -9   8   16.99   13.51   0
   2  -8   6    6.88   16.28   0
   2   1  -2 9123.12   75.91   0
   2   2  -2 1257.48   29.19   0
   2   7   0  182.63   13.42   0
   2   9   2    7.87   12.46   0
   2  11   5   32.52   14.10   0
   3   5  -2   30.72   11.56   0
   3   8   0  135.30   15.68   0
   3  11   4   17.36   17.17   0
   4   4  -3   93.68   14.19   0
   4   6  -2   38.35   11.61   0
   4  10   2    6.79   12.09   0
   5  -6   1  114.04   23.45   0
   5   5  -3   43.28   12.13   0
   6  -8   4   17.03   21.93   0
   6  -2  -3    7.05   16.32   0
   6   2  -4   66.55   14.97   0
   6   7  -2   31.69   12.78   0
   6   8  -1   27.09   12.78   0
   6   9   0  257.87   15.64   0
   7  -8   4   62.12   23.69   0
   7   1  -4   19.22   11.98   0
   7   2  -4    5.20   11.52   0
   7   3  -4   98.81   14.67   0
   7   7  -2  239.30   14.76   0
   7   8  -1   88.38   14.66   0
   7   9   0   52.70   14.57   0
   8  -2  -3    8.12   15.02   0
   8   1  -4   37.71   15.61   0
   8   2  -4    9.62   12.08   0
   8   3  -4   13.70   14.29   0
   8   7  -2   34.36   13.45   0
   8   8  -1    5.18   13.76   0
   9   5  -3   23.90   12.61   0
  10  -4  -1    6.83   21.69   0
  10  -1  -3   12.44   15.99   0
  10   4  -3   -8.68   12.22   0
  10   6  -2   26.84   14.27   0
  11   1  -3   29.83   17.20   0
  11   2  -3   94.67   18.02   0
  -8   1  18    8.49   16.56   0
  -8   2  18   29.69   18.00   0
  -8   3  18    9.75   17.52   0
  -7  -4  19    3.29   14.36   0
  -7  -3  17    9.12   12.18   0
  -7  -2  16   -7.32   15.31   0
  -7   0  14   -1.36   15.59   0
  -7   5  15    8.56   21.80   0
  -6  -5  17  -15.31   13.52   0
  -6  -4  15   -6.87   15.85   0
  -6  -2  12  669.92   17.09   0
  -6   4  11  634.39   27.75   0
  -5  -5  13   35.01   12.68   0
  -5   1   8   45.91   15.45   0
  -5   3   8  114.97   18.42   0
  -4  -7  15    4.47   13.73   0
  -4  -4   9  159.97   13.11   0
  -4  -3   8   76.69   12.57   0
  -4  -2   7  776.47   19.60   0
  -4   0   6   37.96   12.93   0
  -3  -8  15   15.04   14.69   0
  -3  -7  12   33.34   12.87   0
  -3  -6  10  129.04   12.90   0
  -3  -4   7 1144.57   19.71   0
  -3  -3   6  144.00   13.44   0
  -3   7   6  140.78   21.32   0
  -3   8   7   32.08   19.51   0
  -3  10  10    3.33   19.74   0
  -2  -8  12   14.13   13.56   0
  -2  -7  10    4.95   14.52   0
  -2  -6   8   -0.23   10.86   0
  -2  -1   3 6175.22   63.13   0
  -2  10   8    7.43   19.36   0
  -1  -9  13   16.52   13.77   0
  -1  -8  10   17.19   11.85   0
  -1  -7   8    5.04   11.82   0
  -1   9   5   23.16   15.21   0
  -1  11   8  -10.57   19.11   0
   0  -9  11   17.58   12.98   0
   0  -6   5   29.29   14.53   0
   0   4   0 1208.06   28.65   0
   0   6   1   49.84   12.46   0
   0  10   5   83.17   16.71   0
   1   4  -1  148.86   14.92   0
   1   6   0  125.87   12.64   0
   1  10   4   81.69   14.32   0
   2   3  -2    7.67   13.17   0
   2   6  -1   19.29   14.62   0
   2  10   3   -2.21   12.69   0
   3  -6   2   -1.47   13.17   0
   3   7  -1   17.26   11.66   0
   3   9   1   39.53   12.26   0
   3  10   2   54.56   15.51   0
   4  -9   7   11.09   16.23   0
   4  -7   3   72.01   18.64   0
   5   7  -2  318.45   14.63   0
   5   8  -1    4.91   12.70   0
   5   9   0   41.52   13.40   0
   5  10   1   45.09   16.61   0
   6   1  -4   90.83   13.07   0
   6   3  -4   59.24   12.25   0
   6   6  -3   68.32   12.61   0
   6  10   1    9.71   13.97   0
   7   0  -4    0.39   14.54   0
   7   4  -4   75.23   11.78   0
   7   6  -3    8.01   13.89   0
   8   0  -4  181.75   16.96   0
   8   4  -4   38.13   15.17   0
   8   6  -3    4.96   12.63   0
   9  -2  -3   11.95   15.17   0
   9   1  -4   60.44   12.77   0
   9   2  -4    9.47   11.74   0
   9   3  -4   64.15   12.57   0
   9   7  -2   19.26   14.15   0
  10  -5   0    9.89   30.09   0
  10  -3  -2  116.99   20.88   0
  10   5  -3   30.62   13.60   0
  11  -2  -2   11.38   17.50   0
  11   0  -3   38.65   17.58   0
  11   3  -3  159.41   15.61   0
  -8   0  19   -5.46   13.85   0
  -7  -3  18   28.25   13.90   0
  -7  -1  15   14.25   11.98   0
  -7   1  14    1.99   15.42   0
  -7   2  14   29.08   15.83   0
  -7   3  14    3.62   15.24   0
  -6  -5  18    8.62   13.39   0
  -6  -3  14  316.66   16.87   0
  -6   0  11   -1.29   11.25   0
  -5  -6  16   27.08   13.79   0
  -5  -5  14   43.47   12.59   0
  -5  -4  12   15.84   11.48   0
  -5  -1   9   -2.53   14.26   0
  -5   2   8  154.08   17.42   0
  -4  -7  16   15.20   16.98   0
  -4  -6  13   53.27   12.89   0
  -4  -5  11    4.85   11.80   0
  -4   8   9   34.63   24.86   0
  -3  -8  16   61.94   17.61   0
  -3   1   4   94.05   18.64   0
  -2  -8  13   10.70   15.41   0
  -1  -9  14   19.99   16.99   0
  -1  -5   5  611.74   17.80   0
  -1  -3   3  763.67   24.26   0
  -1   6   2  428.34   19.88   0
   0  -9  12   29.87   16.58   0
   0  -8   9  142.70   15.70   0
   1  -9  10   66.60   14.25   0
   1  -6   4  120.74   15.28   0
   1  11   5    9.65   16.63   0
   2  -9   9    9.15   16.98   0
   2  -6   3   13.24   13.89   0
   2   4  -2   10.53   12.67   0
   2  11   4   21.54   16.77   0
   3  -9   8    3.56   16.05   0
   3   2  -3   81.48   16.18   0
   4  -8   5  121.10   19.75   0
   4   5  -3   80.27   11.74   0
   4   8  -1   93.22   12.74   0
   4   9   0    2.18   12.51   0
   5   2  -4  293.73   14.71   0
   5   3  -4   22.81   13.93   0
   5   6  -3  192.19   15.74   0
   6   0  -4   66.04   14.31   0
   6   4  -4   79.37   11.88   0
   7   8  -2  175.93   17.17   0
   7   9  -1   60.38   17.01   0
   8   8  -2    0.36   16.96   0
   9   0  -4    7.78   15.49   0
   9   4  -4   17.95   12.53   0
   9   6  -3   17.11   13.60   0
  10   1  -4   21.57   15.91   0
  10   2  -4   44.61   13.79   0
  10   3  -4   16.46   12.18   0
  10   6  -3   36.71   17.22   0
  -8   1  19   17.76   13.85   0
  -8   2  19    8.85   17.99   0
  -7  -3  19   37.50   13.75   0
  -7  -2  17   10.78   12.10   0
  -7  -1  16   15.80   15.68   0
  -7   0  15   18.09   16.01   0
  -6  -5  19    1.63   14.47   0
  -6  -4  16   15.55   12.77   0
  -6  -2  13   20.91   11.72   0
  -6  -1  12 1405.07   22.57   0
  -6   1  11   31.09   15.00   0
  -6   3  11   -0.78   16.82   0
  -5  -6  17   16.55   13.82   0
  -5  -3  11  323.72   13.84   0
  -5  -2  10  242.16   14.18   0
  -5   5   9   56.71   25.70   0
  -4  -7  17   51.67   17.42   0
  -4   1   6  417.09   20.83   0
  -4   3   6 2152.13   52.20   0
  -3  -7  13   19.36   12.67   0
  -3  -6  11    5.17   14.77   0
  -3  -5   9   80.84   11.99   0
  -3   2   4 1370.74   47.29   0
  -3   6   5  216.21   24.47   0
  -3   9   8   -5.22   20.26   0
  -2  -5   7   -1.39   11.39   0
  -2   7   4   19.33   16.34   0
  -2   8   5   79.91   15.63   0
  -1  -8  11    7.52   11.82   0
  -1  -4   4  544.05   18.18   0
  -1  10   6   49.24   16.18   0
   0  -7   7  115.96   13.18   0
   0  -5   4   47.06   15.10   0
   0  -2   1 9158.54   87.43   0
   0  11   6   53.22   16.80   0
   1  -8   8   59.34   15.36   0
   1   8   1    6.14   14.40   0
   1   9   2   21.57   14.55   0
   2   0  -2 3313.94   57.72   0
   2   8   0   33.05   14.69   0
   2   9   1   10.05   14.14   0
   3  -5   1    6.41   16.70   0
   3   1  -3   49.33   17.42   0
   3   3  -3   13.32   11.65   0
   3   6  -2   91.70   12.11   0
   3  11   3   15.58   13.55   0
   4  -1  -3   33.30   17.95   0
   4   7  -2   21.01   10.83   0
   4  10   1    1.83   12.26   0
   5  -9   7   14.61   17.52   0
   5   1  -4  318.60   15.93   0
   5   4  -4   -2.81   11.29   0
   6   5  -4  517.31   14.84   0
   6   7  -3  543.10   18.01   0
   6   8  -2  129.63   13.41   0
   6   9  -1  112.00   14.22   0
   6  10   0   29.75   13.87   0
   7  -1  -4   15.80   15.36   0
   7   5  -4  401.32   15.47   0
   7   7  -3   39.88   12.88   0
   8  -1  -4   25.14   14.88   0
   8   5  -4   10.34   13.02   0
   8   7  -3   14.69   13.17   0
   9   5  -4    6.80   12.28   0
   9   7  -3    3.74   14.14   0
  10  -2  -3   13.51   18.12   0
  10   0  -4   39.97   16.14   0
  10   4  -4   11.35   12.84   0
  11  -1  -3   25.88   17.38   0
  -7  -2  18    5.78   14.44   0
  -7   1  15   13.87   16.25   0
  -7   4  15   44.34   19.04   0
  -6  -4  17   10.28   12.74   0
  -6  -3  15   29.22   12.06   0
  -6   2  11  419.35   19.50   0
  -6   5  12    1.04   20.18   0
  -6   7  14   25.76   28.70   0
  -5  -6  18    1.60   14.17   0
  -5  -5  15   20.64   12.24   0
  -5  -4  13   21.07   11.50   0
  -4  -7  18   27.29   16.78   0
  -4  -6  14   29.24   12.83   0
  -4  -5  12   12.96   11.90   0
  -4  -4  10  107.14   12.62   0
  -4  -1   7  714.47   19.07   0
  -4   2   6 4417.10   56.55   0
  -3  -7  14   92.98   13.97   0
  -3  -1   5  659.39   20.84   0
  -2  -8  14   20.18   12.32   0
  -2  -7  11    5.84   12.24   0
  -2  -6   9   20.52   10.96   0
  -2  -4   6  894.25   20.96   0
  -2   9   6  147.89   17.21   0
  -1  -8  12    7.30   15.35   0
  -1  -7   9   22.64   11.24   0
  -1  -6   7   11.48   10.81   0
  -1   4   1  143.90   17.70   0
   0  -9  13   17.77   13.33   0
   0  -8  10   33.85   14.92   0
   0   5   0    4.59   14.50   0
   0   8   2    1.67   11.79   0
   0   9   3   28.50   12.59   0
   1  -9  11   -1.13   13.84   0
   1  -7   6  137.34   13.95   0
   1   5  -1  727.34   19.17   0
   1   7   0   29.47   11.51   0
   1  10   3   -0.94   13.28   0
   2  -9  10  118.44   16.88   0
   2  -8   7  151.50   14.18   0
   2  -7   5  106.96   16.48   0
   2   5  -2  762.49   18.65   0
   2   7  -1   73.12   14.24   0
   2  10   2    9.82   13.67   0
   3  -8   6    4.33   12.91   0
   3  -7   4  450.80   19.81   0
   3   4  -3    0.63   11.43   0
   3   8  -1   86.43   12.14   0
   3   9   0   -5.56   11.38   0
   3  10   1   41.98   15.04   0
   4  -9   8   -1.67   16.57   0
   4   6  -3   31.82   11.09   0
   5  -8   5   13.81   18.37   0
   5  -2  -3  153.35   21.85   0
   5   8  -2    1.98   12.91   0
   5   9  -1    7.52   12.80   0
   5  10   0   89.57   14.34   0
   6  -6   1   66.99   25.24   0
   7   6  -4   56.99   13.32   0
   8   2  -5   17.16   14.81   0
   8   3  -5   20.06   14.34   0
   8   6  -4    0.34   12.45   0
   9  -1  -4   78.34   16.37   0
   9   6  -4   45.84   16.46   0
  10   5  -4   -0.83   12.79   0
  11   1  -4   13.39   16.78   0
  11   2  -4   15.39   14.25   0
  11   3  -4   53.80   14.05   0
  11   4  -4    1.22   13.26   0
  -7  -2  19    8.45   15.93   0
  -7  -1  17   15.27   12.83   0
  -7   0  16   -6.20   15.59   0
  -7   2  15  126.38   17.48   0
  -7   3  15    6.54   15.22   0
  -7   5  16   15.56   17.34   0
  -6  -4  18  -12.46   13.36   0
  -6  -2  14   -9.48   11.52   0
  -6  -1  13  325.45   17.77   0
  -6   0  12  800.38   19.29   0
  -5  -5  16    1.18   11.83   0
  -5  -3  12   12.45   10.93   0
  -5   0   9   31.55   11.42   0
  -4  -6  15  122.00   13.44   0
  -4  -3   9  909.93   18.66   0
  -4  -2   8 1168.32   21.42   0
  -4   9  10   17.48   23.82   0
  -3  -7  15   57.02   16.41   0
  -3  -6  12  106.45   15.16   0
  -3  -4   8   -0.66   10.25   0
  -2  -8  15   -0.41   13.73   0
  -2  -7  12   -7.61   14.42   0
  -2  -3   5    4.80   11.82   0
  -2  -2   4 1705.38   29.89   0
  -2  10   7  -12.48   18.73   0
  -1   8   3    6.62   14.10   0
  -1   9   4   11.47   17.07   0
  -1  11   7   27.84   17.18   0
   0  -9  14    8.62   17.06   0
   0  -4   3  426.04   17.77   0
   0  -3   2 1237.65   30.68   0
   0   7   1   19.38   11.09   0
   0  10   4   54.22   13.32   0
   1  -9  12   89.32   18.08   0
   1  -5   3    3.72   11.48   0
   1  -2   0  401.37   34.58   0
   1  11   4   28.43   16.41   0
   2  -5   2    1.33   14.91   0
   2  11   3    0.88   17.19   0
   3  -9   9    5.60   14.24   0
   3  -4   0   73.25   21.44   0
   3   5  -3  213.75   15.86   0
   3   7  -2  423.92   14.67   0
   3  11   2   -3.04   16.49   0
   4   2  -4  129.90   16.21   0
   4   3  -4    7.69   11.58   0
   4   8  -2   -1.71   14.14   0
   4   9  -1    4.53   12.10   0
   4  10   0    3.23   14.87   0
   5  -7   3    8.51   17.12   0
   5  -5   0   67.97   25.94   0
   5   0  -4    3.36   11.56   0
   5   5  -4   19.57   11.40   0
   5   7  -3  111.91   12.90   0
   6  -1  -4   97.15   15.66   0
   6   6  -4    6.52   11.91   0
   6   9  -2   45.15   16.56   0
   7   1  -5   11.40   13.55   0
   7   2  -5   10.92   11.29   0
   7   3  -5   61.60   11.56   0
   7   4  -5  432.49   16.57   0
   7   8  -3   27.05   12.73   0
   7   9  -2   36.09   13.38   0
   8  -4  -2   12.90   22.63   0
   8   1  -5  120.47   16.04   0
   8   4  -5   75.45   12.96   0
   8   8  -3    9.25   13.28   0
   9   1  -5  107.88   16.30   0
   9   2  -5   23.99   13.15   0
   9   3  -5    1.68   11.54   0
   9   4  -5    3.65   14.67   0
  10  -1  -4    7.82   15.78   0
  10   6  -4    7.43   13.75   0
  11  -3  -2   72.93   21.29   0
  11   0  -4   15.47   16.65   0
  -7  -2  20   -4.29   13.70   0
  -7  -1  18   12.51   16.30   0
  -7   1  16   18.00   16.12   0
  -6  -4  19   11.36   13.43   0
  -6  -3  16   17.19   11.83   0
  -6   6  13    4.30   22.87   0
  -5  -5  17   52.59   13.01   0
  -5  -4  14   26.53   12.53   0
  -5  -2  11  476.71   15.33   0
  -5  -1  10   11.89   11.36   0
  -4  -6  16   50.89   13.37   0
  -4  -5  13   30.15   11.89   0
  -4  -4  11   10.78   11.13   0
  -3  -5  10   -5.27   11.49   0
  -3  -3   7  727.61   17.89   0
  -3  -2   6  915.35   20.52   0
  -3  10   9    1.69   20.48   0
  -2  -8  16   11.14   14.26   0
  -2  -6  10  110.52   14.13   0
  -2  -5   8   35.86   11.78   0
  -2   6   3  692.94   25.26   0
  -1  -8  13   56.86   12.79   0
  -1  -7  10   28.45   11.37   0
  -1  -5   6   77.20   12.31   0
   0  -8  11    7.45   14.71   0
   0  -7   8    2.63   12.12   0
   0  -6   6   -0.94   11.41   0
   0  11   5   63.37   16.93   0
   1  -8   9  124.64   13.53   0
   1   6  -1   59.51   14.88   0
   2  -9  11   58.58   17.83   0
   2   6  -2  104.23   15.09   0
   4  -8   6   87.75   18.70   0
   4  -6   2   11.42   16.55   0
   4   4  -4   69.00   11.19   0
   4   7  -3    6.97   12.78   0
   4  11   1   -4.65   13.58   0
   5  -9   8    4.08   17.55   0
   5   6  -4   22.87   10.78   0
   5   9  -2    6.34   15.38   0
   6  -8   5    7.46   19.30   0
   6   2  -5    2.98   11.39   0
   6   3  -5   59.03   11.88   0
   6   4  -5   52.63   11.25   0
   6   8  -3   94.36   12.60   0
   6  10  -1  180.03   15.11   0
   7  -4  -2  439.38   35.14   0
   7  -3  -3   17.08   20.41   0
   7   5  -5  190.75   13.48   0
   7   7  -4  138.07   13.55   0
   8  -6   1    0.94   34.72   0
   8  -3  -3   15.85   16.96   0
   8   5  -5    7.12   12.60   0
   8   7  -4   10.03   13.38   0
   9   5  -5    2.54   12.24   0
   9   7  -4   13.59   13.65   0
  10   1  -5    6.99   15.96   0
  10   2  -5   65.09   13.88   0
  10   3  -5   16.79   12.47   0
  10   4  -5   27.46   12.72   0
  11  -2  -3   72.68   18.36   0
  -7  -1  19   20.21   15.96   0
  -7   0  17   47.82   13.29   0
  -7   2  16    5.80   15.31   0
  -7   4  16   20.80   19.10   0
  -6  -4  20   24.42   14.08   0
  -6  -3  17   17.95   12.20   0
  -6  -2  15   10.05   11.94   0
  -6   1  12 1257.27   23.26   0
  -5  -5  18    8.36   13.99   0
  -5  -4  15    5.54   12.15   0
  -5  -3  13   10.55   11.06   0
  -5   1   9    5.61   13.69   0
  -4  -6  17   38.92   13.34   0
  -4  -3  10   16.29   14.03   0
  -4   0   7   -5.03   13.99   0
  -3  -7  16   10.72   13.03   0
  -3  -7  17   12.40   17.26   0
  -3  -6  13    1.50   11.96   0
  -2  -7  13   21.38   12.53   0
  -1  -8  14   -8.03   12.64   0
  -1  -6   8   25.60   11.10   0
  -1   5   1  663.64   22.71   0
  -1   7   2   73.94   14.07   0
  -1  10   5    3.92   15.49   0
   0   6   0   17.81   14.05   0
   1  -9  13   -5.67   13.55   0
   1  -7   7  191.41   16.92   0
   1  -6   5  107.12   14.95   0
   1  -4   2  238.50   17.84   0
   1   8   0   77.41   15.13   0
   1   9   1   21.19   14.58   0
   1  10   2  134.31   16.98   0
   2  -8   8    9.91   13.38   0
   2  -4   1  353.11   22.46   0
   2   8  -1   -0.39   14.54   0
   2   9   0    7.19   11.60   0
   2  10   1   25.49   15.51   0
   3  -9  10   13.01   16.21   0
   3  -8   7   -2.08   16.16   0
   3   0  -3   43.57   15.24   0
   3   6  -3   19.21   11.22   0
   3   9  -1   20.55   14.20   0
   3  10   0    8.01   14.23   0
   4  -9   9    0.06   16.89   0
   4  -7   4   71.42   18.02   0
   4   1  -4  112.49   13.75   0
   4   5  -4   59.80   11.78   0
   5   8  -3   -5.51   12.46   0
   5  10  -1    7.55   13.36   0
   6  -7   3   11.64   19.22   0
   6   1  -5  326.05   14.96   0
   6   5  -5    1.85   10.75   0
   6   7  -4   12.40   11.95   0
   7  -8   5    1.64   19.54   0
   7  -6   1   31.86   26.69   0
   7   0  -5   44.38   14.27   0
   8   0  -5   -0.47   11.52   0
   8   6  -5   14.15   12.31   0
   9  -4  -2    8.11   21.63   0
   9  -3  -3   57.59   17.39   0
   9   0  -5  171.73   16.75   0
   9   6  -5   18.37   13.38   0
  10   5  -5    8.64   12.42   0
  11  -1  -4    3.33   16.93   0
  11   2  -5   22.05   13.88   0
  11   3  -5   -0.10   13.24   0
  11   4  -5   22.05   13.97   0
  -7  -1  20    9.23   13.40   0
  -7   0  18    8.44   13.27   0
  -7   1  17   30.08   15.95   0
  -7   3  16   15.32   15.09   0
  -7   5  17   26.00   19.01   0
  -6  -3  18   49.50   13.05   0
  -6  -2  16   63.19   14.58   0
  -6  -1  14   71.39   12.15   0
  -6   0  13    2.03   12.09   0
  -6   2  12  686.83   21.18   0
  -6   3  12  241.90   19.55   0
  -6   4  12  166.86   18.99   0
  -5  -5  19   12.92   13.37   0
  -5  -4  16   40.16   15.02   0
  -5  -2  12   46.24   13.60   0
  -4  -6  18    8.13   14.43   0
  -4  -5  14   14.70   11.98   0
  -4  -4  12   20.43   11.64   0
  -4  -2   9  605.36   18.46   0
  -3  -7  18   11.95   13.42   0
  -3  -6  14   12.98   14.64   0
  -3  -5  11   83.72   11.85   0
  -3  -4   9   21.99   10.38   0
  -2  -7  14    9.31   12.54   0
  -2  -6  11  105.18   14.25   0
  -2  -4   7    9.43   13.89   0
  -2   0   3   -0.28   17.34   0
  -1  -8  15   17.56   16.28   0
  -1  -7  11    6.17   12.08   0
  -1  -4   5  205.56   14.31   0
  -1  -1   2   61.92   21.42   0
  -1  11   6   11.19   19.26   0
   0  -8  12   26.45   12.38   0
   0  -7   9   49.29   12.02   0
   0  -5   5  148.04   16.04   0
   0   9   2   12.87   14.24   0
   0  10   3   84.29   15.96   0
   1  -8  10   39.63   12.77   0
   1  -3   1  239.31   21.17   0
   1  11   3    4.28   16.49   0
   2  -9  12   25.07   13.62   0
   2  -7   6  491.07   19.59   0
   2  -6   4  166.71   15.99   0
   2  11   2    4.73   13.35   0
   3  -7   5   13.56   14.83   0
   3  -6   3  158.14   15.67   0
   3   8  -2   73.03   11.43   0
   3  11   1   -4.44   12.82   0
   4   9  -2    6.06   11.61   0
   4  10  -1   20.82   12.73   0
   5   2  -5  349.27   16.65   0
   5   3  -5   54.41   11.79   0
   5   4  -5   -2.90   11.09   0
   5   7  -4    5.34   11.69   0
   6   9  -3   73.39   13.31   0
   6  10  -2   20.36   13.80   0
   7   6  -5   16.84   13.02   0
   7   8  -4   33.18   12.74   0
   7   9  -3   71.86   13.67   0
   8  -2  -4   -1.82   14.05   0
   8   8  -4   31.51   13.63   0
   9  -2  -4   12.81   14.32   0
  10  -3  -3   13.00   21.16   0
  10   0  -5    1.50   15.26   0
  10   6  -5    2.39   13.29   0
  11   1  -5   -2.10   13.50   0
  -7   0  19   23.76   13.37   0
  -7   1  18    1.15   15.50   0
  -7   2  17   -6.95   15.00   0
  -7   4  17    3.18   18.63   0
  -6  -3  19   13.88   12.20   0
  -6  -3  20   74.23   16.19   0
  -6  -2  17   32.60   14.58   0
  -6  -1  15  289.91   15.90   0
  -6   1  13  323.30   17.50   0
  -5  -4  17   65.99   14.69   0
  -5  -3  14   48.67   11.57   0
  -5  -1  11   48.81   11.39   0
  -5   0  10    9.08   10.98   0
  -5   2   9  341.70   17.78   0
  -5   4   9   15.72   17.56   0
  -4  -6  19  127.19   14.33   0
  -4  -5  15   -1.88   11.69   0
  -4  -1   8   20.63   11.85   0
  -3  -3   8  478.77   15.07   0
  -3   0   5   72.72   14.02   0
  -3   8   6   19.93   18.88   0
  -3   9   7   24.68   18.80   0
  -2  -7  15   44.46   14.96   0
  -2  -5   9   12.85   10.71   0
  -2   8   4  207.56   18.77   0
  -2   9   5    0.89   16.21   0
  -1  -8  16   34.92   14.18   0
  -1  -6   9  160.96   12.29   0
  -1  -5   7   46.33   13.89   0
  -1  -3   4  471.89   19.62   0
   0  -8  13   -3.32   14.68   0
   0  -6   7   35.18   11.41   0
   0   8   1    4.61   11.25   0
   1   3  -2  204.90   15.86   0
   1   4  -2 1705.99   26.86   0
   1   7  -1   32.23   10.98   0
   2  -9  13    8.07   16.75   0
   2  -8   9   32.78   15.54   0
   2  -3   0   29.68   21.65   0
   2   3  -3  174.47   14.10   0
   2   4  -3  157.98   13.34   0
   2   7  -2  178.71   12.51   0
   3  -9  11   18.65   13.77   0
   3   7  -3   12.14   12.98   0
   4  -9  10   15.62   17.11   0
   4   6  -4   48.86   12.35   0
   4   8  -3  104.56   12.16   0
   4  11   0   -1.95   13.39   0
   5  -8   6   40.56   16.23   0
   5  -1  -4  301.49   19.02   0
   5   5  -5   43.09   11.47   0
   5   9  -3   12.31   14.22   0
   5  10  -2    1.75   15.78   0
   6   0  -5    9.73   13.15   0
   6   6  -5  108.59   12.78   0
   6   8  -4   76.63   12.38   0
   7  -7   3    5.35   21.81   0
   7  -2  -4    0.34   13.06   0
   7   3  -6   13.40   10.75   0
   7   4  -6   30.41   13.54   0
   7   7  -5  167.12   12.99   0
   8  -7   3   28.56   24.81   0
   8   2  -6    3.59   11.60   0
   8   3  -6  -10.34   10.83   0
   8   4  -6   21.93   11.86   0
   8   5  -6   32.67   14.35   0
   8   7  -5   43.10   13.10   0
   9   2  -6   69.98   12.64   0
   9   3  -6  137.00   12.69   0
   9   4  -6   69.24   12.51   0
   9   5  -6    6.28   14.65   0
   9   7  -5   10.92   13.61   0
  10  -4  -2   28.21   22.28   0
  10  -2  -4   28.83   17.58   0
  10   2  -6   10.66   15.23   0
  10   3  -6    4.79   12.03   0
  10   4  -6   27.46   12.84   0
  11   0  -5   42.28   15.87   0
  -7   0  20   -1.23   12.96   0
  -7   3  17    0.86   15.32   0
  -6  -2  18   12.27   14.59   0
  -6   0  14  115.98   12.23   0
  -5  -4  18   26.15   12.51   0
  -5  -3  15   17.18   14.28   0
  -5  -2  13   12.74   12.68   0
  -5   3   9  471.80   21.55   0
  -4  -5  16   38.14   12.03   0
  -4  -4  13   24.50   11.37   0
  -4  -3  11   12.99   10.53   0
  -3  -6  15   59.94   12.09   0
  -3  -5  12   48.06   11.12   0
  -3  -4  10    1.19   10.73   0
  -3  -2   7  489.46   18.23   0
  -2  -7  16   22.06   15.26   0
  -2  -6  12   24.98   11.28   0
  -2  -3   6 1937.37   25.16   0
  -2  10   6   61.51   18.73   0
  -1  -7  12  111.14   12.16   0
  -1  -2   3  952.41   26.23   0
  -1   6   1   60.00   14.33   0
  -1   9   3  167.52   15.55   0
   0  -7  10  124.55   14.37   0
   0   7   0    9.01   12.73   0
   0  11   4    8.30   12.72   0
   1  -8  11  201.65   13.81   0
   1  -7   8  398.77   15.60   0
   1   2  -2   73.28   17.87   0
   1   5  -2   11.63   14.43   0
   2   2  -3  705.98   22.01   0
   2   5  -3  423.43   15.48   0
   2   9  -1   54.98   13.51   0
   2  10   0   -3.17   14.77   0
   3  -9  12    4.26   16.45   0
   3  -8   8    3.29   15.35   0
   3   3  -4   -1.02   10.78   0
   3   4  -4    4.89   10.58   0
   3  10  -1   11.32   14.64   0
   4  -8   7    6.85   15.09   0
   4   0  -4   25.36   14.55   0
   4   7  -4   -1.42   12.20   0
   5   1  -5   33.39   11.53   0
   5   6  -5   21.54   11.00   0
   5   8  -4   25.94   11.52   0
   6   7  -5  162.16   12.68   0
   7   2  -6   51.24   10.82   0
   7   5  -6  434.48   14.76   0
   7   9  -4   85.16   13.13   0
   8  -1  -5  110.82   15.47   0
   8   1  -6    9.44   14.07   0
   8   6  -6   -8.00   14.16   0
   8   8  -5   53.83   16.06   0
   9  -1  -5  105.02   15.87   0
   9   1  -6   45.97   14.88   0
   9   6  -6  104.96   13.07   0
  10   1  -6   28.70   15.58   0
  10   5  -6   10.04   12.72   0
  11   2  -6   23.86   16.48   0
  11   3  -6   12.15   13.02   0
  11   4  -6   -4.87   13.91   0
  -7   1  19    0.07   13.30   0
  -7   1  20   23.04   16.24   0
  -7   2  18    3.15   11.22   0
  -7   3  18   22.13   16.19   0
  -7   4  18   35.76   16.18   0
  -6  -2  19  196.30   16.20   0
  -6  -1  16   43.67   11.14   0
  -6   2  13    9.77   14.53   0
  -6   5  13   -0.97   15.94   0
  -5  -4  19   16.61   12.48   0
  -5   1  10   16.94   13.08   0
  -5   6  10   11.78   25.41   0
  -4  -5  17    2.46   12.02   0
  -4  -4  14    1.23   13.60   0
  -4  -2  10  741.43   18.56   0
  -4   1   7  711.93   22.11   0
  -3  -6  16   -9.25   11.68   0
  -3  -5  13   18.05   13.47   0
  -3  -1   6   26.66   11.80   0
  -3   7   5   74.78   18.76   0
  -3  10   8    6.57   19.99   0
  -2  -7  17    8.64   13.32   0
  -2  -2   5  132.96   13.76   0
  -2  -1   4 7663.88   60.41   0
  -2   7   3  108.21   16.22   0
  -1  -7  13   29.06   11.56   0
  -1  -6  10  148.66   14.20   0
  -1   8   2   47.98   14.15   0
  -1  10   4   43.49   14.97   0
   0  -8  14   47.84   12.60   0
   0  -4   4  211.22   15.95   0
   0   3  -1  433.36   22.80   0
   0   4  -1   11.85   11.95   0
   1  -8  12   78.30   16.09   0
   1  -6   6    7.92   13.72   0
   1  -5   4  810.02   19.43   0
   1   9   0   -0.77   10.65   0
   1  10   1   -3.44   12.33   0
   2  -8  10  152.80   16.12   0
   2  -7   7 1000.02   22.26   0
   2   6  -3  679.89   18.41   0
   2   8  -2   11.32   13.54   0
   2  11   1   -4.02   13.01   0
   3  -2  -2    3.34   28.12   0
   3   2  -4 1261.30   23.43   0
   3   5  -4   29.08    9.85   0
   3   9  -2   -3.31   10.77   0
   3  11   0   11.53   12.17   0
   4   3  -5  521.53   15.55   0
   4   4  -5    3.91    9.98   0
   4   9  -3    4.50   13.76   0
   4  10  -2   -8.72   11.26   0
   4  11  -1   33.03   16.20   0
   5  -7   4   93.73   17.56   0
   6  -8   6   32.74   16.47   0
   6  -3  -3  125.60   21.07   0
   6   2  -6   12.15   13.30   0
   6   3  -6  313.44   13.58   0
   6   4  -6    1.62   10.00   0
   6   5  -6   -4.61    9.96   0
   6   9  -4   79.96   12.98   0
   6  10  -3   28.83   13.51   0
   7  -1  -5    6.28   12.32   0
   7   1  -6   32.77   13.42   0
   7   6  -6  735.64   16.78   0
   7   8  -5    9.50   12.67   0
   9   7  -6   34.53   16.03   0
  10  -1  -5    2.90   14.69   0
  10   6  -6    2.91   12.84   0
  11  -3  -3  152.93   20.75   0
  11  -2  -4   15.14   19.15   0
  -7   2  19   -1.93   12.83   0
  -7   3  19   37.15   16.44   0
  -6  -2  20   37.65   12.52   0
  -6  -2  21    4.37   15.73   0
  -6  -1  17   -1.46   11.31   0
  -6   0  15    1.44   11.15   0
  -6   1  14   69.85   12.73   0
  -6   3  13  453.35   19.08   0
  -6   4  13    6.43   15.58   0
  -6   7  15    6.80   23.46   0
  -5  -4  20   19.00   13.10   0
  -5  -3  16  234.13   13.56   0
  -5  -2  14  163.77   11.74   0
  -5  -1  12  136.27   12.27   0
  -5   0  11   82.54   11.36   0
  -4  -5  18    5.78   11.58   0
  -4  -5  19  197.70   14.69   0
  -4  -3  12   93.04   10.60   0
  -4  -1   9  621.13   18.09   0
  -4   0   8  432.35   17.42   0
  -3  -6  17   24.08   12.21   0
  -3  -6  18   25.95   13.00   0
  -3  -4  11   60.93   13.40   0
  -3  -3   9    6.52   12.54   0
  -2  -7  18   26.90   12.70   0
  -2  -6  13   72.83   12.25   0
  -2  -5  10   53.85   10.72   0
  -2  -4   8  351.80   13.78   0
  -2   4   2    7.63   18.07   0
  -2  11   7    6.91   18.54   0
  -1  -7  14   19.81   11.76   0
  -1  -4   6   -1.36   13.55   0
  -1  11   5    1.20   15.77   0
   0  -8  15    7.39   12.10   0
   0  -8  16   38.04   15.98   0
   0  -7  11   99.60   12.06   0
   0  -6   8   20.02   10.84   0
   0   5  -1   46.67   13.61   0
   0   9   1  105.81   14.93   0
   0  10   2  205.98   16.37   0
   1  -7   9   80.86   14.24   0
   1   6  -2  381.36   14.69   0
   1   8  -1   37.23   11.66   0
   1  11   2   64.86   13.50   0
   2  -5   3  160.09   15.71   0
   3  -8   9   -9.82   14.49   0
   3  -7   6  273.30   17.59   0
   3   6  -4  109.77   11.33   0
   3   8  -3    1.88   10.30   0
   4  -7   5   10.90   14.18   0
   4  -5   1   64.55   17.60   0
   4   2  -5  770.14   18.56   0
   4   5  -5   38.24   10.49   0
   4   8  -4   14.51   13.71   0
   5  -8   7    9.59   15.60   0
   5  -6   2  134.02   17.42   0
   5   7  -5   21.37   11.26   0
   5   9  -4   15.01   13.86   0
   5  10  -3    4.63   12.53   0
   6  -2  -4   54.26   15.61   0
   6   6  -6   83.38   12.19   0
   6   8  -5    8.24   11.68   0
   7  -8   6   -1.80   18.84   0
   7   7  -6  109.86   12.45   0
   8   0  -6  189.92   16.23   0
   8   4  -7   50.84   14.07   0
   8   7  -6   13.36   12.32   0
   9   0  -6    9.37   14.41   0
   9   3  -7   42.89   13.78   0
   9   4  -7  155.02   12.81   0
  10   0  -6   22.60   14.50   0
  10   4  -7    9.87   13.59   0
  11  -1  -5   11.96   15.99   0
  11   1  -6    6.52   12.56   0
  -7   2  20    7.93   13.60   0
  -7   4  19   19.21   15.34   0
  -6  -1  18    8.99   11.80   0
  -6   0  16  291.20   16.17   0
  -6   6  14    4.01   18.92   0
  -5  -3  17    3.42   11.88   0
  -5  -3  18  405.96   16.77   0
  -4  -5  20    1.88   12.90   0
  -4  -4  15   14.08   11.43   0
  -4   8   8   28.98   25.72   0
  -3  -6  19   -4.48   12.55   0
  -3  -5  14   12.53   11.00   0
  -3   5   4   17.29   21.22   0
  -2  -6  14   49.35   11.83   0
  -1  -7  15    8.44   11.74   0
  -1  -6  11   35.76   12.99   0
  -1  -5   8   19.80   10.74   0
  -1   7   1   24.39   12.62   0
   0  -5   6   17.47   10.85   0
   0   8   0   16.99   13.20   0
   0  11   3    3.95   14.88   0
   1  -8  13   21.44   11.93   0
   2  -8  11  127.96   13.43   0
   2  -6   5  245.73   13.54   0
   2   1  -3 6326.01   56.90   0
   2   7  -3  119.51   13.54   0
   3  -5   2    1.79   15.16   0
   3   1  -4   97.41   16.02   0
   3   7  -4   11.56   12.43   0
   4  -8   8    7.99   12.04   0
   4   6  -5   -6.95   10.13   0
   5   0  -5  558.20   19.54   0
   5   3  -6    0.85   10.89   0
   5   4  -6    7.36   10.40   0
   5   5  -6   96.57   11.93   0
   6   1  -6   14.66   13.03   0
   6   7  -6   27.75   13.67   0
   6  10  -4   14.35   15.26   0
   7   4  -7   60.50   13.01   0
   7   9  -5   -2.89   13.04   0
   8   2  -7   92.50   14.08   0
   8   3  -7   25.65   10.28   0
   8   5  -7   18.75   11.38   0
   8   8  -6   43.71   12.92   0
   9   2  -7   -2.87   10.62   0
   9   5  -7   16.90   12.19   0
   9   6  -7    3.72   12.34   0
  10   2  -7   -5.47   15.24   0
  10   3  -7    2.14   11.44   0
  10   5  -7   -5.91   12.90   0
  11   3  -7    9.90   15.56   0
  -6  -1  19   24.15   11.46   0
  -6  -1  20   16.57   14.48   0
  -6   0  17   10.81   13.80   0
  -6   1  15  292.15   14.30   0
  -6   2  14    4.62   11.74   0
  -5  -3  19  352.30   14.43   0
  -5  -2  15   81.44   11.34   0
  -5  -1  13  356.49   13.51   0
  -5   2  10  242.26   15.70   0
  -4  -4  16  211.02   13.80   0
  -4  -3  13   13.07    9.87   0
  -4  -2  11   67.27   10.72   0
  -4   2   7  735.86   25.94   0
  -4   9   9   -0.06   23.52   0
  -3  -5  15   52.42   11.59   0
  -3  -4  12   -8.45   10.45   0
  -3  -2   8    5.00   11.51   0
  -3   1   5  565.09   22.96   0
  -2  -6  15    1.21   11.41   0
  -2  -5  11  174.85   11.36   0
  -2  -3   7   32.70   11.08   0
  -2   3   2   14.50   25.78   0
  -2   5   2  745.29   26.90   0
  -1  -7  16    2.03   12.12   0
   0  -7  12   16.44   10.99   0
   0  -6   9  750.45   18.18   0
   0  -3   3  266.87   16.30   0
   0   2  -1 9305.28   84.00   0
   0   6  -1   46.82   10.69   0
   1  -8  14   21.55   12.04   0
   1  -7  10   13.30   13.46   0
   1  -6   7    5.47   12.69   0
   1   7  -2   70.29   11.03   0
   1  10   0    0.43   14.60   0
   2  -8  12   11.84   15.08   0
   2  -7   8  340.52   16.57   0
   2   9  -2   -1.96   12.54   0
   2  10  -1   27.21   11.37   0
   2  11   0    3.54   12.26   0
   3  -8  10   11.53   15.53   0
   3  -6   4   44.41   12.62   0
   3   9  -3   11.68   10.71   0
   3  10  -2    8.04   11.29   0
   3  11  -1    6.36   11.63   0
   4  -6   3   24.88   13.32   0
   4   7  -5   67.54   10.55   0
   4  10  -3    7.38   11.44   0
   4  11  -2  -11.42   12.59   0
   5   2  -6  163.50   14.07   0
   5   6  -6   -2.61   10.39   0
   5   8  -5   21.37   11.54   0
   6  -8   7   -3.19   16.01   0
   6  -7   4   79.19   16.86   0
   6  -1  -5  349.60   17.33   0
   6   9  -5    2.65   11.98   0
   7   0  -6   -1.52   10.25   0
   7   3  -7    7.16   10.42   0
   7   5  -7   91.78   11.78   0
   7   6  -7  318.39   16.07   0
   7   8  -6    6.46   11.98   0
   8   6  -7   22.36   11.70   0
   9   7  -7    5.58   12.21   0
  11   0  -6    5.60   11.57   0
  11   2  -7   11.81   15.58   0
  -6  -1  21   16.58   12.20   0
  -6   0  18  198.10   15.50   0
  -6   1  16   57.16   14.08   0
  -6   3  14  286.94   17.52   0
  -6   4  14    8.83   14.94   0
  -6   5  14    7.96   15.78   0
  -5  -3  20  137.59   13.38   0
  -5  -3  21   11.44   12.69   0
  -5  -2  16   84.06   11.40   0
  -5  -1  14  407.96   16.73   0
  -5   0  12    6.02   10.07   0
  -5   1  11   47.27   13.33   0
  -4  -4  17  127.00   12.48   0
  -4  -4  18   15.47   11.02   0
  -4  -3  14   11.62   12.50   0
  -3  -5  16    9.39   11.20   0
  -3  -3  10   48.82   10.75   0
  -2  -6  16   45.33   11.35   0
  -2  -5  12  -11.12    9.65   0
  -2  -4   9   18.50   10.36   0
  -2   9   4    2.90   12.76   0
  -2  10   5    0.67   16.28   0
  -1  -7  17   17.98   12.51   0
  -1  -7  18   24.12   12.48   0
  -1  -6  12   16.28   10.40   0
  -1  -5   9   27.52   10.41   0
  -1  -3   5   72.25   11.78   0
  -1   9   2    3.77   13.57   0
  -1  10   3   17.46   13.78   0
   0  -7  13   74.84   11.50   0
   1  -8  15    8.92   12.29   0
   1  -5   5  654.07   19.23   0
   1  -4   3  174.35   13.34   0
   1   9  -1   -2.12   10.26   0
   1  11   1   42.87   11.49   0
   2   4  -4  311.52   15.93   0
   2   8  -3    3.64   12.85   0
   3  -7   7   10.54   14.22   0
   3   4  -5   95.37   13.16   0
   3   8  -4   20.72   12.18   0
   4  -8   9    6.77   14.19   0
   4   1  -5  696.02   18.09   0
   4   9  -4   17.06   11.07   0
   5  -8   8    3.38   15.10   0
   5   7  -6   38.44   11.09   0
   5  10  -4    0.88   12.12   0
   6   3  -7   -2.99   12.57   0
   6   4  -7    5.76    9.72   0
   6   5  -7   57.39   10.74   0
   6   8  -6  135.91   12.04   0
   7   2  -7    4.07   10.10   0
   7   7  -7   10.56   13.68   0
   8  -2  -5    7.04   15.33   0
   8   1  -7    6.99   13.58   0
   8   7  -7   13.43   11.86   0
   9  -3  -4   61.77   18.37   0
   9  -2  -5    7.95   13.36   0
   9   1  -7   45.54   11.61   0
  10  -2  -5   52.30   17.39   0
  10   1  -7    9.31   11.69   0
  11   1  -7   -4.28   15.40   0
  -6   0  19    3.04   13.63   0
  -6   2  15    3.17   11.12   0
  -5  -2  17   26.86   11.31   0
  -5   3  10  153.65   14.47   0
  -5   5  10   31.81   19.55   0
  -5   7  11   10.12   27.13   0
  -5   8  12    9.30   29.26   0
  -4  -4  19   38.02   12.37   0
  -4  -4  20   36.48   13.52   0
  -4  -4  21   67.71   15.47   0
  -4  -2  12   11.30    9.77   0
  -4  -1  10   28.94   10.84   0
  -4   1   8   17.33   13.59   0
  -3  -5  17   43.23   11.64   0
  -3  -5  18   15.00   12.05   0
  -3  -4  13   49.15   10.43   0
  -3  -1   7   19.68   11.17   0
  -3   0   6    5.55   14.09   0
  -3   9   6   20.04   16.88   0
  -2  -6  17   -2.61   11.10   0
  -2  -6  18    9.80   12.40   0
  -2  -6  19  -10.18   15.25   0
  -2   6   2  108.89   16.02   0
  -2   8   3    9.84   13.06   0
  -2  11   6   27.39   17.77   0
  -1  -6  13   -0.15   11.14   0
  -1  -4   7    7.14   10.32   0
  -1   4   0   52.24   14.25   0
  -1   5   0   23.90   13.37   0
  -1   8   1   31.92   13.24   0
  -1  11   4   11.60   14.99   0
   0  -7  14   37.03   11.36   0
   0  -6  10  444.30   16.39   0
   0  -5   7  256.83   13.27   0
   0  -4   5  419.40   17.64   0
   0   7  -1   13.09   10.10   0
   0  10   1  159.48   15.61   0
   1  -7  11   57.90   11.16   0
   1   8  -2   62.32   13.67   0
   2  -8  13  183.61   14.73   0
   2  -8  14   50.77   15.41   0
   2  -7   9   68.98   13.57   0
   2   3  -4    4.60   11.05   0
   2   5  -4    2.63   10.90   0
   2   6  -4  127.76   13.50   0
   3  -8  11   -3.35   13.04   0
   3  -1  -3   48.85   18.92   0
   3   3  -5 1905.81   23.97   0
   3   5  -5   44.75   10.14   0
   3   6  -5  194.02   13.68   0
   4  -7   6    5.78   14.13   0
   4  -2  -3   80.92   19.06   0
   4   4  -6    9.13    9.40   0
   4   5  -6   46.25   10.10   0
   4   8  -5   -8.96   10.62   0
   5  -7   5   25.80   13.65   0
   5   9  -5   13.97   11.16   0
   6   0  -6   26.87   12.62   0
   6   6  -7  288.56   13.02   0
   6  10  -5   13.14   12.43   0
   7  -7   4    0.00   18.96   0
   7   9  -6   17.49   12.03   0
   8  -3  -4    7.04   17.05   0
   8  -1  -6    0.35   13.06   0
   8   4  -8   58.60   11.30   0
   8   5  -8   22.60   10.98   0
   8   8  -7   19.72   12.41   0
   9  -1  -6   42.53   14.39   0
   9   3  -8   21.49   10.99   0
   9   4  -8  180.95   12.83   0
   9   5  -8  209.09   13.25   0
   9   6  -8   40.14   12.62   0
  10  -3  -4   24.09   17.02   0
  10  -1  -6   30.87   14.22   0
  10   3  -8    0.61   12.07   0
  10   4  -8   -1.31   11.26   0
  10   5  -8   -1.20   12.38   0
  -6   0  20   13.76   12.39   0
  -6   0  21   22.93   12.07   0
  -6   1  17    3.41   11.26   0
  -6   2  16   68.06   14.69   0
  -6   3  15   23.81   13.73   0
  -6   6  15   10.46   16.98   0
  -6   7  16    5.51   20.22   0
  -5  -2  18   30.73   11.51   0
  -5  -2  19   26.45   11.36   0
  -5  -1  15  587.18   14.42   0
  -5   0  13  157.14   11.69   0
  -5   4  10   55.16   15.43   0
  -4  -3  15    4.30   10.56   0
  -4   0   9   -0.38   10.47   0
  -4   3   7   15.58   17.13   0
  -3  -5  19    7.50   12.03   0
  -3  -5  20    2.40   12.37   0
  -3  -4  14    1.70   10.46   0
  -3  -3  11    0.40    9.89   0
  -3  -2   9    3.59   12.94   0
  -3   8   5   74.19   18.15   0
  -3  10   7   44.66   18.86   0
  -2  -5  13  613.71   14.89   0
  -2  -4  10   11.67    9.42   0
  -2  -2   6  320.61   14.68   0
  -2   1   3 6179.87   81.07   0
  -1  -6  14   20.95   13.43   0
  -1  -5  10   39.11   10.24   0
  -1   6   0  121.33   13.43   0
   0  -7  15    1.27   11.32   0
   0  -2   2   39.88   16.85   0
   0   9   0    0.82   11.27   0
   0  11   2   61.90   11.99   0
   1  -7  12   22.12   13.01   0
   1  -6   8  139.98   11.50   0
   1   4  -3  568.85   16.92   0
   1   5  -3  276.04   13.70   0
   1   6  -3   10.94   12.68   0
   2  -8  15   25.15   15.45   0
   2  -6   6   80.78   10.99   0
   2  10  -2    2.07   10.93   0
   2  11  -1   66.61   12.64   0
   3  -8  12    3.69   15.11   0
   3  10  -3    0.17   10.57   0
   3  11  -2   14.82   11.45   0
   4  -8  10    2.84   11.61   0
   4  -1  -4  118.37   17.37   0
   4   3  -6 2003.44   23.97   0
   4   6  -6   23.25   10.28   0
   4  10  -4   -0.49   11.61   0
   4  11  -3   36.39   12.28   0
   5  -8   9   -7.47   14.69   0
   5   1  -6  632.48   16.53   0
   5   4  -7  267.21   13.87   0
   5   5  -7   14.44   12.98   0
   5   8  -6   42.51   10.97   0
   6  -8   8   24.27   16.19   0
   6  -6   2   14.41   17.74   0
   6   2  -7   63.47   11.04   0
   6   7  -7    3.54   10.91   0
   6   9  -6  129.42   13.50   0
   7   1  -7   18.53   10.01   0
   7   4  -8  134.36   13.43   0
   7   5  -8   15.82   10.89   0
   7   8  -7  110.18   12.60   0
   8  -7   4   13.32   19.52   0
   8   3  -8   10.93   10.06   0
   8   6  -8    0.95   10.72   0
   9   0  -7  124.46   14.90   0
   9   2  -8   23.22   13.33   0
   9   7  -8    5.42   11.97   0
  10   0  -7   11.65   13.44   0
  10   2  -8   27.03   14.87   0
  11  -2  -5   27.95   15.30   0
  11  -1  -6   11.59   15.23   0
  11   3  -8   14.05   12.10   0
  -6   1  18    4.76   11.39   0
  -6   1  19   15.64   14.55   0
  -6   4  15   12.93   13.64   0
  -6   5  15   20.02   16.28   0
  -5  -2  20   15.26   11.90   0
  -5  -2  21  144.50   12.88   0
  -5  -1  16    6.72   10.32   0
  -5   1  12  133.44   11.68   0
  -5   2  11  451.51   16.90   0
  -4  -3  16   77.04   11.06   0
  -4  -3  17   69.53   14.08   0
  -4  -2  13   19.60    9.41   0
  -4  -1  11   28.48   10.48   0
  -4  10  10   11.78   25.82   0
  -3  -4  15   93.56   11.31   0
  -3   6   4  100.42   19.65   0
  -2  -5  14   81.90   11.66   0
  -2  -3   8  304.98   12.99   0
  -1  -6  15   -0.19   10.96   0
  -1  -2   4  267.18   16.85   0
  -1   3   0 1788.86   40.15   0
   0  -7  16   20.14   11.37   0
   0  -7  17   16.45   12.35   0
   0  -6  11  273.76   12.80   0
   0   8  -1    8.02   12.36   0
   1   3  -3  697.68   19.37   0
   1  10  -1   16.79   11.66   0
   1  11   0   85.25   15.85   0
   2  -7  10   18.29   13.04   0
   2  -5   4    7.24   12.74   0
   2  -4   2   85.26   14.50   0
   2   7  -4   29.61   10.00   0
   2   9  -3   27.43   10.60   0
   3  -8  13   26.81   15.34   0
   3  -7   8    6.68   13.75   0
   3  -6   5   61.20   13.26   0
   3   2  -5   83.78   11.27   0
   3   7  -5   71.43   10.43   0
   3   9  -4   26.70   10.49   0
   4  -8  11   47.43   14.97   0
   4   7  -6   18.00   10.22   0
   4   9  -5    6.44   10.93   0
   5   3  -7   64.87   10.36   0
   5   6  -7    0.99   10.11   0
   5  10  -5   39.18   11.86   0
   6  -5   0   27.04   22.67   0
   6   8  -7   11.71   10.99   0
   7  -2  -5    2.14   14.59   0
   7  -1  -6   35.70   14.41   0
   7   3  -8   13.41   10.30   0
   7   6  -8  336.60   13.39   0
   7   9  -7   24.87   14.80   0
   8   0  -7    0.73   13.50   0
   8   2  -8   41.31   10.55   0
   8   7  -8   30.06   11.94   0
  11  -3  -4   51.55   17.78   0
  11   0  -7    9.73   14.44   0
  11   2  -8   44.12   12.84   0
  -6   1  20   11.67   11.92   0
  -6   1  21   11.77   14.80   0
  -6   2  17   27.33   11.62   0
  -6   2  18   10.48   13.50   0
  -6   3  16    7.49   13.93   0
  -6   6  16   11.71   18.37   0
  -5  -1  17   29.16   10.29   0
  -5   0  14   -4.19   10.81   0
  -4  -3  18  211.80   12.64   0
  -4  -3  19   22.73   13.81   0
  -4  -2  14   64.88   12.48   0
  -3  -4  16  280.61   13.15   0
  -3  -3  12    1.83    9.62   0
  -2  -5  15  357.26   13.28   0
  -2  -5  16   43.53   14.10   0
  -2  -4  11   13.37   10.10   0
  -2  -1   5 3231.45   36.83   0
  -2   7   2  166.63   14.74   0
  -1  -6  16   22.69   10.43   0
  -1  -6  17   10.76   13.97   0
  -1  -5  11   84.82   10.49   0
  -1  -4   8  157.25   11.44   0
  -1   7   0   45.26   12.71   0
  -1  10   2   11.25   13.57   0
  -1  11   3   14.04   16.47   0
   0  -5   8  154.70   12.10   0
   0   5  -2   30.92   12.54   0
   1  -7  13   79.27   11.20   0
   1  -7  14   27.66   13.19   0
   1  -6   9   73.39   13.92   0
   1  -5   6  716.72   18.64   0
   1  -3   2  237.89   18.36   0
   1   7  -3   26.04   10.28   0
   1   9  -2    3.06   10.33   0
   2  -1  -2 9754.71  117.62   0
   2   2  -4 1600.65   25.88   0
   2   8  -4  201.90   14.41   0
   3  -8  14   95.17   12.93   0
   3   0  -4   -0.53   15.05   0
   3   8  -5   72.01   10.23   0
   3  11  -3    4.30   14.35   0
   4  -8  12   23.33   15.51   0
   4  -7   7    4.55   13.68   0
   4  -6   4    9.89   15.13   0
   4   2  -6 4244.71   34.39   0
   4   8  -6    3.77   13.32   0
   5  -8  10   12.44   14.72   0
   5  -7   6  105.74   16.37   0
   5  -6   3    4.75   14.81   0
   5  -2  -4  265.91   21.25   0
   5   7  -7   38.01   10.80   0
   5   9  -6   -1.28   10.81   0
   6  -8   9   29.57   15.45   0
   6  -7   5   33.65   16.36   0
   6   1  -7  136.23   13.72   0
   6   4  -8   64.19    9.97   0
   6   5  -8  206.27   11.67   0
   6   6  -8   46.05   13.19   0
   7   2  -8    8.87   12.52   0
   7   7  -8   12.49   10.77   0
   8   8  -8    3.25   11.77   0
   9  -4  -3   -2.04   21.43   0
   9   1  -8   99.76   14.55   0
   9   4  -9   77.15   11.18   0
   9   5  -9   21.64   10.88   0
   9   6  -9   24.81   11.58   0
  10   1  -8   18.52   12.18   0
  10   4  -9    5.85   11.05   0
  10   5  -9   21.93   11.91   0
  11   1  -8   -8.35   14.31   0
  -6   2  19  179.91   16.10   0
  -6   3  17    5.30   13.53   0
  -6   4  16   13.90   13.71   0
  -6   5  16    6.65   16.58   0
  -5  -1  18  179.76   12.51   0
  -5  -1  19   26.32   11.03   0
  -5  -1  20    1.47   13.13   0
  -5   0  15  281.19   12.87   0
  -5   1  13  339.01   16.05   0
  -5   3  11  302.32   15.74   0
  -4  -3  20   11.49   12.09   0
  -4  -3  21   22.78   12.28   0
  -4  -2  15  148.38   12.93   0
  -4  -1  12  140.65   13.67   0
  -4   0  10  468.22   15.13   0
  -3  -4  17   81.05   11.88   0
  -3  -4  18   58.39   11.27   0
  -3  -3  13   22.01   11.85   0
  -3  -2  10   17.62   10.22   0
  -3  -1   8  229.08   13.26   0
  -2  -5  17   59.17   11.30   0
  -2  -5  18   -0.36   14.03   0
  -2  -4  12  393.42   15.42   0
  -2  -3   9   82.63   12.42   0
  -2   0   4 3290.50   43.83   0
  -2   9   3   22.24   13.60   0
  -2  10   4    5.96   14.43   0
  -2  11   5    3.58   16.99   0
  -1  -6  18   21.19   12.72   0
  -1  -6  19   35.30   12.53   0
  -1  -3   6  449.44   15.06   0
  -1   9   1   13.10   12.99   0
   0  -6  12  156.59   11.91   0
   0   4  -2   68.21   12.64   0
   0   6  -2    2.24   10.12   0
   0  10   0   -1.57   13.72   0
   0  11   1   34.08   14.67   0
   1  -7  15    7.92   11.08   0
   1   8  -3    9.40   13.04   0
   2  -7  11   58.89   12.14   0
   2  -6   7   19.18   10.23   0
   2  10  -3    9.77   13.61   0
   2  11  -2   94.22   12.61   0
   3  -7   9    5.90   13.63   0
   3   5  -6   26.87   12.13   0
   3  10  -4   11.59   10.98   0
   4   0  -5   26.47   11.12   0
   4  10  -5   -1.44   11.38   0
   4  11  -4   22.48   12.33   0
   5  -8  11    5.54   15.75   0
   5  -1  -5   34.95   14.36   0
   5   2  -7    4.92   10.32   0
   5   8  -7    6.19   11.08   0
   6   3  -8  643.27   14.58   0
   6   7  -8   52.56   11.44   0
   6   9  -7   24.18   12.91   0
   7  -3  -4   94.50   18.33   0
   7   0  -7   68.62   12.82   0
   7   8  -8    0.98   11.79   0
   8   1  -8   86.96   11.50   0
   8   4  -9   87.73   11.24   0
   8   5  -9    2.98   11.26   0
   8   6  -9    9.82   11.20   0
   9   3  -9   39.70   12.21   0
   9   7  -9   -5.04   12.54   0
  10  -4  -3   11.17   20.86   0
  10   3  -9   35.53   12.90   0
  11   3  -9   31.98   12.58   0
  -6   2  20   30.82   12.27   0
  -6   2  21   13.75   12.68   0
  -6   3  18   60.87   14.49   0
  -6   4  17    5.53   14.06   0
  -6   6  17    2.31   17.42   0
  -5  -1  21   22.15   11.61   0
  -5  -1  22    1.63   11.93   0
  -5   0  16   12.41   12.44   0
  -5   2  12   30.31   13.36   0
  -4  -2  16    5.95   12.50   0
  -4   1   9  568.82   18.01   0
  -4   2   8 1096.43   25.41   0
  -4   4   7  185.45   20.99   0
  -3  -4  19   35.64   12.26   0
  -3  -4  20    1.32   11.65   0
  -3  -4  21   -0.79   12.29   0
  -3   7   4    2.98   17.16   0
  -2  -5  19   10.19   12.08   0
  -2  -5  20   43.63   12.50   0
  -2  -2   7  796.16   17.28   0
  -1  -5  12  585.16   14.33   0
  -1  -1   3 2028.98   37.67   0
   0  -6  13   18.56   10.86   0
   0  -5   9  182.26   11.82   0
   0  -4   6  115.99   12.21   0
   0  -3   4 1751.70   27.07   0
   0   7  -2   14.62   11.90   0
   0   9  -1  105.56   12.04   0
   1  -7  16    5.94   11.64   0
   1  -7  17   54.82   12.22   0
   1  -6  10 2517.54   25.39   0
   1  -4   4 2055.29   27.53   0
   1   2  -3  892.55   26.29   0
   1  10  -2   21.55   13.81   0
   1  11  -1    8.60   14.33   0
   2  -7  12   52.06   11.77   0
   2   0  -3   -1.10   18.49   0
   2   4  -5  153.52   14.13   0
   2   5  -5  386.39   13.67   0
   2   6  -5  216.84   12.01   0
   2   9  -4    6.25   11.86   0
   3  -5   3  124.72   14.21   0
   3  -4   1    5.68   14.33   0
   3   4  -6   39.71   10.09   0
   3   6  -6   67.91   10.39   0
   3   7  -6  140.93   12.70   0
   3   9  -5   38.93   10.98   0
   4  -7   8   15.37   13.91   0
   4   4  -7  189.45   11.32   0
   4   5  -7   37.84   10.37   0
   4   6  -7    8.61   10.24   0
   4   9  -6   36.70   11.38   0
   5   0  -6    7.48   12.25   0
   5  10  -6   17.41   11.79   0
   6   8  -8   24.59   11.45   0
   7  -7   5   20.97   16.55   0
   7  -6   2   10.28   18.79   0
   7   4  -9  150.41   11.19   0
   7   5  -9   76.10   11.19   0
   7   6  -9    4.11   10.99   0
   7   9  -8   44.79   12.04   0
   8  -4  -3   32.19   23.75   0
   8   3  -9  169.17   11.67   0
   8   7  -9   20.49   12.36   0
   9  -1  -7   37.08   14.00   0
   9   2  -9   34.17   13.47   0
  10  -2  -6    2.95   16.06   0
  10  -1  -7    5.94   13.58   0
  10   2  -9    0.37   11.80   0
  11   2  -9    9.29   14.82   0
  -6   3  19   -0.17   11.87   0
  -6   3  20   49.30   15.13   0
  -6   4  18   -3.47   13.61   0
  -6   5  17    3.74   14.58   0
  -5   0  17  173.70   11.27   0
  -5   1  14  389.04   14.14   0
  -5   4  11   27.09   13.97   0
  -4  -2  17   21.00   10.54   0
  -4  -2  18  108.56   13.39   0
  -4  -1  13    4.23    9.77   0
  -3  -3  14   23.42    9.55   0
  -3  -2  11   20.07    9.85   0
  -3   0   7  358.29   15.04   0
  -3   2   5   84.60   17.21   0
  -3  10   6   21.82   17.95   0
  -2  -4  13   65.78   10.42   0
  -2   8   2    4.26   12.07   0
  -1  -5  13  151.91   11.48   0
  -1  -4   9   12.21   10.14   0
  -1   8   0   71.65   13.43   0
   0  -6  14    3.07   10.41   0
   0  -6  15   -3.88   10.32   0
   0   3  -2 1165.52   26.80   0
   1  -5   7 1339.99   21.71   0
   1   5  -4   28.34   12.91   0
   2  -7  13    5.98   10.75   0
   2  -6   8    8.83   13.25   0
   2   7  -5   15.64    9.81   0
   3  -7  10   20.52   11.56   0
   3  -6   6    7.65   12.85   0
   3   1  -5  551.16   17.44   0
   3   3  -6  116.79   11.46   0
   3  11  -4    0.04   13.90   0
   4  -5   2   95.04   15.08   0
   4   1  -6  380.03   14.31   0
   4   3  -7   19.39   10.53   0
   4   7  -7   38.12   10.32   0
   4  11  -5   28.32   14.42   0
   5  -7   7    9.84   12.60   0
   5  -5   1    2.45   16.89   0
   5  -4  -1  120.97   26.08   0
   5   4  -8   89.54   10.41   0
   5   5  -8    9.49    9.64   0
   5   6  -8   24.90   10.56   0
   5   7  -8   38.37   10.92   0
   5   9  -7  -13.23   11.07   0
   6  -7   6   15.58   15.67   0
   6  -1  -6    9.78   12.05   0
   6   2  -8   11.05    9.90   0
   7   1  -8   42.46   10.87   0
   7   3  -9  105.88   10.91   0
   7   7  -9   21.19   11.42   0
   8  -7   5   10.80   16.68   0
   8   2  -9    2.39   11.99   0
   8   8  -9   17.93   11.57   0
   9  -2  -6   85.38   13.76   0
   9   0  -8    9.24   13.33   0
   9   5 -10   28.83   11.01   0
   9   6 -10   15.39   11.49   0
  10   0  -8   12.63   13.12   0
  10   4 -10   35.80   13.64   0
  10   5 -10   -0.63   11.38   0
  11  -4  -3   15.06   23.24   0
  11  -2  -6   27.15   17.44   0
  11  -1  -7  -10.93   15.25   0
  11   0  -8    2.96   14.34   0
  -6   4  19    0.60   13.92   0
  -6   4  20   34.31   15.46   0
  -6   5  18   11.90   14.15   0
  -6   5  19   15.75   16.21   0
  -5   0  18    4.83   10.56   0
  -5   0  19    3.22   10.41   0
  -5   0  20    8.01    9.82   0
  -5   0  21    1.19   13.60   0
  -5   0  22    8.23   11.95   0
  -5   1  15  547.21   16.64   0
  -5   2  13   -1.86   12.16   0
  -5   3  12   12.18   12.01   0
  -5   5  11   19.03   15.42   0
  -5   6  11    5.25   17.04   0
  -4  -2  19   27.17   11.06   0
  -4  -2  20   15.69   10.93   0
  -4  -2  21    5.74   11.49   0
  -4  -2  22    7.73   11.51   0
  -4  -1  14   31.06   11.38   0
  -4   0  11    4.19   10.00   0
  -3  -3  15   19.83   10.15   0
  -3  -3  16  396.71   13.01   0
  -3  -1   9   24.53   10.61   0
  -3   1   6   23.86   13.17   0
  -3   9   5   32.71   16.06   0
  -2  -4  14   58.70   10.48   0
  -2  -3  10    3.46    8.71   0
  -1  -5  14   94.24   11.05   0
  -1  -5  15   48.81   10.46   0
  -1  -3   7    9.10   12.37   0
  -1  10   1    7.66   12.63   0
  -1  11   2    3.15   13.95   0
   0  -6  16    2.06   10.37   0
   0  -6  17   38.03   11.07   0
   0  -6  18  -11.70   11.62   0
   0  -6  19  182.46   13.14   0
   0  -5  10  405.19   12.89   0
   0   8  -2   11.33   10.06   0
   0  11   0   10.68   13.92   0
   1  -6  11  174.15   12.11   0
   1   4  -4  495.06   17.08   0
   1   6  -4   36.70   10.26   0
   1   7  -4   14.61   11.32   0
   1   9  -3  149.01   11.38   0
   2  -7  14   13.83   10.44   0
   2  -7  15   74.57   11.46   0
   2  -7  16   15.71   13.95   0
   2  -5   5   67.46   10.54   0
   2   3  -5    8.43   10.00   0
   2   8  -5   81.98   12.20   0
   2  11  -3   14.48   11.68   0
   3  -7  11   34.59   11.05   0
   3   8  -6   23.85    9.89   0
   3  10  -5    1.04   10.12   0
   4  -7   9    9.18   13.84   0
   4  -6   5   11.02   14.39   0
   4  -4   0   33.46   18.06   0
   4   8  -7   75.17   10.59   0
   4  10  -6   18.91   11.33   0
   5   1  -7  216.17   12.35   0
   5   3  -8  107.06   10.49   0
   5   8  -8  145.53   11.37   0
   5  10  -7   34.98   13.86   0
   6  -2  -5    3.41   13.04   0
   6   0  -7    0.86   11.34   0
   6   4  -9   -3.01   11.55   0
   6   5  -9   66.58   10.59   0
   6   6  -9   30.28   10.70   0
   6   7  -9    2.93   12.87   0
   6   9  -8   21.45   11.65   0
   7   8  -9  112.84   11.99   0
   8  -2  -6    3.97   14.22   0
   8  -1  -7    3.45   12.72   0
   8   0  -8  466.14   17.07   0
   8   5 -10   -8.84   10.25   0
   8   6 -10    5.19   10.91   0
   9   1  -9   87.90   13.92   0
   9   4 -10   25.29   10.88   0
  10  -3  -5   21.31   17.00   0
  10   1  -9   11.48   13.54   0
  10   3 -10    1.90   10.67   0
  11   1  -9    6.58   13.80   0
  -5   1  16   13.71   11.88   0
  -4  -1  15   30.86   11.93   0
  -4   1  10   36.97   11.72   0
  -4   5   7   25.80   21.29   0
  -3  -3  17   43.45   11.21   0
  -3  -3  18   11.12   10.50   0
  -3  -3  19   36.37   10.46   0
  -3  -3  20   20.39   13.28   0
  -3  -3  21   30.13   11.43   0
  -3  -3  22    3.40   11.18   0
  -3  -2  12    3.81    9.30   0
  -3  11   7    5.06   18.45   0
  -2  -4  15   22.72   10.47   0
  -2  -4  16   90.74   10.36   0
  -2  -4  17   23.24   12.55   0
  -2  -3  11   20.87   10.46   0
  -2  -2   8   52.08   10.14   0
  -2  -1   6 2859.32   31.44   0
  -2  10   3   -2.70   13.98   0
  -2  11   4   36.31   16.62   0
  -1  -5  16   50.13   10.72   0
  -1  -5  17   18.14   10.46   0
  -1  -5  18   12.22   13.16   0
  -1  -5  19    2.17   13.94   0
  -1  -5  20   10.02   14.04   0
  -1  -4  10   63.14   10.09   0
  -1  -2   5  170.46   13.25   0
  -1   5  -1  383.97   16.85   0
  -1   6  -1  181.57   13.62   0
  -1   9   0    1.36   12.06   0
   0  -5  11   58.56   11.98   0
   0  -4   7   64.66   10.68   0
   0  10  -1  163.12   12.32   0
   1  -6  12  195.93   11.31   0
   1  11  -2    9.94   13.30   0
   2  -6   9  308.39   13.17   0
   2   1  -4 7352.24   54.47   0
   2  10  -4   16.44   10.50   0
   3  -7  12    6.28   11.21   0
   3  -6   7   54.59   13.10   0
   3   9  -6   18.96   10.19   0
   4   9  -7   14.79    9.97   0
   5  -7   8    5.92   13.09   0
   5  -6   4    2.70   13.79   0
   6  -6   3    7.31   14.57   0
   6   8  -9  145.84   11.81   0
   7  -7   6   12.77   16.11   0
   7   2  -9   24.89   10.04   0
   7   5 -10    1.19   11.78   0
   7   6 -10   29.44   12.63   0
   8  -6   2   36.03   20.23   0
   8   4 -10    5.54    9.79   0
   8   7 -10   14.35   11.28   0
   9  -3  -5    7.44   14.50   0
   9   3 -10   21.11   10.85   0
  11  -3  -5    7.61   18.02   0
  -5   1  17   30.20   10.17   0
  -5   1  18  188.26   14.17   0
  -5   2  14  135.37   11.55   0
  -4  -1  16   99.64   10.03   0
  -4   0  12    7.48    9.64   0
  -4   9   8   46.33   25.34   0
  -3  -2  13   69.36    9.18   0
  -3  -1  10   59.85   12.07   0
  -3   8   4   11.63   15.11   0
  -2  -4  18   19.89   10.05   0
  -2  -4  19   56.69   11.08   0
  -2  -4  20   37.13   11.23   0
  -2  -4  21   47.90   11.48   0
  -2   5   1    7.77   14.75   0
  -2   6   1   13.99   13.18   0
  -2   9   2    8.07   13.11   0
  -1  -4  11  392.53   12.01   0
  -1   7  -1    8.04   10.33   0
   0   6  -3  238.65   13.22   0
   0   9  -2   10.94    9.95   0
   1  -6  13   13.07    9.61   0
   1  -6  14   17.52   11.75   0
   1  -5   8  248.87   12.21   0
   1  -4   5   14.89   11.75   0
   1   8  -4    1.85    9.67   0
   1  10  -3   20.81   10.29   0
   2  -6  10   72.37   12.71   0
   2  -4   3  846.66   21.33   0
   2   9  -5    1.56    9.06   0
   3  -7  13   12.32   10.42   0
   3  -7  14   12.56   13.47   0
   3   2  -6  836.62   17.05   0
   3   5  -7   -1.99    9.03   0
   3   6  -7  147.70   10.19   0
   3   7  -7    6.32   10.54   0
   3  11  -5    9.37   12.84   0
   4  -7  10    4.09   10.27   0
   4   2  -7  774.66   16.61   0
   4   5  -8   57.51    9.75   0
   4   6  -8   34.70    9.72   0
   4   7  -8   36.35    9.70   0
   5  -3  -3    7.03   19.58   0
   5   2  -8  164.36   13.01   0
   5   6  -9    5.71   11.67   0
   5   9  -8   30.70   11.00   0
   6  -7   7    6.24   13.04   0
   6   1  -8   18.06    9.49   0
   6   3  -9 1083.65   16.64   0
   6   9  -9  188.62   14.96   0
   7  -1  -7   12.64   12.79   0
   7   4 -10   18.93    9.53   0
   7   7 -10   10.87   10.89   0
   8  -7   6   11.49   17.18   0
   8   1  -9   35.53    9.84   0
   8   3 -10    9.71    9.44   0
   9  -6   2   14.57   20.00   0
   9   2 -10    9.76   12.64   0
   9   5 -11    9.87   12.87   0
   9   6 -11  -12.26   13.28   0
  10   2 -10   64.27   11.78   0
  10   4 -11    6.96   13.22   0
  11   2 -10   27.55   11.57   0
  -5   1  19   28.88   11.00   0
  -5   1  20    6.54    9.89   0
  -5   1  21   23.69   10.34   0
  -5   1  22   -1.46   10.95   0
  -5   2  15   91.18   13.51   0
  -5   3  13   14.34   11.47   0
  -5   4  12    7.94   11.98   0
  -4  -1  17   35.60    9.57   0
  -4  -1  18   10.38    9.41   0
  -4  -1  19   -4.45    9.80   0
  -4  -1  20   59.53   10.48   0
  -4  -1  21    1.95   10.65   0
  -4  -1  22    6.46   10.51   0
  -4   0  13    6.41    8.80   0
  -4   2   9  611.21   18.56   0
  -4   3   8   73.16   14.74   0
  -4  10   9   10.35   26.44   0
  -3  -2  14   -1.11    8.39   0
  -3   0   8    6.10    9.38   0
  -2  -3  12    2.08    8.95   0
  -2   7   1   55.89   11.45   0
  -1  -4  12  168.09   10.59   0
  -1  -3   8  306.52   11.95   0
  -1   4  -1   82.49   12.92   0
   0  -5  12    8.48    9.20   0
   0  -5  13  106.15   11.69   0
   0  -4   8 1169.19   19.40   0
   0  -3   5   12.25   10.43   0
   0   5  -3   81.99   10.54   0
   0   7  -3   -3.71   11.14   0
   1  -6  15   -3.98   10.06   0
   1  -6  16    6.21   10.04   0
   1  -6  17   -3.70   10.57   0
   1  -6  18   11.97   10.99   0
   1   3  -4  476.67   15.14   0
   1   9  -4    2.14   10.96   0
   2  -5   6  302.61   13.98   0
   2  -3   1   29.06   15.33   0
   2   5  -6   -4.63    9.15   0
   2   6  -6   21.46    9.22   0
   2   7  -6   25.85    9.01   0
   2  11  -4   36.31   10.45   0
   3  -7  15    8.44   10.78   0
   3  -5   4   55.15   11.75   0
   3   4  -7 1052.76   16.49   0
   3   8  -7   34.62    9.44   0
   3  10  -6   37.08   10.04   0
   4  -7  11    1.44   10.37   0
   4  -6   6   30.04   12.32   0
   4   4  -8    1.16    8.80   0
   4   8  -8   32.96   10.15   0
   4  10  -7   21.13   10.52   0
   5  -7   9    1.13   12.65   0
   5   4  -9   12.84    8.87   0
   5   5  -9   55.38    9.25   0
   5   7  -9   -2.93    9.09   0
   5   8  -9   21.22   12.00   0
   5  10  -8   19.94   11.25   0
   6   6 -10   27.44   12.98   0
   7   0  -8    1.57    9.52   0
   7   3 -10   28.81   11.44   0
   7   8 -10    1.08   10.86   0
   8  -3  -5   26.87   16.25   0
   8   2 -10  104.03   11.55   0
   8   5 -11   -1.27   12.05   0
   8   6 -11   -6.83   10.13   0
   8   7 -11   13.26   13.18   0
   9   4 -11   29.61    9.91   0
  10  -1  -8   23.05   12.59   0
  10   0  -9   -1.46   12.40   0
  11  -1  -8    5.77   15.89   0
  11   0  -9    5.21   13.18   0
  -5   2  16   90.29    9.89   0
  -5   2  17   29.20   12.30   0
  -5   3  14   45.28   11.49   0
  -5   5  12   -2.58   14.74   0
  -5   7  12   19.44   17.17   0
  -4   0  14   20.64   10.91   0
  -4   1  11   34.56    9.56   0
  -3  -2  15   46.19    8.74   0
  -3  -2  16   25.92   11.57   0
  -3  -2  22   10.00   13.09   0
  -3  -1  11   54.44   11.47   0
  -2  -3  13   30.69    9.04   0
  -2  -2   9   23.46    9.16   0
  -1  -4  13   51.16    9.29   0
  -1   8  -1    2.52    9.37   0
  -1  10   0    3.93   12.16   0
  -1  11   1   10.76   12.34   0
   0  -5  14   10.36    9.51   0
   0  -2   3 2053.42   32.26   0
   0   4  -3  389.39   15.95   0
   0   8  -3   11.77   11.32   0
   0  10  -2  209.25   14.00   0
   0  11  -1   16.56   10.37   0
   1  -5   9   47.22    9.44   0
   1  -3   3 1479.42   26.82   0
   1  -2   1 2546.01   46.81   0
   1   6  -5    4.06   11.21   0
   1  11  -3    6.41   12.67   0
   2  -6  11   14.00    9.48   0
   2   2  -5  126.17   11.77   0
   2   4  -6  792.09   15.60   0
   2   8  -6   16.52    8.76   0
   2  10  -5   -6.01    9.10   0
   3  -6   8   14.27    9.58   0
   3   9  -7   34.81   11.92   0
   4  -7  12   12.02   10.98   0
   4  -7  13   11.41   13.48   0
   4   3  -8   76.52   11.67   0
   4   9  -8   50.45    9.92   0
   5  -7  10    2.64   12.01   0
   6  -7   8   34.66   13.66   0
   6   2  -9   32.77    9.33   0
   6   4 -10  645.52   14.99   0
   6   5 -10   44.85    9.68   0
   6   7 -10   23.12   10.04   0
   6   8 -10    3.73   10.44   0
   7  -7   7    2.45   13.68   0
   7  -2  -6   44.10   13.40   0
   7   1  -9   62.57   10.27   0
   8   4 -11   97.21   10.49   0
   9  -1  -8  104.28   13.06   0
   9   0  -9   51.75   12.91   0
   9   3 -11    8.49   11.57   0
  10  -2  -7   -1.23   14.65   0
  10   1 -10   60.89   13.47   0
  10   3 -11   51.60   10.88   0
  11   1 -10   11.49   13.15   0
  -5   2  18   32.63   10.52   0
  -5   2  19   43.20   13.40   0
  -5   2  20   25.02   13.64   0
  -5   2  21  149.85   11.69   0
  -5   3  15    8.08   11.69   0
  -5   4  13   18.86   11.20   0
  -5   6  12   45.19   14.80   0
  -5   8  13    4.74   17.75   0
  -4   0  15   -3.43    9.13   0
  -3  -2  17   20.49    9.60   0
  -3  -2  18   13.81    9.93   0
  -3  -2  19    5.45    9.81   0
  -3  -2  20   -1.68    9.60   0
  -3  -2  21  -12.12   10.22   0
  -3  10   5    3.94   15.62   0
  -2  -3  14   -2.68    9.09   0
  -2  -3  15   42.26    9.19   0
  -2  -3  21    7.66   13.07   0
  -2  -3  22   13.92   10.69   0
  -2  -1   7    7.44    9.60   0
  -2   0   5    5.48   11.28   0
  -2   8   1    3.54   10.63   0
  -2  11   3   18.59   15.29   0
  -1  -4  14    9.04    9.09   0
  -1  -4  15   25.16   11.46   0
  -1  -4  21   45.90   10.85   0
  -1  -3   9   41.43   11.02   0
  -1  -2   6  916.29   18.31   0
   0  -5  15   37.66    9.97   0
   0  -5  16   -2.91    9.75   0
   0  -5  17   42.87    9.64   0
   0  -5  18    8.60   10.59   0
   0  -5  19    9.38   10.59   0
   0  -5  20   28.35   11.02   0
   0  -4   9  374.82   12.47   0
   0   2  -2   44.34   17.81   0
   1  -5  10   43.49    9.42   0
   1   5  -5  560.98   14.21   0
   1   7  -5   28.96    8.77   0
   1  10  -4   61.19   11.51   0
   2  -6  12   17.31    8.58   0
   2  -6  13   34.36   11.26   0
   2   9  -6  160.67   12.33   0
   3  -6   9   19.66   11.32   0
   3   3  -7  747.81   14.98   0
   3  11  -6   32.86   10.63   0
   4  -7  14   22.88   11.04   0
   4  -5   3    3.16   11.58   0
   4   0  -6   42.54   11.97   0
   5  -7  11    9.76   12.35   0
   5  -6   5   12.47   12.14   0
   5   0  -7   20.69   10.98   0
   5   3  -9  509.65   12.94   0
   5   9  -9    1.79   10.16   0
   6  -7   9    0.98   12.88   0
   6   9 -10   40.19   10.63   0
   7  -7   8    9.76   15.64   0
   7  -6   3   12.48   13.63   0
   7   2 -10  124.09   12.09   0
   7   5 -11    0.23    9.59   0
   7   6 -11   14.73    9.36   0
   7   7 -11    6.46   10.00   0
   7   8 -11   16.57   11.99   0
   8   3 -11   61.54   11.65   0
   9  -2  -7   11.75   12.87   0
   9   1 -10   28.55   10.27   0
   9   6 -12   11.76   12.67   0
  10   2 -11   52.94   13.39   0
  11  -2  -7    7.05   13.54   0
  11   2 -11   25.75   13.88   0
  -5   3  16  225.76   13.86   0
  -4   0  16   32.55    8.68   0
  -4   0  17    6.51    9.14   0
  -4   0  18   23.29   11.15   0
  -4   0  19    8.17   11.56   0
  -4   0  20   22.69    9.39   0
  -4   0  21    8.10   10.14   0
  -4   0  22    8.19   10.57   0
  -4   1  12  144.88   10.29   0
  -4   2  10  745.34   17.95   0
  -3  -1  12   19.59    8.83   0
  -3   0   9   19.91    8.95   0
  -3   1   7   20.50    9.51   0
  -3   9   4   27.62   14.20   0
  -3  11   6   14.33   17.25   0
  -2  -3  16   11.74    9.35   0
  -2  -3  17   22.28    9.04   0
  -2  -3  18   15.14    9.56   0
  -2  -3  19   37.79   10.14   0
  -2  -3  20    9.40   10.52   0
  -2  -2  10   14.46    9.29   0
  -2   4   1   13.31   14.76   0
  -2  10   2    5.69   11.63   0
  -1  -4  16    5.20    9.56   0
  -1  -4  17   40.83    9.58   0
  -1  -4  18   23.90    9.61   0
  -1  -4  19   16.67    9.86   0
  -1  -4  20   18.27   10.82   0
  -1  -1   4  286.99   17.49   0
  -1   2   0  403.58   27.64   0
  -1   9  -1   22.34    9.64   0
   0   9  -3   29.31    9.95   0
   1  -5  11   31.58   11.08   0
   1  -4   6 1887.06   23.05   0
   1   1  -3 2316.22   36.49   0
   1   4  -5  223.86   13.37   0
   1   8  -5    0.91    9.01   0
   2  -6  14   -1.72    9.14   0
   2  -6  15    1.38    9.07   0
   2  -6  16   57.98    9.91   0
   2  -6  17   17.03   10.29   0
   2  -6  18   -1.89   10.61   0
   2  -5   7   27.01    9.41   0
   2   3  -6 1798.86   21.62   0
   2  11  -5    4.67    9.85   0
   3  -6  10   41.88   11.22   0
   3  -5   5   61.95   11.11   0
   3   0  -5   73.09   13.55   0
   3   5  -8   -6.62   10.26   0
   3   6  -8  138.82    9.29   0
   3   7  -8   63.53    9.04   0
   3  10  -7   45.84    9.42   0
   4  -6   7    4.26   11.93   0
   4  -1  -5  684.91   20.31   0
   4   1  -7  695.84   15.78   0
   4   5  -9   57.62    9.38   0
   4   6  -9    7.79    8.82   0
   4   7  -9   22.14    8.92   0
   4   8  -9   32.68   11.82   0
   4  10  -8    2.71    9.96   0
   5  -7  12    3.51   10.95   0
   5  -7  13    5.43   12.91   0
   5  -1  -6  619.16   18.64   0
   5   1  -8   52.57    9.29   0
   5   5 -10   36.11   10.72   0
   5   6 -10   15.84    9.19   0
   5   7 -10  117.73    9.93   0
   5  10  -9    0.95   10.19   0
   6  -7  10    6.39   12.79   0
   6  -6   4    2.56   11.45   0
   6  -3  -4   55.53   17.47   0
   6   0  -8  111.65   11.50   0
   6   3 -10   99.38    9.58   0
   7  -5   0   39.76   19.09   0
   7   4 -11  246.60   11.27   0
   8  -1  -8   94.90   13.15   0
   8   0  -9    0.91    9.32   0
   8   1 -10  157.85   12.48   0
   8   6 -12   12.63   12.70   0
   8   7 -12    5.52   12.64   0
   9   2 -11   12.39   12.49   0
   9   4 -12   24.71   11.66   0
   9   5 -12   10.81    9.93   0
  10   4 -12   19.99   10.48   0
  -5   3  17   12.14   12.05   0
  -5   3  18  389.64   15.68   0
  -5   3  19  318.72   14.86   0
  -5   3  20  124.52   14.23   0
  -5   3  21    2.23   10.49   0
  -5   4  14   37.80   11.32   0
  -5   5  13   12.67   12.52   0
  -4   1  13    1.54   10.14   0
  -3  -1  13  137.54    9.42   0
  -2  -2  11   21.52    8.56   0
  -2   9   1   42.91   11.66   0
  -1  -3  10    3.79    7.87   0
  -1   6  -2   26.98   10.15   0
  -1   7  -2   17.64   10.48   0
  -1  11   0   69.81   13.14   0
   0  -4  10  152.37    9.95   0
   0  -3   6  364.40   13.29   0
   0  11  -2   77.13   12.75   0
   1  -5  12   92.71    9.48   0
   1   9  -5   14.64    9.29   0
   2  -5   8   30.20   10.77   0
   2  -4   4  918.38   20.15   0
   2   6  -7  172.08    9.71   0
   2   7  -7   44.78    8.75   0
   2  10  -6   61.69    9.87   0
   3  -6  11   37.23   11.44   0
   3  -4   2    4.47   13.46   0
   3   1  -6   23.68    9.96   0
   3   8  -8   58.83    9.47   0
   4   2  -8 1081.91   17.43   0
   4   4  -9  138.52    9.63   0
   4   9  -9   -4.37   11.37   0
   5  -5   2  181.83   16.54   0
   5   2  -9  326.21   13.46   0
   5   4 -10   49.24   10.38   0
   5   8 -10   61.54    9.30   0
   6  -7  11    4.33   13.45   0
   6  -1  -7  122.77   11.63   0
   6   1  -9    9.47    8.42   0
   6   5 -11   -4.45    9.35   0
   6   6 -11    2.61    9.52   0
   6   7 -11   35.06    9.47   0
   6   8 -11   30.09   10.26   0
   7  -7   9    5.49   12.80   0
   7   3 -11    8.16   10.33   0
   8  -6   3   59.73   16.44   0
   8   2 -11    9.99   11.01   0
   8   5 -12    0.76    9.51   0
  10   3 -12    9.86   10.11   0
  11   0 -10    5.86   12.76   0
  -5   4  15    6.93   11.12   0
  -5   6  13    5.22   12.49   0
  -5   7  13    7.68   15.11   0
  -5   8  14    0.22   16.85   0
  -4   1  14   28.30   10.86   0
  -4   1  22   12.94   12.13   0
  -4   2  11   50.68   10.80   0
  -4   3   9  824.20   20.31   0
  -4   4   8    1.79   13.16   0
  -3  -1  14   65.98    8.92   0
  -3  -1  15   -3.41    9.89   0
  -3  -1  20   52.48   11.65   0
  -3  -1  21   -1.91    9.80   0
  -3  -1  22   28.14   10.34   0
  -3   0  10    5.14   10.52   0
  -3   2   6  839.99   23.80   0
  -3   6   3   16.30   14.89   0
  -3   7   3   15.99   14.16   0
  -2  -2  12    7.31    9.64   0
  -2  -1   8    8.24   10.83   0
  -1  -3  11   36.04    8.45   0
  -1   8  -2   -0.12   10.86   0
  -1  10  -1    4.86   11.38   0
   0  -4  11  188.77   10.05   0
   0   3  -3  254.28   15.65   0
   0   6  -4   19.66    8.80   0
   0   7  -4  116.59    9.91   0
   0   8  -4   19.87   11.06   0
   0  10  -3   86.72   10.44   0
   1  -5  13   27.30    8.50   0
   1  -5  14   31.30    9.14   0
   1  -5  15   28.54   11.18   0
   1  -5  16   11.58   11.30   0
   1  -5  17   28.25   11.67   0
   1  -5  18    2.58   10.10   0
   1  -5  19   36.19   10.66   0
   1  -4   7  250.17   13.19   0
   1   2  -4  262.01   14.67   0
   1  11  -4    5.91   10.30   0
   2   5  -7   -3.25    8.52   0
   2   8  -7   26.95    8.64   0
   3  -6  12    7.73    8.88   0
   3  -6  13    3.78   10.79   0
   3  -6  17    3.84   12.52   0
   3   2  -7  468.66   13.56   0
   3   4  -8    1.39    7.92   0
   3   9  -8   -2.46    9.25   0
   4  -6   8   -0.72    9.50   0
   5  -6   6   19.25   11.64   0
   5   9 -10    1.83    9.55   0
   6  -5   1   55.20   15.84   0
   6   2 -10   58.08   10.74   0
   6   4 -11  602.60   13.05   0
   6   9 -11    4.43   10.23   0
   7   0  -9   11.13   10.74   0
   7   5 -12    7.02   11.70   0
   7   6 -12   32.16    9.57   0
   7   7 -12   18.82    9.94   0
   7   8 -12   66.82   10.79   0
   8  -2  -7   90.95   12.39   0
   8   4 -12    8.29    9.38   0
   9   3 -12    0.26    9.11   0
  10  -4  -4   21.80   23.00   0
  10  -3  -6   -1.92   15.46   0
  10  -1  -9    3.32   11.44   0
  10   0 -10   -1.92   11.36   0
  10   1 -11   10.21   12.57   0
  11  -3  -6    4.65   15.81   0
  11  -1  -9    7.87   12.92   0
  11   1 -11   -0.74   13.37   0
  -5   4  16   37.65   12.15   0
  -5   4  17   46.30   11.95   0
  -5   4  18    9.85   11.85   0
  -5   4  19   16.44   12.26   0
  -5   4  20   13.86   12.60   0
  -5   5  14   25.65   11.09   0
  -4   1  15   31.14    9.01   0
  -4   1  16   95.21   11.38   0
  -4   1  17   29.80   10.68   0
  -4   1  19   -0.36   10.59   0
  -4   1  20   46.23    9.35   0
  -4   1  21   -5.86    8.66   0
  -3  -1  16   12.04    8.73   0
  -3  -1  17  166.15    9.82   0
  -3  -1  18   16.89    8.86   0
  -3  -1  19   12.11    9.34   0
  -3   8   3    7.93   13.75   0
  -2  -2  13   16.84    8.04   0
  -2  -2  21   20.13   10.35   0
  -2  -2  22   29.21   10.12   0
  -2   1   4 7347.46   67.80   0
  -2   6   0  145.59   13.93   0
  -2   7   0  186.06   13.56   0
  -2  11   2   85.48   15.24   0
  -1  -3  12   -1.05    8.01   0
  -1  -3  21   15.30   10.10   0
  -1  -2   7 1019.06   17.58   0
  -1   3  -1  212.96   16.25   0
  -1   5  -2   40.04    9.14   0
   0  -4  12   27.16    8.15   0
   0  -4  13  126.48   10.60   0
   0  -4  19   13.28   11.91   0
   0  -4  20   11.98   10.02   0
   0  -3   7  142.15   12.27   0
   0   5  -4   45.28    9.07   0
   1   6  -6  103.23    9.22   0
   1   7  -6   16.12    8.12   0
   1   8  -6   91.80   11.25   0
   1  10  -5    2.43    9.78   0
   2  -5   9    7.31    8.29   0
   2   4  -7   18.40    8.07   0
   2   9  -7  143.81    9.68   0
   2  11  -6   39.14   10.16   0
   3  -6  14   36.39   10.06   0
   3  -6  15   14.34    9.79   0
   3  -6  16    5.83    9.96   0
   3  -5   6  145.48   11.88   0
   3  -1  -4   84.31   13.79   0
   3  10  -8   -6.58    8.97   0
   4  -6   9   15.26    9.14   0
   4   3  -9  817.12   14.58   0
   4   6 -10   44.57    9.07   0
   4   7 -10   98.27    9.58   0
   4  10  -9   10.19    9.43   0
   5  -6   7    3.17   11.14   0
   5  -2  -5  326.62   18.87   0
   5   3 -10  147.86    9.67   0
   5   6 -11    2.51   10.39   0
   5   7 -11    5.53    9.31   0
   6  -6   5  131.39   13.17   0
   7  -6   4    0.18   12.92   0
   7  -3  -5   52.10   16.09   0
   7  -1  -8   49.07   10.94   0
   7   1 -10   -1.32    8.59   0
   7   4 -12  135.55   11.37   0
   8   3 -12   22.66    8.65   0
   8   6 -13    8.97   12.49   0
   9  -6   3    0.92   15.85   0
   9  -1  -9   89.71   12.66   0
   9   0 -10    2.46    9.69   0
   9   1 -11    3.83    9.52   0
   9   5 -13   13.14    9.74   0
  10   2 -12   13.96    9.93   0
  11  -4  -4    4.06   26.63   0
  -5   5  15    2.91   11.41   0
  -5   5  16    4.64   12.99   0
  -5   5  19   16.51   12.44   0
  -5   6  14   -2.90   12.97   0
  -5   7  14   16.31   15.31   0
  -5   8  15   10.15   16.01   0
  -4   1  18   -4.12    8.68   0
  -4   2  12   23.31   10.19   0
  -3   0  11   17.75    8.72   0
  -3   1   8  227.57   11.79   0
  -3   3   5 1874.40   42.16   0
  -3  10   4   -4.88   14.73   0
  -3  11   5    8.47   15.98   0
  -2  -2  14   -5.74    7.87   0
  -2  -2  15    2.13    7.83   0
  -2  -2  16   11.70    8.61   0
  -2  -2  17   12.23    8.66   0
  -2  -2  18   39.21    9.34   0
  -2  -2  19   47.78    9.66   0
  -2  -2  20    9.11    9.57   0
  -2   0   6 2094.48   28.73   0
  -2   8   0   31.96   10.77   0
  -2  10   1   17.53   11.34   0
  -1  -3  13    2.82    8.89   0
  -1  -3  14    9.73   10.60   0
  -1  -3  18   68.00   11.63   0
  -1  -3  19   14.38    9.37   0
  -1  -3  20   49.29    9.86   0
  -1   9  -2   28.60   11.19   0
   0  -4  14   -0.83    8.36   0
   0  -4  15   52.91    8.72   0
   0  -4  16    7.44    9.02   0
   0  -4  17  226.57   10.95   0
   0  -4  18  184.67   10.30   0
   0  -2   4 5395.14   43.40   0
   0   9  -4   43.93    9.25   0
   0  11  -3    1.85   11.95   0
   1  -4   8  315.29   13.02   0
   1  -3   4 1720.99   24.46   0
   1   3  -5   67.25    9.64   0
   1   5  -6   63.04    9.02   0
   1   9  -6    5.62   11.02   0
   2  -5  10  236.76   10.69   0
   2   1  -5 3166.21   32.57   0
   2   2  -6  318.19   13.90   0
   2  10  -7    1.97    8.34   0
   3   3  -8  412.12   12.04   0
   3   6  -9   -0.71    7.51   0
   3   7  -9   -2.47    8.44   0
   3   8  -9    3.99    8.81   0
   4  -6  10    5.41    8.89   0
   4  -6  11   67.09   12.06   0
   4  -5   4   31.46   10.21   0
   4   5 -10  163.44    9.59   0
   4   8 -10   10.36    9.01   0
   4   9 -10    5.58   11.33   0
   5   5 -11   27.30    7.99   0
   5   8 -11   12.83    9.42   0
   5   9 -11   22.94   11.89   0
   6  -2  -6    4.66   11.86   0
   6   3 -11   -0.96    8.50   0
   6   6 -12   32.05    8.98   0
   6   7 -12   27.48    9.39   0
   6   8 -12    4.36    9.99   0
   7   2 -11   25.94    8.91   0
   8   0 -10    1.68   11.26   0
   8   5 -13   88.38   10.60   0
   9  -3  -6  123.60   16.11   0
   9   2 -12   13.31    9.32   0
   9   4 -13   20.89    9.28   0
  10  -2  -8   25.44   13.71   0
  10   3 -13   29.32   12.03   0
  11  -2  -8   44.97   14.96   0
  -5   5  17   39.09   12.22   0
  -5   5  18   10.61   12.51   0
  -5   6  15    3.02   13.32   0
  -5   6  16   10.53   13.79   0
  -5   7  15    6.49   13.23   0
  -4   2  13   16.68   10.70   0
  -4   2  21   17.63   12.28   0
  -4   2  22    8.35    9.75   0
  -4   3  10   11.49   10.19   0
  -3   0  12   -3.11    8.37   0
  -3   0  21    0.90   11.69   0
  -3   0  22   21.52   10.01   0
  -2  -1   9   -0.29    8.42   0
  -1  -3  15   -5.12    8.31   0
  -1  -3  16   98.94    9.47   0
  -1  -3  17   68.57    9.19   0
  -1  -2   8  648.99   14.02   0
  -1  11  -1   22.64   12.64   0
   0  -3   8   47.45   10.99   0
   0   4  -4  198.93   11.34   0
   0  10  -4   54.04   11.68   0
   1  11  -5   -3.16   10.16   0
   2  -5  11    6.05    9.23   0
   2  -5  12  177.57   11.50   0
   2  -5  17   58.05   11.98   0
   2  -5  18    6.51   10.28   0
   2  -5  19    1.26   10.23   0
   2  -4   5  201.99   11.46   0
   2   0  -4 3375.68   40.85   0
   2   6  -8   -7.74    7.60   0
   2   7  -8   40.56    8.36   0
   2   8  -8    3.10    8.44   0
   3  -5   7   -0.36   10.31   0
   3   5  -9   61.70    8.89   0
   3   9  -9   50.19    9.56   0
   4  -6  12   34.66    8.75   0
   4  -6  13    6.36   12.29   0
   4  -6  14   10.69   12.66   0
   4  -6  15   71.44   10.54   0
   4  -6  16    1.29   10.43   0
   4   4 -10  107.38    9.09   0
   4  10 -10   16.54   11.81   0
   5  -6   8   11.72   11.58   0
   5   1  -9    6.95   10.33   0
   5   4 -11   39.40    8.31   0
   6  -6   6   23.96   11.61   0
   6   5 -12   -4.07    9.72   0
   7   3 -12   36.89    8.65   0
   7   6 -13   19.02    9.51   0
   7   7 -13   15.08    9.65   0
   8  -6   4   16.78   13.99   0
   8  -1  -9   42.88   11.87   0
   8   1 -11   10.08    8.87   0
   8   2 -12    6.02   10.87   0
   8   4 -13   63.67    9.66   0
   9   3 -13    5.08   11.23   0
  -5   6  17    2.48   12.68   0
  -5   6  18    1.30   12.55   0
  -5   7  16    5.67   13.78   0
  -5   7  17   66.04   14.79   0
  -4   2  14   54.49   11.33   0
  -4   2  15  128.49   11.46   0
  -4   2  19   29.93   11.64   0
  -4   2  20   11.15    9.77   0
  -3   0  13  338.49   11.26   0
  -3   0  14   -3.52   10.25   0
  -3   0  19   75.12    9.78   0
  -3   0  20    0.11    9.04   0
  -3   1   9   26.04   10.39   0
  -3   9   3   25.10   13.46   0
  -2  -1  10   15.20    8.68   0
  -2  -1  22   34.54   10.34   0
  -2   5   0  457.55   18.26   0
  -2   9   0   -1.77   10.72   0
  -1  -2  22   49.30   12.43   0
  -1  -1   5    0.42   11.78   0
  -1   4  -2  226.15   13.75   0
  -1   7  -3   13.61   10.13   0
  -1  10  -2  134.21   12.41   0
   0   6  -5    7.54   10.32   0
   0   7  -5    8.59    8.04   0
   0   8  -5   42.85   10.89   0
   1  -4   9  520.99   12.87   0
   1  -4  20   -4.92   10.22   0
   1   4  -6    6.14    9.49   0
   1  10  -6   44.89   10.65   0
   2  -5  13    6.48    8.49   0
   2  -5  14   13.25    8.80   0
   2  -5  15   11.05    9.08   0
   2  -5  16   29.86    9.57   0
   2   3  -7   27.27    8.99   0
   2   5  -8   28.90    8.48   0
   2   9  -8    5.96    8.78   0
   2  11  -7   -3.35    9.97   0
   3   4  -9   22.05    7.75   0
   3  10  -9    3.20    9.55   0
   4  -4   1  102.89   14.86   0
   4  -2  -4  129.99   16.84   0
   4   0  -7    0.57   10.34   0
   4   1  -8   17.22    9.29   0
   4   2  -9  578.28   14.56   0
   4   7 -11   11.19   10.92   0
   5  -6   9   12.75   11.79   0
   5  -5   3  118.08   13.22   0
   5   0  -8    4.36    8.61   0
   5   2 -10  210.18   10.53   0
   5   7 -12   27.90   10.73   0
   6   0  -9    4.93   10.49   0
   6   1 -10   66.44    9.03   0
   6   4 -12  152.03   10.33   0
   7  -6   5    4.47   11.91   0
   7  -2  -7    1.93   11.80   0
   7   5 -13   26.97    8.97   0
   8   6 -14    5.59   11.79   0
   9  -6   4    5.25   15.27   0
   9  -2  -8   37.27   10.89   0
   9   5 -14   23.64   10.54   0
  10   0 -11    8.77   11.46   0
  10   1 -12   10.19    9.47   0
  11   0 -11   13.82   10.31   0
  -4   2  16    0.12    8.47   0
  -4   2  17   10.78    8.59   0
  -4   2  18  113.64   10.25   0
  -4   3  11   11.03    9.62   0
  -4   4   9  147.97   13.39   0
  -4   5   8   63.68   15.13   0
  -3   0  15  131.17    9.22   0
  -3   0  16   -4.61    7.96   0
  -3   0  17  103.34    8.66   0
  -3   0  18    3.06    8.43   0
  -3   5   3  205.44   23.41   0
  -2  -1  11   -0.80   10.22   0
  -2  -1  20   36.68   11.18   0
  -2  -1  21   42.34    9.94   0
  -2  11   1   79.13   12.50   0
  -1  -2   9  396.60   12.07   0
  -1  -2  21    3.92    9.51   0
  -1   6  -3    8.66    9.66   0
  -1   8  -3   13.43    8.89   0
   0  -3   9   88.56    9.32   0
   0  -3  20   99.27   12.55   0
   0  -3  21   26.63   10.01   0
   0   9  -5    0.72   11.78   0
   0  11  -4   16.33   11.70   0
   1  -4  10   46.43    8.85   0
   1  -4  11  664.28   14.23   0
   1  -4  18   -5.04    9.31   0
   1  -4  19   -5.54    9.36   0
   1   6  -7   -1.47    9.90   0
   1   7  -7    2.76    8.39   0
   1   8  -7   20.35    8.28   0
   2  -4   6   60.68   10.93   0
   2  -3   2  430.96   17.41   0
   2  10  -8   -0.40    8.91   0
   3  -5   8  108.60    9.71   0
   3  -4   3    9.95   10.43   0
   3   1  -7   16.57   10.75   0
   3   6 -10  122.78   10.32   0
   3   7 -10  114.80    9.25   0
   3   8 -10   -6.39    8.60   0
   4  -5   5    5.04    9.49   0
   4   6 -11    7.43    8.84   0
   4   8 -11   23.17    8.67   0
   4   9 -11   41.85    9.53   0
   5  -6  10   41.03    9.44   0
   5  -6  11   12.40   11.91   0
   5  -6  12   21.80   11.99   0
   5  -6  13    7.92   11.86   0
   5  -6  14   55.14   12.25   0
   5   3 -11  322.36   11.77   0
   5   6 -12   42.49    8.80   0
   5   8 -12    4.03    9.28   0
   5   9 -12    2.15    9.60   0
   6  -6   7   26.76   12.05   0
   6   2 -11  389.37   11.58   0
   6   6 -13    2.41    8.70   0
   6   7 -13   29.27    9.69   0
   6   8 -13   46.91    9.68   0
   7  -6   6    1.02   13.51   0
   7   0 -10    6.75   10.31   0
   7   1 -11   14.78    8.47   0
   7   4 -13   76.95    9.53   0
   8  -6   5    1.70   13.73   0
   8  -3  -6    2.12   14.56   0
   8   3 -13   25.29    8.77   0
   8   5 -14   82.72    9.97   0
   9   0 -11   10.34   11.62   0
   9   1 -12   10.21    9.40   0
   9   4 -14   -1.56    9.00   0
  10  -1 -10   66.53   12.12   0
  10   2 -13   -1.96    9.89   0
  11  -1 -10   -1.89   12.06   0
  -4   3  12   72.10    9.99   0
  -4   3  20   23.22   11.87   0
  -4   3  21    9.74    9.65   0
  -3   1  10   53.66   10.42   0
  -3   1  21    1.34    9.83   0
  -3   1  22   23.89    9.56   0
  -3   2   7  497.58   16.72   0
  -2  -1  12  347.07   10.99   0
  -2  -1  18    0.46    8.86   0
  -2  -1  19    7.67    8.32   0
  -2   0   7   -1.09    8.98   0
  -2  10   0    1.90   10.45   0
  -1  -2  10   75.72    8.35   0
  -1  -2  19   13.27   10.30   0
  -1  -2  20   -3.69    9.24   0
  -1   0   3  158.94   20.13   0
  -1   9  -3  171.49   10.53   0
  -1  11  -2   54.99   11.42   0
   0  -3  10   98.27    8.94   0
   0  -3  18  205.79   11.96   0
   0  -3  19   57.60    9.33   0
   0  -2   5  272.72   12.78   0
   0   5  -5  131.18    9.88   0
   0  10  -5   72.22   12.03   0
   1  -4  12   23.05    8.45   0
   1  -4  13  309.54   10.07   0
   1  -4  14  115.67    9.29   0
   1  -4  15    4.23    8.62   0
   1  -4  16   30.04    9.47   0
   1  -4  17   14.90    8.72   0
   1  -3   5   78.50    9.87   0
   1   9  -7   56.86    8.95   0
   1  11  -6    3.52    9.10   0
   2   4  -8  373.68   11.35   0
   2   7  -9   90.08   10.63   0
   2   8  -9   17.52   10.07   0
   3  -5   9   24.03    9.06   0
   3  -5  10   23.21   10.70   0
   3  -5  16   13.39   10.15   0
   3  -5  17   15.07    9.69   0
   3  -5  18   -0.57    9.93   0
   3  -3   0   22.91   14.42   0
   3   2  -8    9.96    8.93   0
   3   5 -10   -3.93   10.22   0
   3   9 -10    6.16    8.09   0
   4   3 -10   14.49    8.13   0
   4   5 -11    7.99    8.38   0
   5  -1  -7  213.55   12.83   0
   5   5 -12   -0.65    8.50   0
   6  -6   8   -0.92   11.07   0
   6  -6   9   82.81   11.40   0
   6  -5   2    9.15   12.75   0
   6  -1  -8   22.39    9.65   0
   6   3 -12  237.45   10.21   0
   6   5 -13   -4.05    8.54   0
   7   2 -12   55.38    8.58   0
   7   6 -14   -1.11    9.44   0
   7   7 -14   10.42    9.44   0
   8  -5   0   10.68   16.25   0
   8  -2  -8   40.31   12.19   0
   8   4 -14  177.42   11.57   0
   9  -1 -10   41.33   10.88   0
   9   2 -13    3.40    8.96   0
  10   3 -14   10.60    9.73   0
  -4   3  13   10.87    9.64   0
  -4   3  18  188.27   12.88   0
  -4   3  19    8.36    9.60   0
  -3   1  20   51.34    8.63   0
  -3  10   3    3.85   13.71   0
  -3  11   4    7.67   12.94   0
  -2  -1  13  103.76    8.78   0
  -2  -1  14    9.18    7.79   0
  -2  -1  15   20.64    7.64   0
  -2  -1  16    4.51    7.48   0
  -2  -1  17   11.01    7.96   0
  -2   0  22   18.46    9.21   0
  -2   7  -1  102.74   10.58   0
  -2   8  -1   62.46   10.86   0
  -1  -2  11    4.96    7.35   0
  -1  -2  12   21.38    9.10   0
  -1  -2  17    1.68    8.56   0
  -1  -2  18    5.86    8.29   0
  -1  -1   6  251.97   13.97   0
  -1   5  -3    1.18    9.86   0
  -1  10  -3    9.39   10.57   0
   0  -3  11   20.57    7.94   0
   0  -3  12    1.76    7.82   0
   0  -3  15   62.42   10.44   0
   0  -3  16   11.87    8.27   0
   0  -3  17   71.22    8.84   0
   1  -2   2 1644.49   31.18   0
   1   2  -5  163.17   11.83   0
   1   5  -7   36.66    8.49   0
   1  10  -7  105.06   10.24   0
   2  -4   7   -2.57    9.79   0
   2  -4  19  -12.06   11.40   0
   2   6  -9   23.53    7.63   0
   2   9  -9   23.24    8.23   0
   2  11  -8    8.45    9.69   0
   3  -5  11   11.36    8.02   0
   3  -5  12    8.00    7.82   0
   3  -5  13   14.48    8.26   0
   3  -5  14    6.18    8.57   0
   3  -5  15   17.27    8.59   0
   3   0  -6    7.32    9.04   0
   3   3  -9   10.56    7.50   0
   3  10 -10    8.82    9.14   0
   4  -5   6   10.81    8.31   0
   4  -1  -6  404.40   15.47   0
   4   4 -11    3.34    7.63   0
   5   4 -12   13.61    8.13   0
   6  -6  10    5.64    9.47   0
   6  -6  11    9.61   11.47   0
   6  -6  12   -3.18   11.65   0
   6   4 -13   19.96   10.48   0
   7  -6   7    9.71   11.43   0
   7  -6   8   13.27   11.32   0
   7  -5   1    7.04   14.53   0
   7  -1  -9   61.57   10.21   0
   7   3 -13   17.29    8.09   0
   7   5 -14  113.23    9.16   0
   8  -6   6    0.24   11.70   0
   8   0 -11   16.68   10.37   0
   8   1 -12   47.47    9.15   0
   8   2 -13    6.98    9.94   0
   8   6 -15  150.32   12.12   0
   9   3 -14   -1.54    8.66   0
  11  -3  -7   -0.36   15.92   0
  11  -2  -9    7.16   13.35   0
  11   0 -12    5.03   11.43   0
  -4   3  14    8.45    8.28   0
  -4   3  15    9.42    9.76   0
  -4   3  16   63.46   10.85   0
  -4   3  17   60.85    9.02   0
  -4   4  10   96.09   10.56   0
  -4   4  20   46.13   11.74   0
  -4   4  21   45.76    9.84   0
  -3   1  11   47.29    8.35   0
  -3   1  12   12.98    9.58   0
  -3   1  18   17.40    7.91   0
  -3   1  19   20.80    8.41   0
  -3   2  22   17.26   10.79   0
  -3   7   2  415.12   18.53   0
  -3   8   2   81.66   13.70   0
  -2   0   8   99.15   10.97   0
  -2   0  21    8.32    8.65   0
  -2   6  -1  310.92   13.12   0
  -2   9  -1    6.67   10.10   0
  -2  11   0    4.02   13.13   0
  -1  -2  13   36.48    7.98   0
  -1  -2  14   74.25    8.67   0
  -1  -2  15    2.72    8.09   0
  -1  -2  16  100.05    8.95   0
  -1  -1  22    9.84    9.25   0
   0  -3  13  235.01    9.32   0
   0  -3  14   19.49    7.60   0
   0   2  -3 1906.64   28.34   0
   0   3  -4 1824.42   23.66   0
   0   7  -6   33.31    7.79   0
   0   8  -6    8.16    8.02   0
   0  11  -5   66.46   12.05   0
   1  -3   6  498.31   14.40   0
   1  -3  21   17.59    9.33   0
   1   1  -4  287.22   17.85   0
   1   3  -6  470.71   12.71   0
   1   8  -8   91.35    9.99   0
   1  11  -7   20.23   11.07   0
   2  -4  18   17.17    9.24   0
   2   2  -7  792.74   14.84   0
   2   5  -9   20.35    7.60   0
   2  10  -9   21.18    8.68   0
   3  -4   4   63.51   11.19   0
   3   4 -10    2.18    7.36   0
   3   7 -11   13.97   10.27   0
   3   8 -11   25.00   10.42   0
   4  -5   7   19.88   10.15   0
   4  -5  17   10.86    9.50   0
   4   6 -12    4.50    8.28   0
   4   7 -12   36.81    8.55   0
   4   8 -12   -7.92    8.11   0
   4   9 -12   25.20    9.30   0
   5  -5   4    2.43    9.80   0
   5   1 -10   10.86    9.64   0
   5   2 -11  446.57   12.74   0
   5   6 -13    3.73    8.24   0
   5   7 -13    6.78    8.24   0
   5   8 -13   10.63    8.87   0
   6   1 -11   24.43    9.82   0
   6   6 -14    1.82   10.40   0
   6   7 -14   20.93    9.38   0
   6   8 -14    3.25    9.21   0
   7  -6   9    6.60   10.60   0
   7  -6  10   20.76   11.77   0
   7   4 -14   77.25    8.85   0
   8  -6   7   42.47   11.67   0
   8   3 -14   47.31    8.43   0
   8   5 -15   56.69    9.57   0
   9   4 -15   42.48    9.21   0
  10  -3  -7    5.83   13.98   0
  10  -2  -9   -1.82   12.80   0
  10   0 -12   24.57   11.22   0
  10   1 -13   -7.37    9.25   0
  10   2 -14   19.81    8.94   0
  -4   4  11    2.92   10.53   0
  -4   4  19   59.03   10.65   0
  -3   1  13  155.95    8.97   0
  -3   1  14   71.28    8.36   0
  -3   1  15   -0.80    7.84   0
  -3   1  16   21.74    7.71   0
  -3   1  17  167.64    9.02   0
  -3   2   8    4.12    9.94   0
  -3   2  21    9.97    8.51   0
  -3   9   2    4.09   11.20   0
  -2   0  20  138.60    9.16   0
  -2   1   5 3211.13   38.73   0
  -1  -1  21   44.48    9.11   0
  -1   7  -4   50.97    8.14   0
  -1   8  -4   19.49    8.72   0
  -1   9  -4   13.14   10.47   0
  -1  11  -3   10.58   10.63   0
   0  -2   6  542.99   14.08   0
   0  -2  20   16.55   10.95   0
   0  -2  21    8.17    9.15   0
   0   4  -5  426.65   12.25   0
   0   6  -6   -1.64    7.57   0
   0   9  -6  173.60    9.83   0
   1  -3  19    5.39    8.93   0
   1  -3  20   43.69    9.56   0
   1   4  -7    5.14    7.92   0
   1   6  -8   30.12    7.47   0
   1   7  -8    4.63    7.96   0
   1   9  -8   75.12    9.04   0
   2  -4   8    7.40    7.86   0
   2  -4   9    7.67    9.54   0
   2  -4  16   11.64    8.25   0
   2  -4  17   -3.32    8.45   0
   2   1  -6 2859.06   27.70   0
   2   3  -8  296.11   10.33   0
   3   6 -11    6.28    7.64   0
   3   9 -11    3.13    8.53   0
   4  -5   8   36.47   10.17   0
   4  -5  15    9.84    9.18   0
   4  -5  16    6.61    8.30   0
   4   1  -9  571.87   12.63   0
   4   2 -10  708.26   13.19   0
   4   5 -12   18.41    7.88   0
   5   0  -9   29.86    9.58   0
   5   3 -12    9.92    7.19   0
   5   5 -13   14.28    8.13   0
   6   0 -10    2.20    9.46   0
   6   2 -12  707.35   13.07   0
   6   5 -14   10.94    8.08   0
   7   1 -12  176.05   10.75   0
   7   2 -13    0.51    9.37   0
   7   6 -15    9.92    8.78   0
   8  -6   8   10.63   11.27   0
   8  -1 -10  153.72   11.54   0
   9  -5   0   22.94   17.83   0
   9  -2  -9   37.79   11.16   0
   9   0 -12   -4.05   10.35   0
   9   1 -13    9.68    8.90   0
   9   2 -14   41.97   11.57   0
  11  -1 -11    2.76   11.23   0
  -4   4  12   17.87   10.94   0
  -4   4  17  111.77   11.27   0
  -4   4  18   18.81    8.78   0
  -4   5   9   60.24   12.89   0
  -4   5  20   -4.41   12.10   0
  -3   2  20   -7.31    7.68   0
  -3   6   2   77.39   15.24   0
  -2   0   9   10.30    8.01   0
  -2   0  18   64.12    8.32   0
  -2   0  19    6.08    8.15   0
  -2   1  22   41.17    9.12   0
  -2   4   0    2.53   11.61   0
  -2  10  -1   19.17   10.02   0
  -1  -1   7    2.10    8.12   0
  -1  -1  19   11.46    9.87   0
  -1  -1  20   22.13    8.91   0
  -1   6  -4   97.84   10.14   0
   0  -2  19   70.68    8.43   0
   0  10  -6  155.64    9.62   0
   1  -3   7  117.73    9.54   0
   1  -3  18   38.88    8.40   0
   1  10  -8   43.03    9.43   0
   2  -4  10   18.54    7.60   0
   2  -4  11   13.23    7.48   0
   2  -4  12  166.47   10.66   0
   2  -4  13  100.45    8.41   0
   2  -4  14   39.47    8.32   0
   2  -4  15  114.32    9.38   0
   2  -3   3   14.33   10.26   0
   2   4  -9   20.09    7.51   0
   2   6 -10  104.19    9.37   0
   2   7 -10    2.46    7.52   0
   2   8 -10    9.85    7.96   0
   2   9 -10   13.18    8.08   0
   3   5 -11   90.74    8.28   0
   3  10 -11   10.93    9.19   0
   4  -5   9   25.98    8.20   0
   4  -5  10   31.73    7.93   0
   4  -5  11   13.66    9.36   0
   4  -5  12   71.00    8.69   0
   4  -5  13   -2.92    7.47   0
   4  -5  14    5.45    8.25   0
   4  -4   2    1.27   11.24   0
   4   3 -11    5.69    7.59   0
   5  -5   5  105.50   10.61   0
   5  -4   0  525.20   21.55   0
   5   8 -14   15.34   11.01   0
   6  -5   3   25.11   11.53   0
   6  -2  -7   64.63   11.01   0
   6   3 -13  439.70   10.88   0
   7   0 -11  194.11   11.30   0
   7   3 -14    9.88    9.22   0
   7   5 -15   -5.35    8.29   0
   8   4 -15   34.34    8.88   0
   9  -3  -7   36.85   13.88   0
   9   3 -15   13.72    8.67   0
  10  -5   0   15.83   17.96   0
  10  -1 -11   20.50   10.50   0
  -4   4  13   21.38   10.00   0
  -4   4  14    3.60   10.13   0
  -4   4  15    3.70   10.24   0
  -4   4  16  216.72   10.51   0
  -4   5  19  175.15   12.34   0
  -4   6   8   36.06   14.51   0
  -3   2   9    2.80    9.50   0
  -3   2  18   25.89    9.69   0
  -3   2  19    6.82    8.01   0
  -3   3   6  110.79   15.02   0
  -3   3  22   13.49    9.00   0
  -3  10   2    7.42   13.42   0
  -3  11   3    5.13   12.07   0
  -2   0  10  276.06   10.63   0
  -2   0  16   32.06    8.92   0
  -2   0  17    6.25    7.40   0
  -2   1  21   31.89    8.11   0
  -2   2   3  711.02   33.60   0
  -2   5  -1  149.80   13.48   0
  -2   8  -2   81.16   10.51   0
  -1  -1  18   13.17    7.56   0
  -1   0  22   16.76    8.96   0
  -1   3  -2  226.89   14.05   0
  -1   4  -3  157.54   10.15   0
  -1  10  -4   80.92    9.32   0
   0  -2   7  328.82   11.12   0
   0  -2  18   16.73    8.33   0
   0  -1  22   21.27    9.09   0
   0   5  -6   20.17    8.01   0
   0  11  -6   41.95   10.81   0
   1  -3   8    5.88    7.75   0
   1  -3  16  342.61   10.21   0
   1  -3  17   65.77    9.04   0
   1   5  -8   16.11    7.65   0
   1  11  -8   -8.45   10.92   0
   2  -3  20    7.71    9.07   0
   2  10 -10    5.95    7.82   0
   3  -4   5   20.90    7.80   0
   3  -4  17   21.89   10.32   0
   3  -4  18    6.54    8.99   0
   3   1  -8  240.86   10.62   0
   3   2  -9    1.40    7.67   0
   3   3 -10   41.83    7.48   0
   3   8 -12   12.34    9.46   0
   4   0  -8  429.29   12.35   0
   4   4 -12   15.53    7.29   0
   4   6 -13   53.86    9.72   0
   4   7 -13    6.63    8.14   0
   4   8 -13    3.37    8.34   0
   4   9 -13    8.43    8.81   0
   5  -5   6    5.04    9.92   0
   5  -5  15   14.74    9.08   0
   5   4 -13   18.43    7.54   0
   5   6 -14    0.36    7.68   0
   5   7 -14   20.78    8.80   0
   6   4 -14   14.68    8.04   0
   6   6 -15    1.58   10.34   0
   6   7 -15   10.57    8.77   0
   7  -2  -8    2.69    8.94   0
   8   0 -12   83.02   10.69   0
   8   1 -13   -1.97    8.46   0
   8   2 -14    5.34    7.72   0
   8   3 -15   28.43   10.12   0
   8   5 -16   97.77    9.03   0
   9  -1 -11   10.97   10.46   0
  10   1 -14   24.78   11.05   0
  10   2 -15   -8.79   10.98   0
  -4   5  10  169.75   12.76   0
  -4   5  18   11.67   10.09   0
  -3   2  10   20.73    9.15   0
  -3   2  17    6.93    7.31   0
  -3   3  21   25.29    8.98   0
  -2   0  11   -4.88    7.38   0
  -2   0  12  241.63    9.76   0
  -2   0  13    6.04    7.50   0
  -2   0  14  125.88    8.31   0
  -2   0  15   -6.24    6.97   0
  -2   1  20   34.90    8.31   0
  -2   7  -2   12.71    9.04   0
  -2   9  -2   16.09    9.70   0
  -2  11  -1    4.99   10.61   0
  -1  -1   8   -1.35    7.65   0
  -1  -1  16    7.87    9.33   0
  -1  -1  17   18.02    7.71   0
  -1   0  21  170.90    9.55   0
  -1   5  -4  788.54   16.13   0
  -1   8  -5  516.91   13.82   0
  -1  11  -4   11.05   10.57   0
   0  -2   8   15.25    7.68   0
   0  -2  16    9.06    7.71   0
   0  -2  17   11.86    7.63   0
   0  -1  21   10.27   10.57   0
   0   7  -7  118.94    8.58   0
   0   8  -7  167.17    8.83   0
   0   9  -7   11.16    7.93   0
   1  -3   9    0.51    7.49   0
   1  -3  10    3.13    9.22   0
   1  -3  13   42.76    9.16   0
   1  -3  14   19.74    7.43   0
   1  -3  15   42.61    8.19   0
   1  -2  21    5.91    8.69   0
   1   7  -9   18.33    6.95   0
   1   8  -9   13.44    7.54   0
   1   9  -9   86.09    8.73   0
   2  -3  19   25.72    8.67   0
   2  -1  -3 6144.55   68.15   0
   2   5 -10   34.98    7.53   0
   3  -4   6  110.94   10.33   0
   3  -4  16   -1.48    7.91   0
   3  -1  -5  572.25   18.06   0
   3   4 -11   60.78    7.64   0
   3   6 -12   90.68    8.09   0
   3   7 -12   25.45    8.15   0
   3   9 -12    2.56    8.15   0
   5  -5   7   42.61   10.67   0
   5  -5  12   23.28   10.13   0
   5  -5  13   -3.35   10.16   0
   5  -5  14   -1.91    8.91   0
   5  -2  -6  149.18   13.66   0
   5  -1  -8   43.78    9.77   0
   5   2 -12   32.60    9.26   0
   5   5 -14   24.79    8.04   0
   6  -5   4   54.28   11.76   0
   6  -1  -9   16.17    7.29   0
   6   2 -13   20.51    9.67   0
   6   5 -15   13.50    9.70   0
   7  -5   2   10.21   11.02   0
   7  -3  -6    1.30   13.21   0
   7  -1 -10    0.70    9.51   0
   7   4 -15   50.91    8.27   0
   7   6 -16   58.91    9.04   0
   8  -5   1    4.21   12.48   0
   8  -2  -9    3.13   10.91   0
   9   1 -14   13.91   10.98   0
   9   2 -15    6.44   10.41   0
  10   0 -13    6.97   10.70   0
  11  -2 -10   20.06   12.82   0
  -4   5  11   13.54   10.48   0
  -4   5  16   36.52   10.24   0
  -4   5  17   -3.71    8.30   0
  -4   6  18   -1.44   10.59   0
  -4   6  19   97.57    9.98   0
  -3   2  11   14.28    9.28   0
  -3   2  14   -2.89    9.02   0
  -3   2  15   35.22    9.81   0
  -3   2  16   19.02    7.70   0
  -3   3  20   19.66    8.88   0
  -3   8   1   67.46   12.69   0
  -2   1   6 2936.54   32.46   0
  -2   1  19    7.32    7.57   0
  -2   2  22    5.42    8.84   0
  -2   3   1  149.28   20.40   0
  -2  10  -2   -7.65    9.76   0
  -1  -1   9  845.34   14.30   0
  -1  -1  10   73.80    8.35   0
  -1  -1  14   50.13    7.84   0
  -1  -1  15    9.79    6.96   0
  -1   0   4   11.07   15.04   0
  -1   0  20   -1.76    8.08   0
  -1   7  -5   31.27    7.83   0
  -1   9  -5   15.79    8.39   0
   0  -2   9   -1.61    7.46   0
   0  -2  14   26.75    7.65   0
   0  -2  15   12.64    7.55   0
   0  -1   3 9587.73   65.01   0
   0  -1  20   27.84   10.77   0
   0   6  -7   27.27    7.82   0
   0  10  -7   56.88    8.99   0
   1  -3  11   62.03    7.94   0
   1  -3  12   20.72    7.38   0
   1  -2   3 6482.18   48.95   0
   1  -2  20   16.83    9.03   0
   1   2  -6  902.18   15.98   0
   1   3  -7    6.07    7.93   0
   1   4  -8  151.56    8.92   0
   1   6  -9  158.68    8.51   0
   1  10  -9    5.19    8.73   0
   2  -3   4   29.93   10.27   0
   2  -3  18   56.38    8.71   0
   2   0  -5    5.91    9.90   0
   2   2  -8   48.60    9.69   0
   2   3  -9   88.95    7.83   0
   2   7 -11   11.54    7.79   0
   2   8 -11   23.16    8.07   0
   2   9 -11    2.88    7.97   0
   3  -4   7   30.03    9.29   0
   3  -4  14   19.97    7.65   0
   3  -4  15    8.22    7.82   0
   4  -4  17   -4.82   10.64   0
   4   2 -11   64.97    8.15   0
   4   5 -13   13.51    7.62   0
   5  -5   8    5.97    8.37   0
   5  -5   9   23.06    8.26   0
   5  -5  10    6.55    8.55   0
   5  -5  11   -1.12    8.21   0
   5   1 -11   43.41    7.93   0
   5   3 -13    7.63    7.27   0
   5   7 -15   17.25   10.51   0
   5   8 -15    1.93    8.72   0
   6  -5  14   -2.04   11.11   0
   6  -3  -5   48.92   14.70   0
   6   1 -12 1275.22   16.21   0
   6   3 -14  291.66    9.71   0
   7   1 -13  203.60   10.96   0
   7   2 -14   38.59    7.60   0
   7   5 -16   -1.46    8.64   0
   8  -1 -11    1.82    9.67   0
   8   4 -16   42.37    8.93   0
   9   0 -13   32.47   10.40   0
   9   3 -16   13.96    8.55   0
  10  -2 -10   71.31   13.04   0
  11  -1 -12   13.11   11.26   0
  -4   5  12   11.72   10.98   0
  -4   5  13   17.31    9.61   0
  -4   5  14   17.59   10.09   0
  -4   5  15    4.40   10.17   0
  -4   6  17   37.50    9.68   0
  -3   2  12    6.35    7.54   0
  -3   2  13   52.43    7.68   0
  -3   3  19   23.82    8.15   0
  -3   4  21   -5.09    8.83   0
  -3   7   1   15.27   11.72   0
  -3   9   1   25.56   10.56   0
  -3  11   2    0.95   12.93   0
  -2   1  18   12.22    7.51   0
  -2   2  21   40.60    8.37   0
  -2   6  -2   22.02    9.26   0
  -1  -1  11   39.01    7.57   0
  -1  -1  12 1206.55   15.29   0
  -1  -1  13  448.97   11.06   0
  -1   0  19   14.70    8.14   0
  -1   1  22    1.59   10.73   0
  -1   6  -5   94.55   10.09   0
  -1  10  -5   62.56    8.99   0
   0  -2  10  254.37    9.52   0
   0  -2  11   -3.31    7.13   0
   0  -2  12  161.14    8.64   0
   0  -2  13    6.76    7.79   0
   0  -1  19    4.91    9.46   0
   0   3  -5   17.35    8.61   0
   0   4  -6  123.06    9.53   0
   0  11  -7   13.14   11.19   0
   1  -2  19  142.16    9.65   0
   2  -3  17    1.02    8.10   0
   2   4 -10   12.56    6.56   0
   2   6 -11   98.93    7.98   0
   2  10 -11   16.54    8.90   0
   3  -4   8   14.82    7.41   0
   3  -4   9    4.17    8.75   0
   3  -4  10   -2.49    9.44   0
   3  -4  11    4.77    9.44   0
   3  -4  12    3.21    7.59   0
   3  -4  13   10.45    7.61   0
   3  -3  19   -5.66   10.41   0
   3   0  -7  384.78   12.51   0
   3   5 -12   40.62    7.89   0
   3   8 -13   55.80    8.52   0
   3   9 -13    1.87   10.39   0
   4  -4   3  243.39   12.42   0
   4  -4  16   16.44    9.82   0
   4   1 -10   25.98    7.81   0
   4   3 -12   74.42    7.75   0
   4   4 -13   24.61    9.30   0
   4   7 -14   67.85    8.58   0
   4   8 -14   31.03    9.28   0
   5   0 -10   11.21    9.23   0
   5   4 -14   29.25    7.88   0
   5   6 -15   -1.07    8.35   0
   6  -5   5    0.35    9.79   0
   6  -5  12   11.74   10.85   0
   6  -5  13    9.77    8.89   0
   6   0 -11   -4.96    7.97   0
   6   4 -15    4.31    7.97   0
   6   6 -16    5.15    8.68   0
   6   7 -16    6.37    8.52   0
   7  -5   3    0.97   10.37   0
   7   0 -12    7.03    9.48   0
   7   3 -15    4.43    7.98   0
   8  -3  -7   12.27   12.46   0
   8   1 -14    3.47    9.33   0
   8   2 -15   21.58   10.12   0
   9  -5   1   24.45   14.46   0
  10  -1 -12   12.79   10.52   0
  11  -3  -8   -3.29   13.48   0
  -4   6   9    1.06   11.96   0
  -4   6  16   50.41   10.60   0
  -4   7  18    5.72   10.59   0
  -3   3   7  690.38   19.73   0
  -3   3  17   47.96    9.79   0
  -3   3  18   15.44    7.92   0
  -3   4  20    2.90    8.58   0
  -3  10   1   12.42   11.59   0
  -2   1  17    4.14    7.25   0
  -2   2  20    0.87    9.17   0
  -2   8  -3    5.60    9.52   0
  -2  11  -2    3.95   10.39   0
  -1   0  18    7.44    7.79   0
  -1   2  -1 2694.07   41.73   0
  -1  11  -5    5.32   10.49   0
   0  -1  18   15.94    9.51   0
   0   0  22    0.22    8.60   0
   0   2  -4 5543.82   40.23   0
   0   5  -7  239.68    9.90   0
   0   7  -8    1.54    9.31   0
   0   8  -8   15.81    7.59   0
   0   9  -8   79.71    8.52   0
   1  -2  18    2.94    8.10   0
   1   5  -9   17.03    7.42   0
   1   7 -10   23.88    8.80   0
   1   8 -10   -0.93    7.34   0
   1   9 -10   28.38    7.77   0
   2  -3   5  865.79   16.85   0
   2  -3  15  -12.90    9.73   0
   2  -3  16   39.86    8.85   0
   2  -2  20   40.36   10.71   0
   2   1  -7   10.69    7.99   0
   2   5 -11  171.81   10.23   0
   3  -3   1  641.90   20.38   0
   3   2 -10   19.82    7.75   0
   3   3 -11    4.76    6.98   0
   3   6 -13   14.50    9.32   0
   3   7 -13    5.89    7.88   0
   4  -4  15   26.36    7.91   0
   4  -1  -7  668.23   16.45   0
   4   6 -14   25.13    8.05   0
   5   5 -15   -3.31    9.41   0
   6  -5   6  219.75   11.73   0
   6  -5   7   32.76    9.99   0
   6  -5   8   79.11   10.98   0
   6  -5   9   17.11   10.10   0
   6  -5  10   16.99    9.91   0
   6  -5  11   19.59    8.47   0
   6   5 -16   -1.30    9.74   0
   7   4 -16   24.92    8.19   0
   8  -5   2   52.98   12.87   0
   8   0 -13    3.32   10.29   0
   8   3 -16    1.88    7.54   0
   9  -2 -10   12.06    9.98   0
   9  -1 -12   13.24    9.72   0
  10  -5   1   31.06   15.45   0
  10  -3  -8    3.84   12.80   0
  10   1 -15    7.07    8.75   0
  -4   6  10   45.09   11.78   0
  -4   6  15   92.03   10.71   0
  -4   7   8   40.69   15.62   0
  -4   7  17   26.54   10.57   0
  -3   3  16  413.39   12.02   0
  -3   4  19   47.32   10.04   0
  -2   1   7    5.61    8.20   0
  -2   1  15   18.68    8.48   0
  -2   1  16    1.61    7.36   0
  -2   2  19   53.17    9.23   0
  -2   3  22    9.57    8.25   0
  -2   7  -3   43.71    9.22   0
  -2   9  -3   79.69    8.40   0
  -2  10  -3    4.99    9.45   0
  -1   0  17   37.95    7.22   0
  -1   1  21   51.28    8.61   0
  -1   4  -4 2171.76   23.60   0
  -1   8  -6  637.58   13.09   0
  -1   9  -6   12.77    9.83   0
   0  -1  17   13.26    9.20   0
   0   0  21   -0.73    8.76   0
   0  10  -8    3.95    8.29   0
   1  -2  16   62.88    9.55   0
   1  -2  17   33.31    8.18   0
   1  -1  21    8.47    8.32   0
   1   1  -5    4.98    9.73   0
   1   6 -10  153.67    9.57   0
   1  10 -10   91.78    9.22   0
   2  -3  14  306.83    9.63   0
   2   7 -12   -1.05    7.64   0
   2   8 -12   21.94    7.64   0
   2   9 -12   -4.15    7.96   0
   2  10 -12    5.93    9.99   0
   3  -3  18   25.72    8.42   0
   3   1  -9   22.63    7.98   0
   3   4 -12   -3.22    7.43   0
   4  -4   4    6.08    8.77   0
   4  -4  14  198.43    8.70   0
   4   0  -9    0.60    7.06   0
   4   5 -14   24.66    7.68   0
   4   8 -15   13.44    8.56   0
   5  -4   1  143.70   13.54   0
   5  -4  16   11.08    8.37   0
   5   2 -13    1.48    7.04   0
   5   3 -14   53.38    8.97   0
   5   7 -16   11.17    8.28   0
   6  -4  -1   21.60   14.86   0
   6   2 -14    2.05    7.00   0
   6   3 -15   20.65    8.93   0
   7  -5   4   -1.38    9.36   0
   7  -5  11    5.20   10.63   0
   7  -5  12    1.03    8.33   0
   7   5 -17   19.95    8.64   0
   8   4 -17   51.66    8.80   0
   9   1 -15    2.94   10.31   0
   9   2 -16    7.81    8.51   0
  10   0 -14    3.28    8.34   0
  -4   6  11    1.34   10.11   0
  -4   6  12   18.36    9.98   0
  -4   6  13   59.27   10.70   0
  -4   6  14   17.41    9.10   0
  -4   7  16    7.73   10.04   0
  -4   8  16    9.92   11.73   0
  -3   3   8  463.80   15.87   0
  -3   3  15   11.40    9.07   0
  -3   4  18   49.90   10.07   0
  -3   5  20    1.62   10.07   0
  -2   1   8    8.63    7.45   0
  -2   1  13  104.08    9.72   0
  -2   1  14   10.93    6.98   0
  -2   3  21   17.34    7.78   0
  -2   5  -2   -0.94   10.35   0
  -1   0   5   94.56   11.11   0
  -1   0  16    0.69    6.82   0
  -1   1  20   17.70    7.78   0
  -1   2  22   37.76    8.34   0
  -1   5  -5  618.40   12.76   0
  -1   7  -6  135.82    8.64   0
  -1  10  -6   12.58    7.32   0
   0  -1   4  464.60   18.10   0
   0  -1  16    4.61    7.46   0
   0   0  20   58.48    8.14   0
   0   6  -8   25.86    7.43   0
   0  11  -8   -1.39    7.85   0
   1  -2   4   28.94    8.86   0
   1  -2  15  227.63    9.25   0
   1  -1  20   10.02    8.16   0
   1   3  -8  287.69    9.74   0
   1   4  -9   19.45    7.44   0
   2  -3   6  277.06   10.68   0
   2  -3  12  100.08    7.71   0
   2  -3  13  561.50   11.13   0
   2  -2   0   89.85   17.32   0
   2  -2  19   31.59    8.22   0
   2   3 -10    5.49    7.90   0
   2   6 -12   17.38    7.07   0
   3  -3  17   -0.84    7.82   0
   3   5 -13   20.11    7.19   0
   3   8 -14   26.26    8.10   0
   3   9 -14    4.42    7.93   0
   4  -4   5    1.84    8.27   0
   4  -4  12    3.39    8.26   0
   4  -4  13   30.27    7.42   0
   4  -2  -5  752.21   21.42   0
   4   2 -12   14.82    6.80   0
   4   3 -13   12.81    6.55   0
   4   6 -15  115.37    9.69   0
   4   7 -15   10.21    8.03   0
   5  -4  15    6.40    8.03   0
   5   1 -12  141.74    8.52   0
   5   4 -15    6.76    7.41   0
   5   6 -16    2.05    8.01   0
   6  -2  -8    5.79    9.66   0
   6  -1 -10   68.31    8.90   0
   6   1 -13  316.63   10.47   0
   6   4 -16   11.62    7.43   0
   6   6 -17    7.25    8.25   0
   7  -5   5  106.65   10.60   0
   7  -5   6    2.32    9.39   0
   7  -5   7    8.67    9.53   0
   7  -5   8    1.38    9.11   0
   7  -5   9    7.03    9.77   0
   7  -5  10    2.86    8.41   0
   7  -2  -9   26.83    9.00   0
   7  -1 -11   14.78    9.54   0
   7   1 -14    3.14    7.51   0
   7   2 -15  128.57    8.17   0
   7   3 -16   21.94    7.44   0
   8  -5   3    9.35   10.59   0
   9  -5   2    0.56   12.82   0
   9  -3  -8   26.81   12.31   0
   9   0 -14    4.67    9.63   0
  10  -5   2   95.39   14.60   0
  11  -2 -11   14.48   11.93   0
  -4   7  14   65.46   11.26   0
  -4   7  15    3.73    9.60   0
  -4   8  15    2.38   11.07   0
  -3   3   9    6.20    8.89   0
  -3   3  13   23.76    8.71   0
  -3   3  14   20.68    7.13   0
  -3   4  17   67.32   10.13   0
  -3   5  19   -1.57   10.11   0
  -3   6   1   61.03   11.53   0
  -3   8   0  121.91   11.94   0
  -3   9   0   -0.20    9.26   0
  -3  11   1    4.01   10.73   0
  -2   1   9    5.29    7.55   0
  -2   1  10   16.51    7.31   0
  -2   1  11   10.74    7.11   0
  -2   1  12  361.79   10.12   0
  -2   2  18   66.09    7.46   0
  -2   3  20   12.00    8.89   0
  -2   4  -1  320.80   14.70   0
  -2   6  -3    8.35    7.97   0
  -2  11  -3    9.16   10.14   0
  -1   0  15  186.23    7.93   0
  -1   1  19    9.40    7.36   0
  -1   3  -3 1343.89   20.99   0
  -1   6  -6   18.18    8.50   0
  -1  11  -6   27.04   10.02   0
   0  -1  15    0.17    6.71   0
   0   0  19   17.66    8.88   0
   0   1  22   14.72    7.85   0
   0   3  -6  360.10   12.06   0
   0   4  -7   62.85    7.68   0
   0   8  -9  118.82    7.78   0
   0   9  -9   57.50    7.67   0
   0  10  -9   13.14    9.72   0
   1  -2  14  135.83    7.87   0
   1  -1  19    9.95    7.90   0
   1   2  -7  983.14   15.05   0
   1   5 -10   29.85    7.01   0
   1   7 -11   21.08    8.57   0
   1   8 -11   -3.71    6.93   0
   1   9 -11  140.38    8.55   0
   1  10 -11   22.82    9.72   0
   2  -3   7  652.31   12.71   0
   2  -3   8   18.00    7.14   0
   2  -3   9    2.31    6.55   0
   2  -3  10  304.63    9.79   0
   2  -3  11   91.87    7.65   0
   2  -2  18   14.63    7.44   0
   2  -1  21   13.09    8.20   0
   2   2  -9   14.04    6.95   0
   2   4 -11   24.06    6.94   0
   2   9 -13   25.36    9.23   0
   3  -3  15   43.91    9.38   0
   3  -3  16   18.12    7.51   0
   3  -2  -3   75.86   18.51   0
   3   6 -14   -1.18    8.89   0
   3   7 -14   98.56    8.14   0
   4  -4   6   14.70    8.66   0
   4  -4   7   84.48    9.44   0
   4  -4   9   98.70    9.75   0
   4  -4  10   21.16    9.06   0
   4  -4  11   47.85    7.38   0
   4  -3  18    7.76    8.19   0
   4   1 -11   35.77    7.21   0
   4   4 -14    7.97    7.16   0
   5  -4  14    1.87    7.12   0
   5  -1  -9    0.98    8.37   0
   5   5 -16    2.00    8.58   0
   6  -4  15    8.35   10.13   0
   6   0 -12  784.02   14.62   0
   6   5 -17   -7.92    9.43   0
   7   0 -13   17.13    9.03   0
   7   4 -17   10.91    7.78   0
   8  -5   4    2.53   10.34   0
   8  -5   5    6.15   11.07   0
   8  -5   8    6.94    9.91   0
   8  -5   9    2.54   10.42   0
   8  -2 -10   88.11    9.74   0
   8  -1 -12   47.63    9.41   0
   8   1 -15   22.73    7.56   0
   8   2 -16   11.64    7.11   0
   8   3 -17   21.12    7.59   0
   9  -5   3   20.84   11.21   0
  10  -2 -11   37.64   10.49   0
  10  -1 -13    8.76    9.92   0
  -4   7   9   11.80   12.95   0
  -4   7  13    5.77   10.31   0
  -4  10   9    8.82   19.53   0
  -3   3  10   48.86    8.54   0
  -3   3  11    6.40    7.96   0
  -3   3  12    0.86    6.97   0
  -3  10   0    2.51   10.54   0
  -2   2  17    8.76    6.90   0
  -2   3  19   29.57    8.59   0
  -2   4  21   36.44   10.02   0
  -2   8  -4    7.82    8.60   0
  -2   9  -4  109.15   10.20   0
  -2  10  -4    1.08    8.75   0
  -1   0   6   11.32    8.40   0
  -1   0  13    7.33    8.17   0
  -1   0  14    2.64    6.45   0
  -1   1  18    5.67    7.29   0
  -1   2  21    1.82    7.37   0
  -1   8  -7  311.22   11.17   0
  -1   9  -7   44.74    9.78   0
   0  -1  14   60.50    7.19   0
   0   1  21   -2.78    9.36   0
   0   5  -8  171.24    8.64   0
   0   7  -9   46.48    7.41   0
   1  -2   5  467.81   13.00   0
   1  -2  12  105.11    8.79   0
   1  -2  13    8.91    7.10   0
   1  -1  18   89.87    7.89   0
   1   0  21    9.23    8.10   0
   2  -2  17  146.66    8.60   0
   2  -1  20    0.90    9.62   0
   2   0  -6 2175.33   25.19   0
   2   5 -12   11.39    6.67   0
   2   7 -13   22.71    7.16   0
   2   8 -13    1.05    7.18   0
   3  -3  14    8.98    8.90   0
   3  -2  19    9.33    7.78   0
   3   0  -8    3.19    8.62   0
   3   2 -11   12.07    6.88   0
   3   3 -12    5.53    6.47   0
   3   4 -13   58.10    7.23   0
   4  -4   8   40.22    7.61   0
   4  -3  17    6.33    7.74   0
   4   5 -15   12.07    6.86   0
   4   7 -16    8.66    9.44   0
   4   8 -16    6.68    7.78   0
   5  -4   2   71.75   10.25   0
   5  -4  13    0.89    6.95   0
   5  -2  -7    4.26    9.76   0
   5   0 -11   80.87    7.67   0
   5   7 -17   46.98    7.98   0
   6  -4  14   -2.12    9.37   0
   6   2 -15    9.07    8.11   0
   7   5 -18    6.35    7.95   0
   8  -5   6   15.43    9.61   0
   8  -5   7   23.28    9.66   0
   8   0 -14  193.32   10.85   0
   9  -5   4   14.78   12.10   0
   9  -5   5   -1.16   11.58   0
   9  -5   6   27.92   11.57   0
   9  -1 -13    5.48    9.01   0
   9   1 -16    8.24    9.67   0
   9   2 -17   15.87    7.94   0
  10   0 -15    3.31   10.22   0
  -4   7  10   91.76   12.35   0
  -4   7  11    7.60   10.59   0
  -4   7  12   38.66   10.01   0
  -4   8  14   32.39   11.28   0
  -4   9  14    4.88   11.53   0
  -3   4  16  273.19    9.91   0
  -3   5   2   28.68   13.18   0
  -3   5  18    4.34    7.61   0
  -3   6  19    2.86    9.92   0
  -3   7   0  213.15   12.53   0
  -2   2  16    2.98    6.90   0
  -2   7  -4   76.42    9.28   0
  -1   0   7  751.81   14.37   0
  -1   0  11  529.36   12.13   0
  -1   0  12    6.65    7.29   0
  -1   1  17   25.48    8.31   0
  -1   2  20    3.05    7.38   0
  -1   7  -7  185.06    8.90   0
  -1  10  -7   30.59    7.90   0
   0  -1   5  357.97   13.25   0
   0  -1  12    3.75    6.17   0
   0  -1  13   19.75    6.56   0
   0   0  18    3.98    7.40   0
   0   6  -9  711.79   11.76   0
   1  -2   6   11.20    7.44   0
   1  -2   7 1071.17   16.28   0
   1  -2  10  279.58    9.22   0
   1  -2  11    6.71    6.89   0
   1  -1  17    8.77    6.92   0
   1   6 -11   25.39    6.87   0
   2  -2  16  473.68   10.11   0
   2   1  -8    6.55    7.21   0
   2   6 -13   63.48    7.27   0
   3  -3   2   52.21   10.00   0
   3  -3  13   19.18    6.71   0
   3  -2  18   16.13    7.60   0
   3  -1  -6   24.68    9.35   0
   3   1 -10   56.85    8.56   0
   3   5 -14   19.18    6.95   0
   3   7 -15   55.66    9.11   0
   3   8 -15   18.90    7.76   0
   4  -3  16   10.36    7.10   0
   4   0 -10  492.21   12.10   0
   4   3 -14    5.19    7.59   0
   4   6 -16   54.19    9.33   0
   5  -4  11   28.70    8.61   0
   5  -4  12    4.81    6.97   0
   5  -3  17   -0.04    9.23   0
   5   2 -14  152.82    7.73   0
   5   3 -15    5.92    6.94   0
   5   4 -16   46.73    7.40   0
   5   6 -17    2.17    7.58   0
   6  -4  13   -8.37    9.62   0
   6   1 -14   75.61    9.00   0
   6   3 -16    4.12    6.91   0
   6   4 -17   10.68    7.23   0
   7   1 -15   21.79    8.24   0
   7   2 -16    8.45    7.23   0
   7   3 -17   12.96    6.98   0
   9  -2 -11   10.35    8.99   0
  11  -3  -9   32.38   13.85   0
  -4   8   8   25.87   15.95   0
  -4   8  12    4.66   11.51   0
  -4   8  13    4.31   10.74   0
  -4   9   8   46.20   18.82   0
  -4   9  13    7.57   10.53   0
  -4  10  10   11.22   16.75   0
  -3   4   5   97.26   14.62   0
  -3   4  15  111.75    8.71   0
  -3   5  17   48.91    9.37   0
  -3   9  -1   52.52   10.00   0
  -3  11   0    8.35   10.58   0
  -2   2   4 1650.89   33.00   0
  -2   2  15    2.79    6.73   0
  -2   3  18    7.46    6.89   0
  -2   4  20   36.55    8.16   0
  -2  11  -4   14.81    9.61   0
  -1   0   8  -13.51    7.23   0
  -1   0   9 3388.27   24.21   0
  -1   0  10  -21.51    7.90   0
  -1   1  16   -1.32    7.61   0
  -1   2  19   17.56    8.82   0
  -1   3  21   31.63    9.19   0
  -1   4  -5   20.23    7.22   0
  -1   5  -6  683.23   12.50   0
  -1  11  -7    1.85    8.15   0
   0  -1   6  399.57   11.76   0
   0  -1  10  245.93    8.95   0
   0  -1  11    8.25    6.27   0
   0   0  17    4.93    6.73   0
   0   1  -3 9999.99   62.53   0
   0   1  20   36.53    7.63   0
   0   2  -5  260.55   10.83   0
   0   8 -10   22.89    6.96   0
   0   9 -10   56.23    8.10   0
   0  10 -10   10.03    7.86   0
   1  -2   8  518.66   11.54   0
   1  -2   9  248.45    9.04   0
   1  -1  16   62.93    9.18   0
   1   0  20    4.65    7.49   0
   1   3  -9   43.23    6.82   0
   1   4 -10   56.90    6.98   0
   1   5 -11   69.12    8.44   0
   1   7 -12  118.96    9.03   0
   1   8 -12    2.78    6.94   0
   1   9 -12   98.95    8.01   0
   1  10 -12  116.41    8.83   0
   2  -2  15  366.41    9.73   0
   2  -1  19   15.18    7.67   0
   2   3 -11   19.02    6.29   0
   2   4 -12  406.82    9.68   0
   2   8 -14    2.74    7.36   0
   2   9 -14    2.39    7.54   0
   3  -3  12  147.74    8.00   0
   3   6 -15   43.41    8.85   0
   4  -3  15   10.76    7.19   0
   4  -1  -8   20.21    7.51   0
   4   2 -13   16.00    6.62   0
   4   4 -15   -0.95    7.05   0
   5  -4   3   11.56    9.41   0
   5  -4  10   17.70    8.57   0
   5   1 -13  371.16    9.84   0
   5   5 -17   41.80    7.22   0
   6  -4  12   18.33    9.83   0
   6  -1 -11   23.90    9.00   0
   6   5 -18    7.18    7.39   0
   7  -3  -7    7.90   11.55   0
   7  -1 -12  180.34   10.24   0
   7   4 -18   37.50    7.99   0
   8  -3  -8    5.16   11.40   0
   8   1 -16    8.95    9.31   0
   8   2 -17   24.44    8.21   0
   8   3 -18   10.60    7.71   0
   9   0 -15   84.79    8.15   0
  10  -3  -9   48.47   12.52   0
  -4   8   9   34.37   13.69   0
  -4   8  10   16.19   12.19   0
  -4   8  11   15.68   11.81   0
  -4   9  11   41.68   13.17   0
  -4   9  12   17.65   11.65   0
  -3   4  14    7.17    7.34   0
  -3   5  16   11.98    9.07   0
  -3   6  18   31.29    7.72   0
  -3   8  -1   31.15   10.22   0
  -3  10  -1   30.79   10.65   0
  -2   2  14   -4.32    6.48   0
  -2   3  17   10.39    8.08   0
  -2   4  19   67.29    9.32   0
  -2   5  -3  165.50   10.44   0
  -2   6  -4  172.34   10.05   0
  -2   8  -5   55.25    9.69   0
  -2   9  -5   38.49    9.42   0
  -2  10  -5    8.98    8.51   0
  -1   6  -7    6.15    6.72   0
  -1   8  -8   54.60    8.83   0
  -1   9  -8  266.05    9.88   0
  -1  10  -8    1.95    9.40   0
   0  -1   7    4.00    7.13   0
   0  -1   8   18.44    7.15   0
   0  -1   9  612.74   11.78   0
   0   0  16  108.16    7.63   0
   0   1  19    2.69    7.34   0
   0   2  21    5.67    9.21   0
   0   4  -8 1148.85   14.34   0
   0   5  -9  183.58    8.23   0
   0   7 -10  126.39    7.79   0
   1   0  19  116.34    8.17   0
   1   1  -6  256.24   10.88   0
   1   1  21    8.07    9.89   0
   2  -2  14   96.14    7.73   0
   2  -1  18   53.15    7.49   0
   2   0  21   11.38    8.05   0
   2   2 -10   22.54    6.76   0
   2   5 -13  607.88   10.67   0
   2   7 -14    5.16    6.96   0
   3  -3   3   33.88    9.68   0
   3  -3  11    0.74    6.68   0
   3  -2  17   42.24    7.55   0
   3  -1  20   24.27    7.94   0
   3   3 -13   21.68    6.33   0
   3   4 -14   16.52    6.93   0
   3   8 -16   60.82    9.43   0
   4  -3  14  102.97    7.63   0
   4  -2  18    9.55    7.70   0
   4   1 -12  138.07    7.90   0
   4   5 -16   37.82    7.59   0
   4   7 -17   27.18    7.96   0
   5  -4   4  224.05   10.57   0
   5  -4   8    9.59    8.61   0
   5  -4   9   13.28    6.99   0
   5  -3  16    1.49    7.56   0
   6  -4   0  174.95   13.78   0
   6  -4  11   81.28    9.92   0
   6   0 -13    9.26    7.60   0
   7  -4  -2  444.01   23.16   0
   7  -4  13   14.78    7.76   0
   7  -2 -10  125.93    9.83   0
   7   0 -14    9.56    7.17   0
   8  -2 -11   10.13    9.78   0
   8  -1 -13    6.73    9.20   0
   9   1 -17   -2.21    9.46   0
  10  -2 -12    7.66   11.11   0
  10  -1 -14   22.51    9.82   0
  -4   9   9    2.29   14.81   0
  -4   9  10   11.20   13.18   0
  -3   4  12    2.07    8.21   0
  -3   4  13   50.41    7.60   0
  -3   6  17   13.03    9.09   0
  -3   7  18    1.39    9.65   0
  -2   2  13   14.33    6.71   0
  -2   3  16   10.76    8.30   0
  -2   5  20   24.80    7.69   0
  -2   7  -5  105.91    9.78   0
  -2  11  -5   22.03    9.25   0
  -1   1  15    5.02    6.29   0
  -1   2  18    5.17    6.72   0
  -1   3  -4 1695.25   21.58   0
  -1   3  20   41.86    7.62   0
  -1   7  -8  394.55   11.76   0
   0   0  15    2.01    6.28   0
   0   3  -7  161.49    8.75   0
   0   6 -10  434.02   10.05   0
   0   9 -11   24.37    9.01   0
   1  -1  15   28.31    7.11   0
   1   0  18   -4.14    8.63   0
   1   2  -8  660.38   12.05   0
   1   6 -12    5.23    6.88   0
   1   8 -13   48.23    8.65   0
   1   9 -13   15.51    7.20   0
   2  -2  13   -5.39    6.24   0
   2   0  20  352.24    9.94   0
   2   6 -14   63.85    7.23   0
   3  -3   4 3953.59   30.47   0
   3  -3   9   40.80    7.18   0
   3  -3  10   28.90    6.96   0
   3  -2  16   45.00    7.61   0
   3  -1  19   17.61    8.22   0
   3   2 -12    7.39    6.45   0
   3   5 -15   58.38    7.18   0
   3   7 -16    3.97    7.42   0
   4  -3  -1    1.70   12.49   0
   4  -3  13    7.92    6.78   0
   4   6 -17   42.90    7.68   0
   5  -4   5    4.56    8.70   0
   5  -4   6   56.56    7.65   0
   5  -4   7    0.72    6.98   0
   5  -3  15    5.10    7.12   0
   5  -1 -10   10.28    6.66   0
   5   0 -12    5.80    6.60   0
   5   2 -15   89.50    7.25   0
   5   3 -16  246.30    8.82   0
   5   4 -17   50.75    7.25   0
   5   6 -18    4.89    7.68   0
   6  -4  10   57.95    9.27   0
   6  -2  -9   33.17    8.55   0
   6   2 -16   73.56    7.35   0
   6   3 -17    4.46    7.36   0
   6   4 -18   -4.60    7.38   0
   7  -4  12    2.33    8.07   0
   7   2 -17    5.44    6.70   0
   7   3 -18   24.34    7.53   0
   7   4 -19    5.06    9.28   0
   8   0 -15    4.02    7.26   0
   9  -3  -9   44.95   12.16   0
   9  -1 -14    4.51    8.82   0
  -3   4  11   65.25    8.38   0
  -3   5  15   49.15    7.49   0
  -3   6   0   16.40    9.17   0
  -3   7  -1   42.72    9.84   0
  -3  11  -1    3.73    9.25   0
  -2   2  11   26.94    8.35   0
  -2   2  12    1.86    6.68   0
  -2   4  -2   78.34    9.77   0
  -2   4  18   12.57    7.11   0
  -1   1  14   40.16    6.71   0
  -1   2  -2 1679.58   26.65   0
  -1   2  17   -2.18    8.16   0
  -1   4  21   35.35    7.75   0
  -1   5  -7 1334.76   16.31   0
   0   0  14   22.95    7.91   0
   0   1  18   12.05    7.13   0
   0   2  20   11.52    7.64   0
   0   7 -11   91.73    8.77   0
   0   8 -11   10.96    6.60   0
   0  10 -11   16.60    7.44   0
   1  -1  14   48.29    7.15   0
   1   0  -4    7.63   11.19   0
   1   1  20    9.86    7.21   0
   1   4 -11  392.50    9.13   0
   1   5 -12  570.07   10.99   0
   1   7 -13   16.98    6.89   0
   2  -2  12    8.73    6.32   0
   2  -1  -4 7870.62   59.21   0
   2  -1  17  214.69    8.87   0
   2   1  -9    3.37    6.87   0
   2   3 -12    0.02    6.07   0
   2   4 -13   71.38    7.10   0
   2   8 -15    8.16    7.10   0
   3  -3   5  309.31   11.91   0
   3  -3   6  125.89    9.57   0
   3  -3   7  172.67    8.29   0
   3  -3   8   72.82    7.50   0
   3  -2  15  145.14    8.12   0
   3   0  -9   27.16    7.65   0
   3   1 -11   52.41    6.92   0
   3   6 -16    4.36    6.90   0
   4  -3  12   17.76    6.58   0
   4  -2  17   -6.78    7.12   0
   4   0 -11    2.73    8.13   0
   4   2 -14   60.59    6.42   0
   4   3 -15    3.49    6.83   0
   4   4 -16  224.11    8.37   0
   5  -3  14    6.12    6.60   0
   5   1 -14  441.23   10.27   0
   5   5 -18    1.21    7.71   0
   6  -4   9   14.58    8.82   0
   6  -3  -6  332.10   17.32   0
   6  -3  15    3.33    7.37   0
   6   1 -15  293.00    8.67   0
   6   5 -19    7.39    7.63   0
   7  -4  11   12.00    7.79   0
   7   1 -16   16.78    7.09   0
   8  -4  11   20.71    9.93   0
   8   1 -17   11.15    9.44   0
   8   2 -18   30.02    7.77   0
   9  -2 -12   12.08    8.93   0
   9   0 -16   -0.58    9.42   0
  -3   4   6   35.53   11.13   0
  -3   4  10    4.67    7.48   0
  -3   5  14   19.18    8.78   0
  -3   6  16    8.23    8.63   0
  -3   7  17   14.89    8.91   0
  -3   8  -2  160.80   11.42   0
  -3   9  -2   64.17    9.24   0
  -3  10  -2   42.08   10.92   0
  -2   2   5  138.73   11.85   0
  -2   2  10   14.78    8.48   0
  -2   3  15   36.24    7.00   0
  -2   4  17   11.98    8.35   0
  -2   5  19    7.99    7.96   0
  -2   8  -6    7.20    8.70   0
  -2   9  -6    1.54    7.04   0
  -2  10  -6   11.48    8.90   0
  -1   1  13  454.89   10.01   0
  -1   3  19    5.03    6.92   0
  -1   4  -6 1866.87   18.30   0
  -1   4  20   30.99    9.19   0
  -1   6  -8  127.70    7.76   0
  -1   8  -9  109.88    7.93   0
  -1   9  -9    3.37    7.15   0
  -1  10  -9    7.58    7.34   0
   0   1  17    9.44    6.80   0
   0   3  21   18.17    7.22   0
   0   4  -9  393.54    9.56   0
   0   5 -10  435.68    9.70   0
   1  -1  13   10.33    6.70   0
   1   0  17   17.75    6.59   0
   1   3 -10    3.41    6.01   0
   1   6 -13    6.74    8.38   0
   2  -2   1   13.58   12.23   0
   2  -2  11   84.47    7.09   0
   2  -1  16  181.98    8.55   0
   2   0  -7    3.24    7.66   0
   2   0  19    1.68    7.74   0
   2   1  21   18.81    7.75   0
   2   2 -11   21.96    7.47   0
   2   5 -14   86.99    7.94   0
   2   7 -15   21.63    7.19   0
   3  -2  14   11.40    7.03   0
   3  -1  18   11.93    7.62   0
   3   3 -14   30.70    6.12   0
   3   4 -15  113.68    7.68   0
   4  -3  11   86.14    7.01   0
   4  -2  -6 4291.36   39.40   0
   4  -2  16   20.75    7.25   0
   4  -1  -9  627.63   13.74   0
   4  -1  19    9.53    7.63   0
   4   1 -13    0.91    7.92   0
   4   5 -17    5.97    6.58   0
   5  -3  13   -3.35    8.56   0
   5  -2  -8  179.88   11.51   0
   5  -2  17    2.57    7.80   0
   6  -4   1  133.49   11.42   0
   6  -4   7    0.94    8.97   0
   6  -4   8   18.66    7.05   0
   6  -3  14   18.07    8.73   0
   6  -1 -12 1323.16   17.34   0
   6   0 -14  102.40    9.32   0
   6   3 -18   81.12    9.09   0
   7  -4  10    6.78    7.59   0
   7  -1 -13  217.27   10.60   0
   7   0 -15   10.32    8.59   0
   8  -4  10   46.34   10.09   0
   8  -1 -14    0.82    9.03   0
   9  -4  -4    8.93   18.58   0
  10  -1 -15    3.67    9.39   0
  -3   4   7 1115.88   21.36   0
  -3   4   8   -3.13    9.39   0
  -3   4   9   20.85    8.11   0
  -3   5  13   10.20    8.64   0
  -3   6  15   56.79    9.41   0
  -3  11  -2   -0.68   10.81   0
  -2   2   6  353.71   13.63   0
  -2   2   7  853.76   16.56   0
  -2   2   8   51.36    9.45   0
  -2   2   9   17.03    6.83   0
  -2   3   0   29.65   11.64   0
  -2   3  14    0.26    8.02   0
  -2   5  -4    2.94    8.20   0
  -2   5  18    1.08    9.10   0
  -2   6  -5  250.83    9.32   0
  -2   6  19    3.89    9.00   0
  -2   7  -6  495.97   12.25   0
  -2  11  -6   13.09    9.29   0
  -1   1  12 1323.60   14.66   0
  -1   2  16   90.07    6.95   0
  -1   3  18   53.47    7.24   0
  -1   7  -9   80.99    7.61   0
   0   0  13    2.80    6.56   0
   0   2  -6  579.21   12.68   0
   0   2  19   67.92    7.54   0
   0   3  -8   45.71    8.59   0
   0   6 -11  270.20    8.61   0
   0   8 -12   11.84    8.21   0
   0   9 -12   12.10    7.20   0
   1  -1  12   12.63    6.04   0
   1   0  16   13.63    6.58   0
   1   1  -7    2.59    7.09   0
   1   1  19   15.35    7.05   0
   1   2  -9  464.98   10.19   0
   1   2  21   14.85    7.54   0
   1   8 -14    0.02    6.60   0
   1   9 -14    1.85    7.10   0
   2  -2  10    3.72    6.71   0
   2  -1  15  295.37    9.28   0
   2   0  18  159.07    9.49   0
   2   6 -15   10.82    6.83   0
   2   8 -16   15.75    9.06   0
   3  -1  -7   21.24    8.73   0
   3  -1  17  196.11    8.24   0
   3   0  20    0.79    7.42   0
   3   2 -13   62.61    6.86   0
   3   5 -16   11.21    6.96   0
   3   7 -17    8.26    8.09   0
   4  -3  10   76.86    8.90   0
   4  -2  15    8.74    8.24   0
   4   6 -18    3.92    7.53   0
   5   0 -13  151.56    9.30   0
   5   2 -16   93.74    7.40   0
   5   3 -17    3.11    7.12   0
   5   4 -18   10.01    6.97   0
   6  -4   2   24.43    9.39   0
   6  -4   5  188.99   10.26   0
   6  -4   6   41.79    9.45   0
   6   2 -17   21.77    7.02   0
   6   4 -19   -0.16    7.22   0
   7  -4   9    2.84    7.59   0
   7  -3  14    8.42    9.47   0
   7  -2 -11   23.59    9.97   0
   7   2 -18   -0.28    6.52   0
   7   3 -19   39.76    8.00   0
   8  -4  -3   32.79   15.32   0
   8  -4   9   76.66    9.47   0
   8   0 -16  127.55    9.96   0
  10  -3 -10    7.50   11.09   0
  10  -2 -13    3.94   10.69   0
  -3   5   1  148.59   14.10   0
  -3   7  -2  295.99   12.47   0
  -3   7  16   -0.95    8.95   0
  -3   9  -3    1.12    9.54   0
  -2   4  16   95.41    7.49   0
  -2   9  -7    2.30    8.39   0
  -2  10  -7   27.24    8.91   0
  -1   1  11   41.33    6.89   0
  -1   2  15   -2.98    6.36   0
  -1   3  -5   94.41    9.60   0
  -1   4  19   12.27    8.19   0
  -1   9 -10   66.31    9.08   0
  -1  10 -10    9.65    8.60   0
   0   0  12  249.03    8.40   0
   0   1  -4  481.25   16.49   0
   0   1  16    8.65    6.68   0
   0   2  18    9.59    6.87   0
   0   3  20   83.77    7.47   0
   0   7 -12   12.45    6.55   0
   1  -1  11   19.31    5.86   0
   1   1  18   85.38    7.43   0
   1   2  20   12.56    7.19   0
   1   4 -12  160.44    7.21   0
   1   5 -13  167.64    9.11   0
   1   7 -14   15.98    7.02   0
   2  -2   9    2.97    6.45   0
   2   1  20   11.63    7.60   0
   2   3 -13   35.57    8.01   0
   2   4 -14   64.71    6.78   0
   2   7 -16   12.73    7.20   0
   3  -2  13  170.24    8.01   0
   3   0  19  180.09    8.60   0
   3   6 -17   23.38    7.23   0
   4  -3   9   30.55    7.77   0
   4  -1  18   -5.27    7.09   0
   4   2 -15  142.71    7.16   0
   4   3 -16   70.02    7.08   0
   4   4 -17  119.85    7.55   0
   4   5 -18    0.40    7.16   0
   5  -3  12   12.25    6.37   0
   5  -2  16    0.06    7.16   0
   5  -1 -11   45.79    7.27   0
   5   1 -15  613.26   11.26   0
   5   5 -19   17.20    7.32   0
   6  -4   3   26.35    8.28   0
   6  -4   4   39.17    8.23   0
   6  -3  13   20.66    6.96   0
   6  -2 -10   55.88    9.62   0
   6   1 -16   60.06    6.92   0
   7  -4  -1   14.42   12.54   0
   7  -4   7    3.26    8.89   0
   7  -4   8   11.42    7.23   0
   7   1 -17   20.17    7.31   0
   8  -4   8    3.84    9.10   0
   8  -3  -9  175.85   12.44   0
   8  -2 -12    1.31    8.16   0
   8   1 -18    7.27    8.96   0
   8   2 -19    1.45    7.59   0
   9  -1 -15    5.32    8.90   0
   9   0 -17  126.81   10.07   0
  -3   5  12   42.96    8.18   0
  -3   6  -1    3.25    8.18   0
  -3   6  14   11.34    8.37   0
  -3   7  15   56.47    8.95   0
  -3   8  -3  207.15   11.34   0
  -3   8  16   58.85    9.49   0
  -3  10  -3    1.13    8.69   0
  -2   3  13   32.69    6.33   0
  -2   4  -3  897.35   16.36   0
  -2   4  15   12.35    7.95   0
  -2   5  17   53.58    8.84   0
  -2   6  18    2.45    8.56   0
  -2   8  -7  122.77    9.32   0
  -1   1  10   79.33    7.80   0
  -1   3  17   66.12    6.98   0
  -1   4  -7  259.83   10.03   0
  -1   5  -8  282.36    8.89   0
  -1   5  20    6.88    7.19   0
  -1   6  -9   67.18    7.59   0
  -1   8 -10   54.39    7.07   0
   0   0  11    7.95    6.38   0
   0   1  15    3.54    5.66   0
   0   4 -10  175.32    8.80   0
   0   5 -11   57.29    6.45   0
   0   9 -13    6.54    8.38   0
   1  -1  10  145.96    7.40   0
   1   0  15    5.71    6.28   0
   1   3 -11   40.74    6.24   0
   1   6 -14   15.60    7.06   0
   2  -2   2 1375.64   22.96   0
   2  -2   7  668.57   13.17   0
   2  -2   8  318.70    9.46   0
   2  -1  14  213.71    8.05   0
   2   0  17    4.00    6.65   0
   2   1 -10   14.14    6.67   0
   2   5 -15  396.46    9.00   0
   2   6 -16   49.54    8.03   0
   3  -2  12  215.18    8.06   0
   3  -1  16   54.15    7.30   0
   3   0 -10   -1.85    6.35   0
   3   1 -12   23.36    6.47   0
   3   3 -15   15.23    6.50   0
   3   4 -16  297.62    8.48   0
   3   5 -17   49.84    8.32   0
   3   7 -18    3.53    6.97   0
   4  -3   8    1.18    6.11   0
   4  -2  14    1.20    6.36   0
   4  -1  17   -0.57    7.08   0
   4   0 -12    3.50    6.35   0
   4   6 -19  114.40    9.20   0
   5  -3  11   -2.99    6.15   0
   5  -2  15    5.84    7.11   0
   6  -3  12    3.88    7.93   0
   6  -2  16   35.34    7.35   0
   6   3 -19    9.04    6.89   0
   6   4 -20   27.78    8.84   0
   7  -4   6   59.35    9.00   0
   7  -3  -8    3.57    9.89   0
   7  -3  13   17.49    7.34   0
   8  -4   7   75.22    9.02   0
   9  -4   8   98.69    8.42   0
   9  -3 -10    7.07   10.59   0
   9  -2 -13    1.95    8.35   0
  11  -4  -4    4.02   17.32   0
  -3   5  11   81.54    8.79   0
  -3  11  -3    6.15    8.72   0
  -2   3  12    4.63    5.97   0
  -2   5  -5   77.62    8.39   0
  -2   6  -6   81.98    6.91   0
  -2   7  -7 1010.00   14.58   0
  -1   1   9  911.01   14.28   0
  -1   2  -3 6716.89   43.86   0
  -1   2  14   75.87    6.78   0
  -1   3  16  120.05    8.11   0
  -1   4  18   23.07    6.56   0
  -1   7 -10    3.43    6.04   0
   0   0  10  123.47    7.19   0
   0   2  -7  325.69    9.51   0
   0   2  17   15.17    6.61   0
   0   3  19   54.17    7.11   0
   0   4  20    7.85    8.32   0
   0   6 -12  192.31    7.48   0
   0   8 -13    4.74    6.18   0
   1  -1   9   12.29    6.38   0
   1   0  -5   96.50   11.53   0
   1   0  14    1.59    6.11   0
   1   1  17   -1.19    7.00   0
   1   2  19  171.25    7.80   0
   1   7 -15    5.19    8.09   0
   1   8 -15   10.19    6.93   0
   2  -2   3    5.83    9.08   0
   2  -2   4 1275.85   18.65   0
   2  -2   5  490.37   12.71   0
   2  -2   6    0.31    6.92   0
   2  -1  13   23.87    6.25   0
   2   0  -8  101.00    7.88   0
   2   1  19   18.06    7.07   0
   2   2 -12    1.46    6.08   0
   3  -2  11   18.85    6.32   0
   3  -1  15   36.14    7.08   0
   3   0  18    0.12    7.00   0
   3   1  20   18.56    7.05   0
   3   2 -14    2.24    5.63   0
   3   6 -18   20.15    8.84   0
   4  -3   0    7.86   10.13   0
   4  -3   7  150.08    7.62   0
   4  -2  13   31.49    7.92   0
   4  -1 -10   30.66    7.99   0
   4   0  19    0.32    7.28   0
   4   1 -14   34.17    6.19   0
   4   3 -17   79.85    8.59   0
   4   4 -18   16.73    8.02   0
   5  -3  10   22.19    6.46   0
   5   2 -17   23.30    6.49   0
   5   3 -18  415.23    9.31   0
   5   4 -19   11.04    7.04   0
   6  -2  15    6.09    8.10   0
   6  -1 -13  342.84   11.35   0
   6   0 -15    1.54    6.35   0
   6   2 -18    0.98    6.56   0
   7  -4   0  223.91   13.25   0
   7  -4   5    5.57    8.30   0
   7  -3  12    2.76    8.85   0
   7  -1 -14    3.54    6.47   0
   7   0 -16    5.70    6.61   0
   7   2 -19    9.83    7.07   0
   8  -4   6   15.47    8.13   0
   8  -1 -15   22.04    8.30   0
   8   0 -17    2.09    8.51   0
   9  -4   7    4.37    9.26   0
  -3   6  13    0.59    7.86   0
  -3   7  -3  405.02   12.83   0
  -3   7  14   93.09    8.71   0
  -3   8  15   20.54    8.92   0
  -3   9  -4   94.44    9.33   0
  -3  10  -4  111.16    9.62   0
  -2   3  11   20.04    7.38   0
  -2   4  14   52.16    8.43   0
  -2   5  16   43.10    6.94   0
  -2   6  17   13.75    8.13   0
  -2   7  18   12.68    8.80   0
  -2   8  -8    4.71    8.53   0
  -2   9  -8    6.60    7.04   0
  -2  10  -8   10.06    8.69   0
  -1   1   8    5.29    8.33   0
  -1   2  13   52.14    7.74   0
  -1   5  -9   50.87    7.77   0
  -1   5  19    1.90    6.82   0
  -1   6 -10 2622.32   19.59   0
  -1   8 -11  222.08    9.36   0
  -1   9 -11   14.00    7.13   0
  -1  10 -11    2.25    7.02   0
   0   0   9    9.08    6.54   0
   0   1  14   67.31    6.56   0
   0   3  -9   77.51    7.31   0
   0   7 -13   80.97    6.80   0
   1  -1   8  324.60    9.27   0
   1   1  -8    0.55    6.59   0
   1   2 -10   77.95    6.56   0
   1   3  20   39.15    6.99   0
   1   4 -13   51.20    6.18   0
   1   5 -14   90.14    6.91   0
   2  -1  -5 3623.47   34.24   0
   2   0  16   99.72    7.18   0
   2   1  18   63.41    6.92   0
   2   2  20   36.19    7.40   0
   2   3 -14    0.14    6.09   0
   2   4 -15   30.69    6.43   0
   2   5 -16   53.86    6.67   0
   2   7 -17    6.34    6.89   0
   3  -2  10   45.77    7.87   0
   3  -1  -8  260.50   10.62   0
   4  -3   5  127.73    8.80   0
   4  -3   6    9.68    6.51   0
   4  -1  16    7.59    6.31   0
   4   2 -16   -1.19    6.05   0
   4   5 -19  200.06    8.29   0
   5  -3   9   37.24    8.35   0
   5  -2  -9  363.78   11.40   0
   5  -2  14   17.69    6.62   0
   5  -1 -12  158.26    9.08   0
   5  -1  17   -0.32    6.90   0
   5   0 -14    6.79    6.64   0
   5   1 -16    9.95    7.55   0
   6  -3  11   20.19    6.62   0
   6   1 -17    5.85    6.84   0
   7  -4   1   23.27    9.14   0
   7  -4   2    0.66    8.92   0
   7  -4   3    0.17    7.88   0
   7  -4   4    3.64    7.87   0
   7  -2 -12   54.23    9.82   0
   7   1 -18    4.50    6.50   0
   8  -4   5    2.94    8.48   0
   8  -2 -13    6.55    9.81   0
   8   1 -19   -0.59    8.66   0
   9  -4   6   -4.00    8.75   0
   9  -1 -16   19.32    8.23   0
  10  -4  -4   17.81   14.98   0
  10  -2 -14   19.94    9.07   0
  -3   5  10    1.32    7.07   0
  -3   6  -2    0.37    7.95   0
  -3   6  12   96.18    9.79   0
  -3   8  -4   34.26    8.28   0
  -3  11  -4   -1.53    8.38   0
  -2   3  -1   28.52   10.22   0
  -2   6  -7   16.12    7.65   0
  -1   1   7   -3.46    8.44   0
  -1   3  -6  506.80   11.04   0
  -1   3  15    3.22    7.70   0
  -1   4  -8  338.46   10.01   0
  -1   4  17   27.09    6.25   0
  -1   7 -11   73.09    7.93   0
   0   0   8  217.97    8.38   0
   0   1  13   24.83    6.06   0
   0   2  16   14.03    6.09   0
   0   3  18  206.67    8.04   0
   0   4 -11  191.44    7.46   0
   0   4  19   22.34    7.97   0
   0   5 -12   12.81    5.89   0
   0   6 -13   26.60    7.65   0
   0   8 -14   44.86    8.04   0
   0   9 -14    4.29    6.58   0
   1  -1   7  831.85   13.09   0
   1   0  13   17.84    6.07   0
   1   1  16   57.66    6.69   0
   1   2  18   -0.84    6.41   0
   1   3 -12    3.71    5.92   0
   1   6 -15    0.52    6.37   0
   1   8 -16   29.42    6.85   0
   2  -1  12    8.53    5.79   0
   2   0  15    8.56    6.20   0
   2   1 -11   13.66    6.10   0
   2   6 -17    8.38    6.40   0
   3  -2  -4 1337.84   30.27   0
   3  -1  14  205.16    7.75   0
   3   0 -11   20.47    5.99   0
   3   0  17  171.17    7.50   0
   3   1 -13  142.82    7.24   0
   3   1  19   19.12    6.94   0
   3   3 -16  429.81    9.02   0
   3   4 -17   75.84    7.02   0
   3   5 -18    1.87    6.85   0
   4  -3   1  419.56   14.01   0
   4  -3   2  273.21   12.82   0
   4  -3   3  104.51    9.35   0
   4  -3   4   26.28    8.04   0
   4  -2  -7  783.37   16.61   0
   4  -2  12  112.21    7.02   0
   4   0 -13    3.29    7.09   0
   4   0  18   22.78    7.00   0
   5  -3   8   10.52    7.89   0
   5  -2  13   -8.96    7.52   0
   5  -1  16    1.83    8.22   0
   5   3 -19  333.11    8.63   0
   5   4 -20   18.09    7.16   0
   6  -3  -7    0.70   10.76   0
   6  -3  10   85.38    7.15   0
   6  -2 -11  410.25   12.46   0
   6  -2  14    2.11    6.26   0
   6   2 -19  185.84    8.83   0
   6   3 -20   69.37    7.22   0
   7  -3  11   -1.32    6.56   0
   7   2 -20   -1.75    8.39   0
   8  -4  -2   12.10   11.59   0
   8  -4   4   89.40    9.33   0
   8  -3  11   15.93    8.47   0
   9  -4   5   39.86    9.10   0
   9  -2 -14   32.13    9.90   0
  10  -4   4   10.58    9.82   0
  10  -3 -11   52.24   11.51   0
  -4   9   3    3.24   16.44   0
  -4  10   3    2.04   14.71   0
  -3   5   0   56.48   10.17   0
  -3   5   9   78.05    8.87   0
  -3   7  13    6.52    7.84   0
  -3   8  14   23.86    8.30   0
  -3   9  -5   22.02    9.18   0
  -3  10  -5   32.60    9.62   0
  -2   3  10    3.81    5.87   0
  -2   4  -4  940.57   15.30   0
  -2   4  13   57.66    8.28   0
  -2   5  -6  297.19    9.88   0
  -2   5  15  381.30    9.55   0
  -2   6  16   49.71    8.09   0
  -2   7  -8  318.79    9.15   0
  -2   7  17    5.95    8.06   0
  -2   9  -9   17.47    8.15   0
  -2  10  -9    4.51    8.05   0
  -1   1   6  262.87   10.34   0
  -1   2  12    9.52    6.03   0
  -1   5  18   13.29    5.99   0
  -1   6  19   22.05    6.98   0
  -1   9 -12   69.07    7.20   0
   0   0   7    2.00    7.90   0
   0   1  -5  368.26   11.91   0
   0   2  -8   14.55    7.73   0
   0   2  15   -1.39    6.88   0
   0   3  17   66.08    7.81   0
   0   5  20   32.70    7.23   0
   0   7 -14   34.96    6.50   0
   1  -1   6 1927.94   19.15   0
   1   0  12    0.36    5.66   0
   1   1  15   30.20    7.44   0
   1   3  19    2.89    6.50   0
   1   7 -16   -1.01    6.38   0
   2  -1  11   22.51    6.06   0
   2   0  -9    2.98    7.78   0
   2   1  17  207.49    8.02   0
   2   2 -13   16.66    5.90   0
   2   2  19   34.63    7.04   0
   2   7 -18   14.75    6.67   0
   3  -2   9   24.27    6.32   0
   3   0  16   -2.30    6.42   0
   3   2 -15   26.33    5.76   0
   3   6 -19    4.47    6.56   0
   4  -2  11   32.31    7.94   0
   4  -1  15    3.57    6.41   0
   4   1 -15   27.69    6.01   0
   4   1  19   23.31    8.33   0
   4   3 -18  217.21    7.52   0
   4   4 -19   49.44    6.74   0
   4   5 -20    4.95    8.24   0
   5   0  18    5.36    6.92   0
   5   2 -18   41.43    6.83   0
   6  -3   9    4.31    7.50   0
   6  -1 -14   85.41    8.85   0
   6   0 -16  296.25    8.58   0
   6   1 -18   -2.62    7.56   0
   7  -3  10   59.57    8.59   0
   7  -2  14    1.07    7.00   0
   7  -1 -15   16.92    6.60   0
   7   0 -17   51.94    7.08   0
   7   1 -19   -0.97    8.22   0
   8  -4   2   31.29    8.61   0
   8  -4   3   18.10    8.03   0
   8  -3 -10   11.38    9.57   0
   8  -1 -16   14.31    8.01   0
   8   0 -18   22.62    8.44   0
   9  -4   4    3.98    8.50   0
  10  -4   3   15.12   10.03   0
  -3   6  11    9.09    8.68   0
  -3   7  -4  423.40   11.28   0
  -3   8  -5   12.09    7.82   0
  -3   9  14   14.87    8.19   0
  -2   3   9   93.73    8.22   0
  -2   8  -9   20.97    6.56   0
  -1   1   3 2253.48   35.63   0
  -1   1   4  271.86   15.86   0
  -1   1   5   -2.43    7.64   0
  -1   2  -4   32.22    7.73   0
  -1   3  14    4.01    5.96   0
  -1   4  16   -2.54    5.65   0
  -1   5 -10   37.89    6.30   0
  -1   6 -11  156.94    7.68   0
  -1   8 -12   69.84    6.91   0
   0   1  12    6.58    5.96   0
   0   3 -10   89.22    6.66   0
   0   4  18  194.48    8.61   0
   0   5 -13   98.42    7.63   0
   1  -1   5  194.89    9.34   0
   1   0  -6    8.71    8.78   0
   1   1  -9  884.72   12.18   0
   1   2 -11    8.75    5.75   0
   1   2  17   32.36    6.73   0
   1   3 -13    4.40    7.02   0
   1   4 -14    7.98    6.03   0
   1   4  20    9.75    6.72   0
   1   5 -15   37.55    6.25   0
   1   6 -16   -5.62    5.91   0
   2   0  14   67.30    6.40   0
   2   3 -15   27.02    5.84   0
   2   3  20    9.42    6.79   0
   2   4 -16   87.00    6.69   0
   2   5 -17   62.36    6.58   0
   2   6 -18    1.32    8.37   0
   3  -2   8   80.20    6.69   0
   3  -1  13  441.08    8.85   0
   3   1  18    8.73    6.74   0
   3   3 -17   52.68    7.98   0
   3   4 -18   49.43    6.47   0
   3   5 -19   -2.17    7.89   0
   4  -1 -11   38.21    6.13   0
   4  -1  14    2.28    5.96   0
   4   0  17   -3.29    6.35   0
   4   2 -17   10.45    6.05   0
   5  -3   7    6.17    5.99   0
   5  -2  12   -3.82    5.78   0
   5  -1  15    1.05    6.08   0
   5   0 -15  307.45    8.56   0
   5   1 -17   28.64    6.15   0
   6  -2  13    7.00    6.12   0
   6  -1  16   55.91    7.42   0
   7  -3  -9  103.56   10.97   0
   7  -2  13   18.90    7.90   0
   8  -4  -1   10.96    9.47   0
   8  -4   0   33.38   10.05   0
   8  -4   1   24.64    8.60   0
   8  -3  10    1.32    7.02   0
   9  -4  -3    4.32   12.31   0
   9  -4   2   51.52    9.93   0
   9  -4   3   26.10    8.55   0
   9  -3 -11    2.48    9.09   0
   9  -1 -17    7.90    8.80   0
  10  -4   2   18.41    9.84   0
  10  -2 -15    6.75    9.26   0
  -4   9   2    2.50   12.50   0
  -4  10   2    1.50   11.71   0
  -3   5   8    2.75    7.56   0
  -3   6  -3  159.84    8.78   0
  -3   7  12   31.08    8.81   0
  -3   8  13   69.88    8.52   0
  -3  10  -6    3.42    8.77   0
  -2   4  12  406.69    9.36   0
  -2   5  14   83.43    7.16   0
  -2   6  -8   14.74    7.61   0
  -2   6  15    8.79    7.69   0
  -2   7  -9   55.35    7.60   0
  -2   7  16   18.56    8.08   0
  -2   9 -10  117.06    8.85   0
  -2  10 -10    3.67    8.13   0
  -1   2  11    5.62    6.00   0
  -1   3  -7  130.42    7.71   0
  -1   4  -9  565.96    9.90   0
  -1   5  17   30.55    6.35   0
  -1   6  18   19.62    6.67   0
  -1   7 -12   14.87    5.99   0
  -1   9 -13   11.14    7.79   0
   0   0   6  187.22    9.25   0
   0   2  14   23.98    6.89   0
   0   3  16   29.17    7.15   0
   0   4 -12   16.47    6.09   0
   0   5  19   -4.54    6.35   0
   0   6 -14    5.37    5.86   0
   0   8 -15    4.03    6.34   0
   1  -1   1  941.93   26.84   0
   1  -1   3  294.11   15.13   0
   1  -1   4  158.78    9.90   0
   1   0  11  131.69    6.40   0
   1   1  14   75.98    6.23   0
   1   3  18   60.83    6.56   0
   1   7 -17   21.07    6.45   0
   2  -1  10  159.54    7.23   0
   2   1 -12  364.06    8.53   0
   2   1  16  183.88    7.71   0
   2   2 -14    3.16    5.58   0
   2   2  18   16.23    6.23   0
   3  -2   7   22.23    7.50   0
   3  -1  -9   21.02    7.42   0
   3  -1  12  279.11    7.74   0
   3   0 -12    1.08    5.75   0
   3   0  15    2.85    5.93   0
   3   1 -14   78.30    6.31   0
   3   2 -16   23.46    7.01   0
   3   2  19    4.61    6.84   0
   4  -2  10  568.37    9.76   0
   4   0 -14   31.38    7.12   0
   4   0  16    1.54    7.33   0
   4   1 -16  112.29    7.62   0
   4   1  18   -3.12    8.13   0
   4   4 -20   61.45    8.75   0
   5  -3  -5   59.98   13.77   0
   5  -3   6    5.58    5.99   0
   5  -2 -10  251.37    9.64   0
   5  -1 -13  379.38    9.38   0
   5   0  17   78.94    7.16   0
   5   2 -19   42.89    7.56   0
   5   3 -20  140.32    7.64   0
   6  -3   8    3.02    5.77   0
   6  -2  12   11.29    7.32   0
   6  -1  15   73.43    8.13   0
   6   2 -20   31.16    6.43   0
   7  -3   9    7.27    6.44   0
   7  -2 -13    2.72    7.62   0
   7   0 -18   10.13    7.81   0
   8  -3   9   81.85    8.87   0
   8  -2 -14    1.66    7.73   0
   9  -4  -2    8.29   10.66   0
   9  -4   0    6.49    9.91   0
   9  -4   1   18.25    8.89   0
   9  -3   9   -3.05    8.49   0
  10  -4  -3    8.30   11.78   0
  10  -4   0    8.25    9.90   0
  10  -4   1    1.71    9.28   0
  -3   5  -1    3.92    8.43   0
  -3   6  10  129.36    9.56   0
  -3   7  -5    2.79    7.91   0
  -3   9  -6    1.24    7.59   0
  -3   9  13    1.18    9.17   0
  -2   3  -2  447.93   13.46   0
  -2   3   8  314.59   11.13   0
  -2   4  -5  228.27    8.53   0
  -2   5  -7   39.03    6.23   0
  -2   8 -10  147.17    8.55   0
  -2   8  16   14.89    8.10   0
  -1   2  10   74.92    7.89   0
  -1   3  13    7.54    5.66   0
  -1   4  15   37.91    6.04   0
  -1   5 -11   17.29    7.31   0
  -1   6 -12  212.03    8.44   0
  -1   7  18    1.12    7.97   0
  -1   8 -13   11.02    6.02   0
   0   0   5    8.04    8.36   0
   0   1  -6  409.76   10.66   0
   0   1  11   15.65    6.23   0
   0   2  -9    3.67    5.79   0
   0   3 -11   28.22    5.71   0
   0   7 -15    8.30    5.82   0
   1  -1   2 4500.32   42.28   0
   1   2 -12    9.71    5.50   0
   1   2  16   66.24    6.51   0
   1   4 -15   42.06    6.42   0
   1   4  19    9.57    6.12   0
   1   5 -16   40.35    6.38   0
   1   6 -17   13.69    7.55   0
   2  -1  -6 3114.36   27.15   0
   2  -1   9    1.59    5.73   0
   2   0  13    1.71    6.09   0
   2   3  19   37.01    6.79   0
   2   4 -17   12.25    6.19   0
   2   5 -18   -2.78    6.23   0
   3   1  17  224.86    7.80   0
   4  -2  -8 1241.24   18.37   0
   4  -2   9   13.88    7.26   0
   4  -1  13  204.01    7.18   0
   4   2 -18  118.31    7.94   0
   4   3 -19    7.53    6.24   0
   5  -3   5   10.93    7.22   0
   5  -2  11   27.36    5.86   0
   5  -1  14    8.63    6.04   0
   5   0 -16    8.87    7.13   0
   6  -3   7   56.82    7.63   0
   6  -2 -12  738.39   13.16   0
   6  -1 -15  309.67    9.67   0
   6   0 -17    4.56    6.04   0
   6   1 -19   15.59    5.81   0
   7  -3   8   20.69    7.94   0
   7  -2  12    7.69    7.00   0
   7  -1 -16   19.92    6.46   0
   7   1 -20   21.26    7.92   0
   8  -2  12   11.66    8.09   0
   8  -1 -17   -1.23    7.87   0
   8   0 -19    2.65    6.50   0
   9  -4  -1    1.34    9.60   0
   9  -2 -15   10.08    8.47   0
  10  -4  -2   41.44   11.02   0
  10  -4  -1    9.07    9.98   0
  10  -3 -12    6.72   10.27   0
  -4   9   1    4.43   10.90   0
  -4  10   1   10.00   10.25   0
  -4  11   2    4.23   13.82   0
  -3   5   7    2.99    7.51   0
  -3   6  -4   44.86    7.00   0
  -3   8  -6    5.23    7.45   0
  -3   8  12   -1.07    8.18   0
  -3  10  -7   14.17    7.96   0
  -2   4  11   18.09    6.00   0
  -2   5  13  600.69   10.86   0
  -2   6  -9  330.33    9.92   0
  -2   7 -10    8.42    6.89   0
  -2   7  15   23.92    7.43   0
  -1   2  -5  511.30   11.51   0
  -1   3  -8    2.48    7.39   0
  -1   4 -10   45.67    7.56   0
  -1   5  16   37.81    6.11   0
  -1   6  17    6.16    6.28   0
  -1   7 -13   84.70    6.32   0
   0   0   4  110.51   10.63   0
   0   1  10  269.06    9.14   0
   0   2  13    8.69    6.79   0
   0   3  15   56.79    7.07   0
   0   4 -13  144.16    6.64   0
   0   4  17  264.00    7.93   0
   0   5 -14    1.13    5.69   0
   0   5  18    2.20    5.72   0
   0   6 -15    4.83    5.69   0
   0   6  19  188.58    8.05   0
   0   8 -16   50.12    6.66   0
   1   0  10    3.57    5.32   0
   1   1 -10   82.28    6.49   0
   1   1  13    5.31    5.50   0
   1   3 -14    1.26    5.71   0
   1   3  17   80.62    6.38   0
   1   7 -18    3.73    7.72   0
   2   0 -10  313.08    8.84   0
   2   1  15  317.74    8.27   0
   2   2  17  142.98    7.00   0
   2   3 -16   12.27    5.76   0
   2   6 -19   -9.31    6.31   0
   3  -2   6  182.42    7.79   0
   3  -1  11   13.28    5.73   0
   3   0  14   -1.47    5.66   0
   3   1 -15   -1.50    6.56   0
   3   2  18   26.33    6.30   0
   3   3 -18   18.16    6.11   0
   3   4 -19   41.87    6.47   0
   3   5 -20   -1.16    6.29   0
   4  -1 -12  136.91    8.19   0
   4   0  15    8.65    6.11   0
   4   1  17    0.41    7.66   0
   5  -3   4  253.97    9.21   0
   5  -2  10    4.54    7.49   0
   5  -1 -14  451.10   10.64   0
   5   0  16   -3.21    6.54   0
   5   1 -18  197.91    7.15   0
   5   3 -21    5.93    6.58   0
   6  -3  -8  729.81   17.74   0
   6  -2  11    8.37    5.80   0
   6  -1  14   13.97    5.89   0
   6   2 -21   11.91    7.78   0
   8  -3 -11   69.98    9.20   0
   8  -3   8   32.00    6.70   0
   9  -3   8   54.78    7.01   0
  -4  10   0    4.20   10.56   0
  -4  11   1   17.66   12.51   0
  -3   5  -2   -1.16    8.04   0
  -3   7  -6  263.63    9.52   0
  -3   7  11   14.77    7.17   0
  -3   9  -7    4.09    7.13   0
  -3   9  12    1.85    8.69   0
  -2   3   7   30.80    8.16   0
  -2   4  -6   69.89    7.79   0
  -2   5  -8   34.97    6.88   0
  -2   6  14   61.41    6.66   0
  -2   8 -11  120.91    8.46   0
  -2   9 -11   65.19    6.80   0
  -1   2   9  467.48   11.05   0
  -1   3  12    1.69    5.54   0
  -1   4  14    7.49    6.05   0
  -1   8 -14   14.99    5.94   0
   0   7 -16   19.24    6.32   0
   1   0  -7  822.70   13.00   0
   1   2  15  242.58    7.47   0
   1   4  18    1.07    5.99   0
   1   5 -17   33.79    7.07   0
   1   5  19   24.06    6.41   0
   2  -1   8   34.66    5.92   0
   2   0  12    4.57    5.46   0
   2   1 -13  107.70    6.37   0
   2   2 -15   11.83    5.17   0
   2   3  18   73.00    6.42   0
   2   4 -18    6.74    7.02   0
   2   4  19    3.36    7.70   0
   2   5 -19   14.16    7.54   0
   3  -2  -5   86.00   10.70   0
   3  -2   5  180.03    9.17   0
   3  -1 -10   53.92    7.28   0
   3   0 -13  359.00    8.41   0
   3   1  16   76.94    6.52   0
   3   2 -17   20.18    5.78   0
   3   3  19   13.15    6.42   0
   4  -2   8  272.49    7.78   0
   4  -1  12   58.48    6.23   0
   4   0 -15   -1.99    5.89   0
   4   1 -17   43.59    5.95   0
   4   3 -20   11.83    6.41   0
   4   4 -21   50.74    6.60   0
   5  -2 -11  482.19   10.75   0
   5  -1  13   27.42    5.80   0
   5   2 -20   20.56    6.41   0
   6  -3   6   10.11    6.12   0
   6   0 -18  196.53    8.97   0
   6   0  16   19.60    6.74   0
   7  -3 -10   18.80    8.42   0
   7  -3   7    1.16    6.29   0
   7  -2 -14   33.15    7.76   0
   7  -2  11    6.64    6.36   0
   7  -1  14    7.04    6.39   0
   7   0 -19   40.41    8.27   0
   8  -3   7   13.43    7.57   0
   8  -2 -15   18.62    7.94   0
   8  -2  11   15.80    7.82   0
   9  -3 -12    5.56    8.61   0
   9  -3   7    1.30    7.95   0
  -4   8   2    2.24   12.70   0
  -4   9   0    8.12    9.30   0
  -4  11   0    0.19   10.57   0
  -3   5   6   14.99    8.21   0
  -3   6  -5   70.71    6.92   0
  -3   6   9    4.06    7.54   0
  -3   8  -7    3.10    7.38   0
  -3  10  -8   13.48    7.66   0
  -2   3  -3   13.07    7.73   0
  -2   4  10   12.89    6.43   0
  -2   5  12    0.29    7.24   0
  -2   6 -10   82.45    7.80   0
  -2   8  15    3.33    7.23   0
  -1   5 -12  109.61    6.51   0
  -1   5  15   34.00    5.86   0
  -1   6 -13   -2.88    5.44   0
  -1   6  16    2.87    7.47   0
  -1   7 -14    8.52    5.50   0
  -1   7  17   13.49    6.51   0
   0   1  -7    1.14    5.90   0
   0   1   9  606.60   11.37   0
   0   2 -10  285.68    7.67   0
   0   2  12  177.83    7.99   0
   0   3 -12    1.21    5.37   0
   0   4  16    5.64    5.55   0
   0   5 -15   28.64    6.24   0
   0   5  17   45.23    5.87   0
   0   6 -16    0.02    6.94   0
   0   6  18   -1.09    6.16   0
   1   0   9   71.39    6.30   0
   1   1  12    6.61    5.27   0
   1   2 -13   58.23    5.79   0
   1   3 -15    2.19    6.61   0
   1   3  16  358.32    9.27   0
   1   4 -16    6.48    5.98   0
   1   6 -18   12.90    6.35   0
   2  -1  -7    8.29    7.87   0
   2   0 -11    2.70    6.57   0
   2   1  14  212.66    7.16   0
   2   2  16  478.25    8.52   0
   2   3 -17   13.50    5.54   0
   3  -1  10  210.81    7.05   0
   3   0  13   73.60    6.19   0
   3   2  17   40.29    6.22   0
   3   3 -19   35.36    7.02   0
   3   4 -20    4.08    6.00   0
   4  -2  -9  631.00   13.10   0
   4   0  14   11.72    5.60   0
   4   1  16    7.75    7.25   0
   4   2 -19   38.93    6.03   0
   4   2  18    4.37    6.34   0
   5  -3   3    5.19    6.70   0
   5  -2   9    8.73    5.80   0
   5   0 -17  183.07    6.93   0
   5   0  15    6.18    5.62   0
   5   1 -19   31.45    7.09   0
   5   1  17   -9.21    6.62   0
   6  -3   5   40.39    7.41   0
   6  -2 -13   11.35    7.52   0
   6  -2  10   35.00    5.71   0
   6  -1 -16   53.66    7.63   0
   6  -1  13   22.45    5.90   0
   6   1 -20    2.37    5.71   0
   7  -3   6   21.03    7.39   0
   7  -1 -17   19.24    6.41   0
   8  -1 -18   16.87    7.64   0
   9  -2 -16    1.66    7.98   0
  -4   8   1   77.29   11.85   0
  -4   9  -1  115.84   10.38   0
  -4  10  -1    5.65    9.16   0
  -3   5  -3  132.51    9.36   0
  -3   7  -7   12.94    7.63   0
  -3   7  10  129.93    9.22   0
  -3   8  11   34.62    8.18   0
  -3   9  -8   -0.41    6.92   0
  -2   3   6 1916.84   23.43   0
  -2   4  -7    2.34    6.71   0
  -2   5  -9    4.52    6.53   0
  -2   6  13   51.75    7.54   0
  -2   7 -11   64.00    6.40   0
  -2   7  14    0.82    7.12   0
  -2   8 -12   11.72    7.28   0
  -2   9 -12   27.86    6.39   0
  -1   2  -6    9.66    6.20   0
  -1   2   8  667.26   12.36   0
  -1   3  -9    9.46    5.66   0
  -1   3  11   36.91    7.10   0
  -1   4 -11  726.56    9.86   0
  -1   4  13   54.53    7.48   0
  -1   8 -15   -2.21    5.82   0
   0   3  14   28.69    5.64   0
   0   4 -14    7.29    5.31   0
   0   7 -17    7.04    6.01   0
   1   0  -8   -0.70    7.16   0
   1   1 -11   44.85    5.82   0
   1   2  14  141.34    6.12   0
   1   4  17   18.57    5.90   0
   1   5  18    6.07    6.97   0
   2  -1   7    3.84    6.40   0
   2   0  11   -2.97    5.09   0
   2   1 -14    8.98    5.18   0
   2   2 -16    5.50    5.46   0
   2   3  17    9.72    5.65   0
   3  -2   4 2324.06   20.69   0
   3   0 -14   -0.10    6.58   0
   3   1 -16   22.92    5.37   0
   3   1  15   42.60    6.03   0
   3   2 -18   24.77    7.07   0
   3   3  18   17.39    6.20   0
   4  -2   7   80.44    6.39   0
   4  -1 -13    4.23    5.45   0
   4  -1  11   81.65    6.13   0
   4   1 -18    0.28    6.76   0
   4   3 -21   10.27    7.52   0
   5  -3   2  121.84    8.50   0
   5  -1 -15  601.98   10.96   0
   5  -1  12    1.01    5.60   0
   5   2 -21  169.73    8.10   0
   6   0  15   10.03    6.15   0
   7  -2  10   36.14    6.00   0
   7  -1  13   26.54    5.90   0
   8  -3 -12   20.15    9.03   0
   8  -3   6  124.15    8.48   0
   8  -2  10   35.03    7.76   0
   9  -3   6   12.08    7.00   0
  10  -3 -13   19.79    9.02   0
  -4   8   0    8.61    9.93   0
  -4  10  -2    4.90    9.20   0
  -4  11  -1    6.64   10.23   0
  -3   6  -6   15.91    6.88   0
  -3   8  -8   -2.26    5.66   0
  -3   9  11    4.62    8.68   0
  -3  10  -9    5.92    7.38   0
  -2   3  -4   28.84    7.79   0
  -2   4   9   14.85    6.71   0
  -2   8  14   13.18    7.49   0
  -1   5 -13   29.90    5.49   0
  -1   5  14   97.44    7.66   0
  -1   6 -14    0.42    5.39   0
  -1   7 -15   11.03    5.44   0
  -1   7  16   -0.12    7.83   0
   0   1  -8   19.75    5.76   0
   0   2 -11    0.37    5.10   0
   0   3 -13  236.36    7.03   0
   0   4  15   42.79    5.52   0
   0   5 -16    3.09    5.69   0
   0   5  16    7.90    6.83   0
   0   6 -17   34.55    7.27   0
   0   6  17   38.52    7.31   0
   1   0   8    5.71    5.48   0
   1   1  11   18.97    6.29   0
   1   2 -14   81.65    5.73   0
   1   4 -17   34.68    5.73   0
   1   5 -18    8.99    5.83   0
   1   6 -19   19.38    6.23   0
   2   1  13   18.67    5.65   0
   2   2  15  361.74    8.08   0
   2   3 -18    2.74    5.50   0
   2   4 -19   53.51    6.19   0
   2   4  18   17.39    6.13   0
   2   5 -20   28.69    6.25   0
   2   5  19    7.48    5.92   0
   3  -2   3   65.07    8.36   0
   3  -1 -11   50.89    6.00   0
   3  -1   9   34.32    5.93   0
   3   0  12    9.24    5.08   0
   3   2  16   52.02    6.13   0
   3   4 -21    8.76    5.98   0
   4   0 -16   18.01    5.46   0
   4   0  13    3.45    6.71   0
   4   2 -20    8.26    6.06   0
   4   2  17    6.06    5.82   0
   5  -3  -6   10.73   10.47   0
   5  -3   1  638.01   14.82   0
   5  -2 -12   35.18    7.36   0
   5  -2   8   22.19    5.46   0
   5   0  14    4.68    5.67   0
   5   1  16    3.67    6.21   0
   6  -3  -9 1200.69   19.61   0
   6  -3   4   11.00    6.88   0
   6  -2   9   40.50    5.80   0
   6  -1  12   31.06    5.67   0
   6   0 -19   -2.43    5.76   0
   6   1 -21    4.90    5.94   0
   7  -3 -11    3.49    8.11   0
   7  -3   5   -1.01    7.37   0
   7  -2 -15  125.97    8.65   0
   7  -1 -18    7.65    7.58   0
   7   0 -20    2.05    5.96   0
   8  -2 -16   16.32    7.24   0
   8  -1 -19    8.29    7.67   0
   9  -3 -13    8.50    8.77   0
  10  -3   5   -1.52    7.59   0
  -4   8  -1  291.04   12.13   0
  -4   9  -2   15.21    8.34   0
  -4  10  -3    5.87    9.21   0
  -3   5  -4   53.47    7.05   0
  -3   5   5   38.93   10.20   0
  -3   6   8  153.86    9.48   0
  -3   7  -8    4.03    6.94   0
  -3   8  -9    5.40    6.92   0
  -3   9  -9   -1.04    5.70   0
  -3  10  11    5.29    8.72   0
  -2   4  -8    6.85    6.91   0
  -2   5 -10  259.18    8.69   0
  -2   5  11  185.72    7.43   0
  -2   6 -11   12.81    5.59   0
  -2   7 -12   73.11    6.16   0
  -2   7  13   24.11    7.47   0
  -2   8 -13  208.00    8.44   0
  -2   9 -13    6.57    6.22   0
  -2   9  14   17.72    7.71   0
  -1   2  -7 1168.07   13.54   0
  -1   3 -10    4.05    5.46   0
  -1   4 -12   41.15    5.71   0
  -1   6  15    7.73    5.74   0
  -1   8  16   35.59    7.82   0
   0   1   8   22.61    6.22   0
   0   2  11    0.05    5.59   0
   0   3  13  244.65    7.11   0
   0   4 -15   40.23    5.85   0
   1   1 -12 1380.42   12.92   0
   1   2  13   10.93    5.16   0
   1   3 -16  115.40    6.48   0
   1   3  15   58.19    5.93   0
   1   4  16   31.00    6.90   0
   1   6  18    3.54    7.49   0
   2  -1  -8    4.26    6.08   0
   2  -1   6  222.63    8.23   0
   2   0 -12  282.79    7.73   0
   2   0  10    2.50    5.21   0
   2   1 -15   26.45    6.25   0
   2   2 -17   -1.27    7.06   0
   2   3  16   47.46    7.34   0
   3  -2  -6  960.32   17.63   0
   3   1 -17  205.60    6.70   0
   3   1  14  223.23    7.51   0
   3   3 -20   11.90    5.89   0
   3   3  17    0.22    5.75   0
   4  -2 -10  793.42   13.19   0
   4  -2   6   63.05    6.03   0
   4  -1 -14   34.35    7.06   0
   4  -1  10  170.61    6.84   0
   4   1  15    1.08    5.69   0
   4   3  18   13.01    6.30   0
   5  -3   0  808.78   17.45   0
   5  -1  11   15.70    5.58   0
   5   0 -18    5.68    5.61   0
   5   1 -20   -0.37    5.19   0
   5   2  17    8.95    6.17   0
   6  -3   3    1.59    6.21   0
   6  -2 -14    3.14    7.31   0
   6  -1 -17    4.58    6.00   0
   6   0  14    0.83    5.79   0
   6   1  16   59.40    6.59   0
   7  -2   9    7.53    5.67   0
   7  -1  12   16.12    5.61   0
   7   0  14    4.88    6.12   0
   8  -3   5    0.93    6.13   0
   8  -2   9   45.74    6.62   0
   8  -1  12    8.78    6.12   0
   9  -3   5    5.10    5.67   0
   9  -2 -17   23.23    7.69   0
   9  -2   9    2.99    6.09   0
  10  -3   4   14.72    7.78   0
  -4   8  -2  109.28    9.87   0
  -4   9  -3   63.80    8.92   0
  -3   6  -7   57.30    7.48   0
  -3   7   9    5.81    7.86   0
  -3   8  10   -1.41    7.22   0
  -3   9 -10    6.66    7.16   0
  -2   3  -5  933.04   13.20   0
  -2   3   5    4.92    8.71   0
  -2   6 -12   14.58    6.24   0
  -2   6  12   15.52    5.87   0
  -1   2   7 1066.07   14.51   0
  -1   3  10    2.83    5.46   0
  -1   4  12  164.43    6.75   0
  -1   5 -14   24.63    5.60   0
  -1   6 -15    5.04    5.65   0
  -1   7 -16    5.90    6.06   0
   0   1  -9  621.75   10.68   0
   0   2 -12  180.27    6.57   0
   0   3 -14   24.34    5.50   0
   0   4  14    1.82    6.85   0
   0   5 -17   39.57    6.79   0
   0   7  17    6.41    6.07   0
   1   0  -9 3673.85   21.99   0
   1   0   7    4.75    5.79   0
   1   2 -15   -0.91    5.46   0
   1   4 -18   30.25    5.82   0
   1   5 -19    1.83    6.18   0
   1   5  17   14.72    5.35   0
   2   1  12    5.06    6.56   0
   2   2  14  102.14    7.74   0
   2   3 -19   27.97    6.66   0
   2   4 -20   37.07    6.37   0
   2   4  17    5.20    5.67   0
   2   5  18    9.97    5.90   0
   3  -2   2   32.34    7.89   0
   3  -1 -12   22.29    6.88   0
   3  -1   8  842.20   10.93   0
   3   0 -15  159.86    6.53   0
   3   0  11   80.25    5.93   0
   3   2 -19   -0.41    5.50   0
   3   4  18    6.35    5.89   0
   4   0 -17   10.35    5.42   0
   4   1 -19    2.65    5.58   0
   4   2 -21   13.21    7.35   0
   4   2  16   27.09    5.93   0
   5  -2   7   80.67    6.01   0
   5  -1 -16    5.83    5.77   0
   5   0  13   65.64    6.54   0
   5   1  15    2.01    5.60   0
   6  -2   8   10.03    5.69   0
   6  -1  11   39.21    5.67   0
   6   0 -20    1.59    7.23   0
   7  -3   4  136.79    8.45   0
   7  -2 -16    3.46    7.09   0
   8  -3 -13   21.58    8.17   0
   8  -3   4    5.81    7.29   0
   8  -2 -17   25.72    7.12   0
   9  -3   4   -1.18    7.13   0
  10  -3 -14   11.41    9.17   0
  -4   9  -4   25.13    8.29   0
  -4  10  -4    5.67    8.41   0
  -3   5  -5   58.06    6.80   0
  -3   7  -9    5.58    6.75   0
  -3   8 -10   16.32    7.07   0
  -3   9  10   -0.04    8.26   0
  -2   3  -6  274.86    9.32   0
  -2   4  -9   11.04    5.45   0
  -2   4   8  368.11   10.46   0
  -2   5 -11    1.68    6.91   0
  -2   5  10   36.66    6.95   0
  -2   7 -13   -3.30    5.09   0
  -2   8 -14   33.32    7.36   0
  -2   8  13    4.73    6.77   0
  -1   2  -8  536.47    9.57   0
  -1   3 -11   59.30    5.71   0
  -1   4 -13  342.30    7.42   0
  -1   5  13  162.66    6.93   0
  -1   6  14   19.85    7.27   0
  -1   7  15   -1.92    6.07   0
   0   1   7    1.18    5.55   0
   0   2  10  261.09    7.44   0
   0   3  12    3.31    6.37   0
   0   4 -16   10.40    5.96   0
   0   5  15   28.85    5.32   0
   0   6 -18    2.53    5.97   0
   0   6  16    6.38    5.78   0
   1   1 -13  458.98    8.35   0
   1   1  10  151.96    6.74   0
   1   3 -17   72.56    5.79   0
   1   3  14   14.75    5.33   0
   2  -1  -9    4.37    5.65   0
   2  -1   5  759.03   12.24   0
   2   0 -13    5.94    5.35   0
   2   0   9    3.73    5.10   0
   3  -2  -7  517.29   12.61   0
   3   1 -18   29.53    6.86   0
   3   1  13  413.87    7.99   0
   3   2  15  131.93    6.35   0
   3   3 -21   24.76    6.08   0
   4  -2   5  100.69    6.51   0
   4  -1   9   -0.03    5.26   0
   4   0  12   85.22    6.10   0
   4   1  14    1.29    5.46   0
   4   3  17    9.72    6.01   0
   5  -3  -1    1.74    8.36   0
   5  -2 -13    2.21    5.34   0
   5  -1  10  353.22    7.76   0
   5   0 -19    3.38    5.34   0
   5   1 -21   18.99    5.75   0
   5   2  16   -8.01    6.00   0
   6  -3 -10   81.30    8.95   0
   6  -3   2   21.69    6.44   0
   6  -2 -15    4.28    6.82   0
   6  -1 -18    0.20    7.11   0
   6   0  13    5.74    5.49   0
   6   1  15   68.96    6.46   0
   7  -3 -12   34.35    8.15   0
   7  -3   3   30.53    8.27   0
   7  -2   8  108.58    6.47   0
   7  -1 -19    9.72    6.01   0
   7  -1  11   -0.74    5.46   0
   7   0  13   17.48    7.10   0
   8  -2   8  141.38    7.24   0
   8  -1  11   24.46    5.93   0
   9  -3 -14    4.55    8.32   0
   9  -2   8   25.34    6.39   0
  10  -3   3    9.04    7.57   0
  -4   8  -3  268.44    9.74   0
  -4  10  -5    5.50    8.33   0
  -3   5  -6  150.12    7.77   0
  -3   6  -8    6.97    5.53   0
  -3   6   7  152.91   10.50   0
  -3   9 -11   28.33    7.36   0
  -3  10  10    4.82    8.14   0
  -2   6 -13   48.56    6.58   0
  -2   6  11  101.57    7.65   0
  -2   7 -14   16.13    6.31   0
  -2   7  12    2.14    6.56   0
  -2   9  13   15.41    7.43   0
  -1   4  11  394.86    9.23   0
  -1   5 -15    9.18    5.38   0
  -1   6 -16    0.38    5.26   0
  -1   7 -17   59.95    5.98   0
  -1   8  15   -0.46    6.99   0
   0   1 -10  255.10    7.24   0
   0   2 -13   10.53    5.17   0
   0   3 -15   47.95    5.75   0
   0   5 -18    1.69    6.85   0
   0   7  16   17.48    7.49   0
   1   0 -10   -0.63    5.91   0
   1   0   6    1.67    5.87   0
   1   2 -16   86.87    7.10   0
   1   2  12  131.59    6.05   0
   1   4 -19    7.46    5.64   0
   1   4  15    6.42    5.39   0
   1   5 -20    3.70    5.85   0
   1   5  16   29.50    5.58   0
   1   6  17   -1.36    5.35   0
   2   1 -16   14.47    5.28   0
   2   2 -18   59.49    5.86   0
   2   3  15    2.36    5.76   0
   2   4 -21   35.09    6.11   0
   2   4  16   14.45    6.58   0
   2   5  17   52.36    7.33   0
   3  -1 -13  149.59    7.35   0
   3  -1   7  113.01    6.61   0
   3   0 -16    0.22    4.87   0
   3   2 -20    4.06    5.42   0
   3   3  16   19.97    5.62   0
   3   4  17   19.58    5.70   0
   3   5  18    4.98    5.85   0
   4  -2 -11   67.40    6.00   0
   4  -1 -15   30.27    5.75   0
   4   0 -18   26.40    6.46   0
   4   1 -20   60.30    5.75   0
   4   2  15    8.18    6.65   0
   5  -3  -7   65.96    9.23   0
   5  -3  -2   22.32   10.33   0
   5  -2   6    4.39    6.31   0
   5  -1 -17   24.22    6.96   0
   5   0  12    4.14    5.50   0
   5   1  14    3.79    5.61   0
   5   3  17    5.94    5.86   0
   6  -2   7    5.20    5.46   0
   6  -1  10    7.82    6.67   0
   6   2  16   29.43    6.00   0
   8  -3   3   83.05    7.53   0
   9  -3   3  145.06    8.24   0
   9  -1  10   18.46    7.34   0
  -4   7  -1    2.65    8.30   0
  -4   7   0   56.17   10.01   0
  -4   8  -4  306.09    9.51   0
  -4   9  -5  104.71    7.94   0
  -4  10  -6    2.36    8.05   0
  -3   6  -9   17.12    6.41   0
  -3   7 -10   23.12    5.85   0
  -3   8 -11    7.03    5.52   0
  -3   8   9   -2.27    6.98   0
  -2   3  -7  637.82   10.14   0
  -2   4 -10   31.17    5.44   0
  -2   5 -12  185.36    6.27   0
  -2   8 -15   17.97    5.89   0
  -1   1  -2 4343.01   39.48   0
  -1   2  -9  254.57    7.34   0
  -1   2   6  967.43   15.16   0
  -1   3 -12    6.75    5.16   0
  -1   3   9   43.57    5.81   0
  -1   4 -14  119.85    5.89   0
  -1   7  14   10.89    6.77   0
   0   0  -4  111.51    9.77   0
   0   4 -17  262.10    7.20   0
   0   4  13  150.61    6.51   0
   0   6 -19  215.92    7.00   0
   0   6  15    6.81    6.55   0
   1   1 -14   41.72    5.32   0
   1   1   9   14.50    5.34   0
   1   3 -18   62.86    5.86   0
   1   3  13   54.72    6.36   0
   1   7  17   50.13    7.72   0
   2  -1 -10   18.38    5.47   0
   2   0 -14  129.42    6.05   0
   2   1  11   31.67    5.16   0
   2   2  13    0.15    4.98   0
   2   3 -20   12.87    5.66   0
   3  -2  -8    3.18    6.89   0
   3  -2   1  246.46   10.97   0
   3   0  10    3.07    5.08   0
   3   1  12  286.07    8.08   0
   3   2  14    2.81    5.50   0
   3   3 -22   16.40    5.54   0
   4  -2   4   54.17    7.19   0
   4  -1   8  215.59    8.03   0
   4   0  11    7.47    5.12   0
   4   1  13  212.51    6.85   0
   4   2 -22   16.39    6.01   0
   4   3  16   11.37    5.45   0
   4   4  17    0.07    7.32   0
   5  -2 -14  160.14    8.21   0
   5  -1   9  215.19    8.19   0
   5   0 -20    5.33    5.11   0
   5   1 -22    6.24    5.97   0
   6  -3 -11    4.95    7.68   0
   6  -3   1    1.09    6.99   0
   6  -1 -19   15.78    7.27   0
   6   0 -21    1.82    5.65   0
   6   0  12    9.11    5.48   0
   6   1  14   15.82    5.55   0
   7  -3   2  127.24    9.12   0
   7  -2 -17    3.00    6.62   0
   7  -2   7    3.97    5.60   0
   7  -1 -20   15.24    7.27   0
   7  -1  10    1.55    5.42   0
   7   1  14    2.70    5.89   0
   8  -3 -14   51.72    8.81   0
   8  -2 -18   20.13    7.36   0
   8  -2   7    7.96    7.12   0
   8  -1  10   47.83    6.23   0
   8   0  12    9.31    7.20   0
   9  -2   7   33.25    5.95   0
  10  -3   2    4.25    7.66   0
  -4   7  -2  290.90   11.11   0
  -4   7   1   39.29   12.40   0
  -4   8  -5  113.71    7.96   0
  -4   9  -6   14.92    6.70   0
  -3   4  -1    2.55    8.48   0
  -3   5  -7    1.95    4.91   0
  -3   7 -11   26.12    6.80   0
  -3   7   8   60.33    8.21   0
  -3   9 -12    4.64    5.86   0
  -2   5   9   12.88    6.03   0
  -2   6 -14    1.35    5.31   0
  -2   7 -15   62.62    7.04   0
  -2   8  12   12.79    6.76   0
  -1   1  -4  161.27   10.06   0
  -1   1  -3  293.33   12.63   0
  -1   2 -10  285.84    7.47   0
  -1   5 -16   25.79    5.54   0
  -1   5  12  584.32    9.75   0
  -1   6 -17   -0.24    5.58   0
  -1   6  13    3.77    5.37   0
   0   0  -5   -0.49    7.43   0
   0   1 -11   13.76    4.96   0
   0   1   6  395.10    9.87   0
   0   2 -14   14.03    5.36   0
   0   2   9    4.57    5.73   0
   0   3 -16   16.05    5.37   0
   0   3  11   19.59    5.52   0
   0   5 -19    7.32    7.04   0
   0   5  14    9.72    5.20   0
   0   8  16   41.84    6.26   0
   1   0 -11  536.33    9.07   0
   1   2 -17    6.96    5.24   0
   1   2  11    1.71    5.20   0
   1   4 -20   20.40    5.87   0
   1   4  14  124.26    6.99   0
   1   6  16    1.84    5.08   0
   2  -1   4   42.00    6.62   0
   2   0   8   36.78    5.58   0
   2   1 -17    2.70    5.17   0
   2   2 -19   50.59    5.69   0
   2   3  14  317.43    7.38   0
   2   6  17   10.64    5.88   0
   3  -1 -14   81.63    6.75   0
   3   0 -17  119.56    5.82   0
   3   1 -19   12.05    5.45   0
   3   2 -21    6.28    5.76   0
   3   3  15   51.65    5.88   0
   3   4  16    1.49    6.59   0
   3   5  17    1.36    5.74   0
   4  -2 -12   19.36    6.50   0
   4  -1 -16  115.33    6.12   0
   4   0 -19    1.44    6.49   0
   4   1 -21   -0.78    5.56   0
   5  -3  -8  120.20    9.28   0
   5  -2   5   53.76    6.87   0
   5  -1 -18  196.06    8.06   0
   5   1  13   32.60    6.73   0
   5   2  15    4.78    5.69   0
   5   3  16    6.58    5.99   0
   6  -2 -16   72.28    6.48   0
   6  -2   6   62.63    7.10   0
   6   2  15    4.68    5.69   0
   7  -3 -13   18.89    6.62   0
   7   0  12   -9.88    5.30   0
   8  -3   2    7.36    7.89   0
   9  -3 -15    4.28    8.41   0
   9  -3   2   51.56    7.64   0
   9  -1   9   -9.64    7.22   0
  10  -2   6   28.23    6.22   0
  -4   7  -4   74.28    8.46   0
  -4   7  -3   70.17    7.66   0
  -4   8  -6   73.03    7.53   0
  -4   9  -7    0.57    6.65   0
  -4  10  -7    6.74    6.88   0
  -3   4  -3    9.64    7.11   0
  -3   4  -2    8.97    7.03   0
  -3   4   0   70.31    9.84   0
  -3   5  -8  116.53    7.34   0
  -3   5   4   16.86   10.16   0
  -3   6 -10   27.90    5.49   0
  -3   8 -12    3.00    5.71   0
  -3   9   9   66.71    8.77   0
  -3  10   9    5.98    8.44   0
  -2   3  -8   15.59    5.26   0
  -2   3   4   -0.37    8.59   0
  -2   4 -11   10.46    5.23   0
  -2   4   7    1.25    7.12   0
  -2   5 -13    5.51    5.06   0
  -2   7  11   14.85    6.53   0
  -2   9  12    1.86    7.03   0
  -2  10  12   18.51    8.81   0
  -1   1  -5  188.72    9.34   0
  -1   3 -13   51.80    5.20   0
  -1   4 -15    4.65    5.33   0
  -1   4  10   57.39    7.10   0
  -1   8  14    0.44    5.47   0
   0   0  -6  181.61    8.19   0
   0   4 -18  190.26    6.48   0
   0   7  15   11.92    6.62   0
   1   0 -12    5.34    6.77   0
   1   0   5  263.92   10.33   0
   1   1 -15   10.88    5.02   0
   1   3 -19    2.20    5.34   0
   1   5  15    6.87    5.19   0
   2  -1 -11    8.61    5.28   0
   2   0 -15    2.40    4.88   0
   2   1  10  138.31    6.72   0
   2   2  12   13.19    6.24   0
   2   3 -21   19.75    5.73   0
   2   4  15  128.95    6.25   0
   2   5  16   36.07    5.50   0
   3  -2  -9    2.71    6.81   0
   3  -1   6    7.50    5.54   0
   3   0   9   18.52    5.51   0
   3   2  13  167.21    7.72   0
   4   0  10   26.88    6.38   0
   4   2  14    0.18    5.25   0
   5  -3  -3    4.79   11.04   0
   5  -2 -15  100.12    7.80   0
   5   0 -21    4.65    6.72   0
   5   0  11  788.52    9.60   0
   6  -1   9  187.87    6.77   0
   6   1  13   27.27    5.53   0
   7  -2 -18    4.63    6.81   0
   7  -2   6   17.55    6.94   0
   7  -1   9   21.82    6.43   0
   7   1  13   36.75    7.03   0
   8  -2 -19   12.88    7.46   0
   8  -2   6  112.36    7.88   0
   8  -1   9   17.27    6.84   0
   9  -2   6    6.15    5.82   0
  10  -3   1    9.26    7.54   0
  11  -3   0   44.37    9.28   0
  -4   7  -5    6.50    7.55   0
  -4   8  -7   -1.15    6.63   0
  -4   9  -8    7.94    7.02   0
  -3   4  -4   73.13    7.29   0
  -3   5  -9   28.58    6.68   0
  -3   6 -11   37.21    6.42   0
  -3   7 -12    3.37    5.44   0
  -3   8 -13   19.30    7.21   0
  -2   3  -9   -3.51    4.92   0
  -2   4 -12  164.72    6.24   0
  -2   5 -14   10.12    6.01   0
  -2   6 -15    3.80    5.20   0
  -2   6  10  105.38    7.55   0
  -2   7 -16    3.27    5.59   0
  -1   1  -6 1939.89   17.72   0
  -1   2 -11    0.87    5.19   0
  -1   3 -14   15.24    5.29   0
  -1   3   8  313.05    8.20   0
  -1   4 -16   26.84    6.70   0
  -1   5 -17   14.34    5.50   0
  -1   6 -18    5.06    5.67   0
  -1   7  13   26.31    6.93   0
  -1   9  14    1.96    6.05   0
   0   0  -7    0.94    6.74   0
   0   1 -12    8.94    4.76   0
   0   2 -15    7.40    5.17   0
   0   3 -17   67.90    6.20   0
   0   4  12   30.69    5.76   0
   0   5 -20   25.22    5.71   0
   0   5  13   99.95    7.12   0
   0   6  14    6.45    5.15   0
   0   8  15   12.03    6.97   0
   1  -1  -5   -0.62    8.26   0
   1  -1  -4  261.23   12.79   0
   1  -1  -3 2289.41   32.42   0
   1   1   8  326.24    7.97   0
   1   2 -18    4.02    5.39   0
   1   3  12   10.71    5.01   0
   1   4 -21   40.47    5.95   0
   1   7  16    6.69    5.54   0
   2   0   7    5.52    6.70   0
   2   1 -18    4.67    5.09   0
   2   2 -20    3.89    5.41   0
   3  -2   0    2.92    8.50   0
   3  -1 -15   -1.91    6.41   0
   3   0 -18    5.17    5.10   0
   3   1 -20   47.88    5.61   0
   3   1  11   13.58    5.36   0
   3   2 -22    7.22    5.70   0
   4  -2 -13   14.42    5.34   0
   4  -2   3  722.96   12.08   0
   4  -1 -17   38.94    5.49   0
   4  -1   7  225.32    7.15   0
   4   0 -20   20.15    6.41   0
   4   1 -22   -1.26    5.66   0
   4   1  12   67.70    5.89   0
   4   3  15   18.03    5.27   0
   4   4  16   -3.27    5.55   0
   5  -3  -9  508.02   12.67   0
   5  -1 -19   46.40    7.36   0
   5  -1   8  301.27    7.43   0
   5   2  14   30.47    5.50   0
   6  -3 -12  262.42    9.66   0
   6  -3   0   88.22    8.38   0
   6  -2 -17   20.75    5.96   0
   6  -2   5    5.33    6.80   0
   6  -1 -20    0.73    5.98   0
   6   0  11   -1.99    5.21   0
   7  -3 -14    0.66    6.70   0
   7  -3   1  210.36    8.93   0
   7   0  11  128.24    6.40   0
   8  -3 -15   32.07    7.34   0
   8   0  11    1.62    5.15   0
   9  -3 -16    5.73    8.23   0
   9  -3   1   -2.45    7.46   0
  10  -2   5    9.36    7.09   0
  -4   7  -6    3.77    6.54   0
  -4   8  -8   -0.41    6.60   0
  -3   4  -6  115.51    7.07   0
  -3   4  -5   19.88    5.36   0
  -3   6   6   64.02    8.88   0
  -3   7 -13    5.51    6.75   0
  -3   8   8   68.70    8.67   0
  -2   3 -10  319.40    8.05   0
  -2   8  11   11.64    6.52   0
  -1   1  -7  825.27   12.16   0
  -1   2 -12  121.46    6.69   0
  -1   2   5  182.59    9.67   0
  -1   5 -18    1.44    6.67   0
  -1   5  11   71.91    6.08   0
  -1   6  12   11.38    5.48   0
   0   1 -13   21.63    6.09   0
   0   2   8   14.62    5.97   0
   0   3  10   93.35    5.88   0
   0   4 -19    3.42    5.53   0
   1  -1  -6  268.48    9.13   0
   1   0 -13    5.03    5.00   0
   1   1 -16    6.22    5.02   0
   1   2  10  295.62    7.27   0
   1   3 -20   31.49    5.74   0
   1   4  13  321.20    7.07   0
   1   5  14   25.51    6.33   0
   1   6  15    5.57    5.18   0
   2  -1 -12  375.17    8.07   0
   2  -1   3  110.74    7.92   0
   2   0 -16   32.20    5.11   0
   2   3  13  610.55    8.68   0
   2   5  15   12.80    6.56   0
   2   6  16   65.94    6.06   0
   3  -2 -10   24.45    5.51   0
   3   3  14    8.43    5.28   0
   3   4  15   12.55    5.31   0
   3   5  16   12.48    5.51   0
   4   2  13   27.14    5.58   0
   5  -3 -10  158.90    8.97   0
   5  -2 -16   84.18    7.23   0
   5  -2   4    8.84    6.01   0
   5   0 -22    8.40    6.77   0
   5   0  10    1.02    5.43   0
   5   1  12   11.82    5.13   0
   5   3  15    4.06    5.51   0
   5   4  16   -5.45    5.66   0
   6  -1   8  173.21    6.79   0
   6   2  14    5.09    5.44   0
   6   3  15    3.64    5.88   0
   7  -2 -19   10.01    6.67   0
   7  -2   5   20.17    6.79   0
   7   2  14    1.89    5.48   0
   8  -3   1  136.60    7.91   0
   8  -1   8  104.65    7.38   0
   9  -2   5  187.02    8.13   0
   9  -1   8   26.42    6.12   0
   9   0  10   -4.03    7.13   0
  10  -3   0   20.10    8.27   0
  11  -3  -1  114.14    9.69   0
  -4   7  -7    6.95    6.37   0
  -4   9  -9   12.42    5.72   0
  -3   4  -7   28.40    6.20   0
  -3   4   1   81.20   13.18   0
  -3   5 -10   23.06    5.39   0
  -3   6 -12   14.69    5.07   0
  -3   7   7    3.97    7.61   0
  -3   8 -14  113.15    6.38   0
  -2   2  -4 1241.58   16.05   0
  -2   2  -3    5.54    7.47   0
  -2   4 -13  106.84    5.65   0
  -2   5 -15    8.17    5.07   0
  -2   5   8   35.08    6.13   0
  -2   6 -16   59.74    5.58   0
  -2   9  11    3.47    7.45   0
  -1   1  -8  328.20    8.81   0
  -1   3 -15   50.05    5.71   0
  -1   4 -17   16.93    5.20   0
  -1   8  13   46.87    6.10   0
   0   0  -8  226.66    7.30   0
   0   1   5  334.82   10.06   0
   0   2 -16   13.86    5.32   0
   0   3 -18  198.22    6.65   0
   0   4 -20   13.24    6.49   0
   0   7  14   31.69    6.06   0
   1  -1  -7   -2.50    5.74   0
   1   1 -17   27.95    6.23   0
   1   2 -19   16.00    5.38   0
   2  -1 -13  108.64    7.34   0
   2   1 -19    6.39    5.26   0
   2   1   9    3.96    4.71   0
   2   2 -21   30.88    5.67   0
   2   2  11   81.75    5.44   0
   2   4  14   41.03    5.64   0
   2   7  16   10.21    6.78   0
   3  -2 -11   12.60    5.94   0
   3  -1 -16   20.08    5.12   0
   3  -1   5  185.02    7.30   0
   3   0 -19   79.73    5.88   0
   3   0   8    8.68    5.23   0
   3   1 -21    4.29    5.55   0
   3   2  12  208.97    6.62   0
   4  -2 -14   64.38    5.81   0
   4  -1 -18    2.13    5.10   0
   4   0 -21   -0.22    6.08   0
   4   0   9    8.20    4.94   0
   4   1  11   85.72    5.68   0
   4   3  14  102.87    5.82   0
   4   4  15   28.29    6.72   0
   4   5  16    2.82    5.53   0
   5  -1 -20   -1.26    6.61   0
   5  -1   7  145.38    7.31   0
   5   2  13    2.77    6.46   0
   6  -3 -13  476.46   10.80   0
   6  -3  -1  149.77    9.85   0
   6  -2 -18    7.26    5.81   0
   6  -1 -21   -2.51    5.71   0
   6   0  10  121.64    6.10   0
   6   1  12   27.10    5.68   0
   7  -3 -15    4.64    6.41   0
   7  -3   0   77.92    8.14   0
   7  -1   8   41.52    5.48   0
   7   0  10    2.29    6.22   0
   7   1  12   18.76    5.59   0
   8  -3 -16    3.98    7.05   0
   8  -2   5  108.33    6.81   0
   8   0  10    3.21    5.35   0
   8   1  12    6.72    5.44   0
  10  -2   4   -0.50    6.79   0
  10  -1   7    2.51    5.87   0
  -4   6  -4    0.40    6.74   0
  -4   6  -3   23.14    7.14   0
  -4   6  -2   10.12    7.26   0
  -4   7  -8    7.58    6.63   0
  -4   8  -9    0.92    5.13   0
  -4   9 -10   -0.47    6.78   0
  -3   4  -8   20.39    5.95   0
  -3   5 -11   19.17    6.00   0
  -3   6 -13    3.02    6.39   0
  -3   7 -14    5.49    5.22   0
  -3   9   8    0.99    8.21   0
  -2   2  -6    4.25    6.70   0
  -2   2  -5  503.22   10.17   0
  -2   2  -2 1281.13   19.24   0
  -2   3 -11   97.13    5.56   0
  -2   4 -14   35.13    5.54   0
  -2   4   6  813.60   15.55   0
  -2   6 -17    6.44    5.51   0
  -2   6   9   24.93    6.31   0
  -2   7  10    1.18    6.25   0
  -2  10  11   10.10    6.93   0
  -1   1  -9    7.59    6.22   0
  -1   2 -13    1.64    5.09   0
  -1   4   9   11.92    5.13   0
  -1   5 -19   31.42    5.71   0
  -1   7  12  118.02    7.33   0
  -1   9  13   13.86    5.53   0
   0   0  -9    8.19    5.37   0
   0   1 -14   56.20    5.61   0
   0   2 -17   18.99    6.05   0
   0   3 -19   55.88    6.76   0
   0   4  11  193.16    6.56   0
   0   5  12   13.08    6.61   0
   0   6  13   24.49    5.09   0
   0   8  14   43.93    6.95   0
   1  -1  -8    2.54    5.71   0
   1   0 -14   -5.01    4.56   0
   1   0   4    7.36    7.31   0
   1   1   7  817.81   11.57   0
   1   3 -21   29.50    5.61   0
   1   3  11   55.93    5.41   0
   1   7  15    7.73    5.52   0
   2   0 -17   11.24    4.87   0
   2   1 -20   52.63    6.57   0
   3   1 -22   24.70    6.79   0
   3   1  10  204.51    6.45   0
   3   3  13   12.84    5.28   0
   3   5  15   19.26    6.27   0
   3   6  16   -2.19    5.54   0
   4  -2 -15  142.56    7.38   0
   4  -2   2  257.43    9.48   0
   4  -1   6  262.00    7.47   0
   5  -3 -11  343.68    9.45   0
   5  -2 -17   24.48    6.84   0
   5   3  14   -2.46    5.21   0
   5   4  15    3.17    5.68   0
   6  -3 -14  315.14    9.33   0
   6  -2   4    1.72    6.31   0
   6   2  13    2.66    5.16   0
   7  -2 -20   -2.45    7.42   0
   7   2  13   17.13    5.55   0
   8  -3   0   65.71    7.97   0
   9  -3   0   24.36    6.45   0
   9  -2   4  205.48    8.35   0
   9  -1   7   12.47    6.81   0
  10  -3  -1   16.05    8.10   0
  11  -3  -2   53.66    8.77   0
  -4   6  -6   28.92    6.35   0
  -4   6  -5    1.27    6.32   0
  -4   6  -1   68.52    9.00   0
  -4   7  -9    1.52    6.47   0
  -4   8 -10   14.78    6.31   0
  -3   4  -9    0.75    5.54   0
  -3   5 -12    6.43    5.76   0
  -3   7 -15    2.33    6.27   0
  -3  10   8    2.57    7.38   0
  -2   2  -7  611.85    9.94   0
  -2   3 -12   88.49    5.38   0
  -2   5 -16   32.98    5.15   0
  -1   2 -14  128.99    5.46   0
  -1   3 -16  339.30    7.39   0
  -1   3   7    5.75    5.56   0
  -1   4 -18    4.07    5.19   0
  -1   5  10   27.65    6.45   0
  -1   6  11   24.83    6.84   0
   0   0 -10  125.53    6.04   0
   0   1 -15    4.76    6.11   0
   0   3   9   90.80    6.96   0
   0   9  14    2.77    6.44   0
   1  -1  -9  909.60   11.56   0
   1   0 -15  187.44    5.95   0
   1   1 -18   -0.64    5.29   0
   1   2 -20   -2.22    5.32   0
   1   2   9  251.32    7.10   0
   1   4  12   33.33    5.39   0
   1   5  13   34.75    5.93   0
   1   6  14    2.73    4.80   0
   1   8  15    9.35    5.48   0
   2  -1 -14   12.56    5.00   0
   2   0 -18   81.38    6.34   0
   2   0   6   47.20    5.84   0
   2   2 -22   10.92    5.55   0
   2   3  12   95.15    5.52   0
   2   4  13  107.96    6.60   0
   2   5  14    9.21    4.89   0
   2   6  15    1.40    5.00   0
   3  -2 -12    6.60    4.93   0
   3  -1 -17  183.43    6.14   0
   3   0 -20    8.61    4.97   0
   3   4  14   25.50    5.20   0
   4  -1 -19    0.57    5.00   0
   4   0 -22    3.03    6.62   0
   4   2  12  126.89    6.11   0
   5  -3 -12   11.42    7.27   0
   5  -2   3   19.93    6.25   0
   5  -1 -21   23.08    6.85   0
   5   0   9 1203.63   11.17   0
   5   1  11   17.95    5.14   0
   6  -2 -19  174.19    6.78   0
   6  -1   7   78.30    5.83   0
   6   1  11   29.57    5.02   0
   6   3  14   10.10    5.35   0
   6   4  15    6.22    5.55   0
   7  -3 -16   15.41    6.43   0
   7  -2   4  119.34    7.49   0
   7  -1   7  499.04    8.36   0
   7   1  11    5.14    6.23   0
   8  -3 -17   27.55    7.09   0
   8  -2   4    8.14    6.60   0
   8  -1   7   58.05    5.88   0
   8   0   9    2.81    6.20   0
   8   1  11   24.61    5.18   0
   9   0   9   -2.54    5.16   0
  10  -2   3    7.04    6.58   0
  10  -1   6   -1.83    6.64   0
  -4   6  -7    5.60    6.46   0
  -4   7 -10    6.84    6.07   0
  -4   8 -11   34.72    6.51   0
  -3   4 -10    1.93    5.74   0
  -3   6 -14   24.85    5.14   0
  -2   2  -8  311.93    7.54   0
  -2   2  -1   12.96    7.71   0
  -2   3 -13  599.90    8.90   0
  -2   4 -15  130.99    5.90   0
  -2   5 -17   45.80    5.11   0
  -2   8  10   -0.74    6.54   0
  -1   1 -10  142.30    5.91   0
  -1   3 -17   63.53    5.71   0
  -1   4 -19   10.77    6.50   0
  -1   8  12    2.13    6.28   0
   0   0 -11    3.68    4.74   0
   0   2 -18   11.29    5.13   0
   0   2   7  303.10    8.17   0
   0   3 -20   99.22    5.99   0
   0   7  13   82.74    7.03   0
   1  -1 -10   83.65    6.38   0
   1   7  14   10.79    6.03   0
   2  -1 -15   19.12    5.99   0
   2  -1   2   12.72    7.85   0
   2   1 -21   28.72    5.36   0
   2   1   8   36.77    6.24   0
   2   2  10    3.95    4.86   0
   2   7  15   60.03    5.48   0
   3  -2 -13   58.33    6.10   0
   3  -2  -1    7.62   10.28   0
   3  -1   4  383.32    9.02   0
   3   0   7 1345.70   12.51   0
   3   2  11   27.07    5.18   0
   3   6  15   13.80    6.42   0
   4  -2 -16    1.90    4.83   0
   4  -1 -20   67.36    6.57   0
   4   0   8   66.62    5.39   0
   4   1  10  173.96    5.88   0
   4   3  13   12.91    5.07   0
   4   4  14  195.73    6.18   0
   4   5  15    9.09    5.37   0
   5  -2 -18   34.64    5.59   0
   5  -1   6    5.24    5.99   0
   5   2  12    3.93    5.12   0
   6  -3 -15   26.45    6.60   0
   6   0   9    1.56    5.08   0
   7  -3  -1  172.96    9.09   0
   7   0   9    7.77    4.78   0
   8   2  12    3.46    5.49   0
   9  -3  -1   84.55    8.04   0
   9  -1   6    1.10    6.43   0
   9   1  10    3.80    6.73   0
  11  -3  -3  139.60    9.50   0
  -4   6  -8    8.55    6.30   0
  -4   6   0   10.64    8.85   0
  -4   7 -11    9.87    6.07   0
  -4   8 -12   26.67    6.65   0
  -3   4 -11    2.72    5.94   0
  -3   5 -13   13.59    4.77   0
  -3   6 -15   11.72    4.79   0
  -3   8   7   29.25    8.02   0
  -2   2  -9    4.28    4.95   0
  -2   4 -16    2.82    4.94   0
  -2   9  10   -0.75    6.29   0
  -2  10  10    4.70    7.66   0
  -1   1 -11   25.39    4.74   0
  -1   2 -15  227.26    6.66   0
  -1   2   4  274.84   11.35   0
  -1   9  12   87.49    6.86   0
  -1  10  12  104.70    7.51   0
   0   0 -12  246.12    6.68   0
   0   1 -16   11.37    4.80   0
   0   4  10  161.12    7.25   0
   0   6  12  163.72    7.19   0
   0   8  13    2.53    6.65   0
   1  -1 -11   33.05    5.82   0
   1   0 -16   -0.21    4.62   0
   1   1 -19    2.50    4.83   0
   1   2 -21   -1.71    5.48   0
   1   3  10    5.15    5.96   0
   2   0 -19    2.52    4.84   0
   2   6  14    4.55    6.05   0
   2   8  15   20.08    7.19   0
   3  -2 -14   -4.80    5.77   0
   3  -1 -18   24.99    4.99   0
   3   0 -21    4.11    5.27   0
   3   1   9   31.32    4.91   0
   3   3  12  135.40    5.76   0
   3   5  14    4.18    4.91   0
   4  -1   5   97.67    6.01   0
   5  -3 -13   10.45    6.30   0
   5  -1 -22    2.14    5.38   0
   5   0   8   -3.44    6.09   0
   5   1  10  327.27    6.97   0
   5   3  13    6.04    5.03   0
   5   4  14    5.94    5.21   0
   5   5  15   -5.61    5.24   0
   6  -3  -2   34.05    7.98   0
   6  -2 -20   32.58    5.78   0
   6  -2   3    6.69    5.70   0
   6  -1   6   24.75    6.13   0
   6   2  12   -0.86    5.02   0
   6   3  13   20.20    5.56   0
   6   4  14   14.04    5.24   0
   7  -3 -17    2.61    6.38   0
   7   2  12    5.88    5.04   0
   7   3  13   23.04    5.65   0
   8  -3 -18    9.48    6.74   0
   8  -3  -1    5.58    7.20   0
   8  -1   6   -0.97    6.65   0
   8   1  10   39.87    6.26   0
   9  -2   3   78.95    7.30   0
   9   0   8    0.16    5.21   0
  10  -3  -2  105.74    8.83   0
  10  -1   5    2.47    6.68   0
  -4   6  -9    7.01    4.91   0
  -3   5 -14   -0.42    4.82   0
  -3   6   5  197.07   11.37   0
  -3  11   7    0.60    8.72   0
  -2   2 -11   75.18    6.26   0
  -2   2 -10    4.85    4.70   0
  -2   3 -14  295.36    6.75   0
  -2   3   3  178.50   14.55   0
  -2   5 -18    2.61    5.19   0
  -2   5   7    0.95    6.01   0
  -2   6   8    3.21    6.44   0
  -2   7   9   83.87    7.03   0
  -1   1 -12    6.82    4.60   0
  -1   2 -16   60.04    5.39   0
  -1   3 -18   60.27    5.31   0
  -1   4 -20    6.26    5.04   0
  -1   4   8  144.12    6.34   0
  -1   7  11   13.10    5.00   0
   0   0 -13    2.12    4.75   0
   0   1 -17   13.35    5.87   0
   0   1   4  477.19   12.22   0
   0   2 -19   69.92    5.34   0
   0   3 -21   17.62    5.30   0
   0   5  11   47.58    5.39   0
   0   9  13    5.56    6.66   0
   1  -1 -12 1198.48   11.50   0
   1   0 -17   33.60    4.98   0
   1   1 -20    6.47    5.92   0
   1   1   6 1840.12   16.42   0
   1   2 -22   41.75    5.42   0
   1   4  11  674.85    9.68   0
   1   5  12  112.84    6.74   0
   1   6  13    7.09    4.52   0
   1   8  14   10.76    5.30   0
   2  -2  -9   14.36    6.28   0
   2  -2  -8   45.79    7.35   0
   2  -2  -7  794.16   13.36   0
   2  -2  -6  335.33   10.72   0
   2  -1 -16    9.17    4.73   0
   2   1 -22   37.74    5.65   0
   2   3  11   94.93    5.31   0
   2   4  12  162.03    6.85   0
   2   5  13   -0.56    4.88   0
   3  -1 -19   11.61    4.99   0
   3   0 -22    0.66    6.49   0
   3   4  13   14.24    5.30   0
   3   7  15   -2.65    5.36   0
   4  -3  -9  864.42   14.43   0
   4  -3  -8   75.02    8.35   0
   4  -2 -17   10.29    4.70   0
   4  -2   1  460.64   11.64   0
   4  -1 -21   -0.70    4.82   0
   4   2  11   38.04    5.24   0
   4   6  15   72.60    6.05   0
   5  -3 -14   43.05    6.71   0
   5  -2 -19   44.29    5.39   0
   5  -2   2   33.61    6.33   0
   6  -3 -16    3.12    6.28   0
   6  -2 -21   17.29    6.47   0
   6   0   8  234.20    7.63   0
   6   1  10   12.46    5.02   0
   7  -3 -18   16.82    6.85   0
   7  -2   3   19.36    6.41   0
   7  -1   6  443.24    8.12   0
   7   0   8   -2.49    6.01   0
   7   1  10    0.66    4.97   0
   8  -2   3  257.70    7.52   0
   8   0   8   91.21    5.81   0
  10  -2   2   29.48    6.78   0
  10   0   7   -3.71    5.57   0
  11  -2   1    4.01    6.71   0
  -4   5  -6    9.28    6.09   0
  -4   5  -5    5.15    5.41   0
  -4   5  -4   29.56    6.70   0
  -4   6 -11   62.54    6.53   0
  -4   6 -10    6.16    5.13   0
  -4   7 -12    4.64    5.45   0
  -3   3  -8   73.02    6.51   0
  -3   3  -7  144.05    6.19   0
  -3   3  -6  121.15    6.26   0
  -3   3  -5  283.48    8.42   0
  -3   3  -4 3733.74   24.34   0
  -3   4 -12    4.56    4.73   0
  -3   5 -15   13.80    5.88   0
  -3   6 -16   -2.01    4.70   0
  -3   7   6  136.49    9.34   0
  -3   9   7   17.87    8.06   0
  -3  10   7   40.17    8.63   0
  -2   2 -12    7.43    5.63   0
  -2   3 -15   -4.80    5.07   0
  -2   4 -17    7.76    4.88   0
  -2   5 -19   -3.68    5.23   0
  -1   1 -13   10.71    4.80   0
  -1   3 -19    8.05    5.19   0
  -1   3   6  498.93   11.07   0
  -1   5   9   24.60    6.21   0
  -1   6  10  157.27    6.63   0
  -1   8  11    1.06    6.38   0
   0   0 -14   18.84    5.90   0
   0   2 -20   17.41    5.33   0
   0   3   8   44.78    6.85   0
   0   7  12   21.39    6.29   0
   1  -1 -13  450.68    8.44   0
   1   0   3 1552.31   20.04   0
   1   2   8  482.47    8.48   0
   2  -2 -10   13.61    4.96   0
   2  -2  -5  131.05    9.99   0
   2  -1 -17    2.97    4.63   0
   2   0 -20  135.20    5.84   0
   2   0   5    2.29    5.32   0
   2   2   9    4.79    5.57   0
   2   7  14    4.32    4.90   0
   3  -2 -15   33.63    5.18   0
   3   0   6    1.79    6.57   0
   3   2  10   39.42    4.99   0
   3   6  14   29.59    5.09   0
   4  -3 -10    5.24    6.00   0
   4  -3  -7   18.91    7.83   0
   4  -2 -18  119.77    7.01   0
   4   0   7    5.48    5.10   0
   4   1   9   -0.67    4.78   0
   4   3  12   16.88    5.00   0
   4   4  13   32.58    5.29   0
   4   5  14    4.20    4.78   0
   5  -3 -15    1.87    6.40   0
   5  -2 -20   26.79    6.99   0
   5  -1   5   20.91    6.15   0
   5   2  11   27.90    5.08   0
   5   5  14    6.00    5.15   0
   6  -3 -17   -3.69    6.37   0
   6   2  11    5.56    5.14   0
   7   2  11    5.29    5.11   0
   8   2  11   17.98    5.42   0
   9  -3  -2   19.04    6.99   0
   9  -2   2  116.94    7.81   0
   9  -1   5    9.59    6.29   0
   9   1   9    2.81    5.03   0
  10  -3  -3   -0.26    8.55   0
  11  -3  -4   49.31    8.36   0
  -4   5  -8   31.94    6.11   0
  -4   5  -7   16.78    5.15   0
  -4   5  -3    3.27    6.41   0
  -4   6 -12   38.07    6.32   0
  -4   7 -13    2.88    5.35   0
  -3   3  -9   36.16    5.17   0
  -3   3  -3   37.24    7.32   0
  -3   4 -13   18.19    4.73   0
  -3   6 -17    5.22    5.36   0
  -2   2 -13   -6.06    5.50   0
  -2   3 -16   40.27    5.34   0
  -2   4 -18   14.52    5.22   0
  -2   4   5  170.63    9.69   0
  -2   8   9   17.92    6.15   0
  -1   1 -14   57.31    5.34   0
  -1   2 -17   39.26    5.44   0
  -1   9  11  125.19    7.42   0
  -1  10  11   23.84    6.87   0
   0   1 -18    9.35    5.06   0
   0   2   6  548.27   10.66   0
   1  -1 -14   35.77    4.96   0
   1   0 -18    3.06    5.22   0
   1   1 -21   42.66    5.53   0
   1   7  13   83.25    5.56   0
   2  -2 -11   28.27    5.01   0
   2   0 -21    4.11    5.14   0
   2   1   7   11.72    5.23   0
   2   6  13   35.98    6.02   0
   2   8  14   27.57    5.44   0
   3  -2 -16   15.49    5.01   0
   3  -1 -20   50.55    5.18   0
   3  -1   3  258.71    9.17   0
   3   1   8  796.01    9.46   0
   3   3  11    4.91    4.75   0
   3   4  12    3.75    5.73   0
   3   5  13   11.18    4.75   0
   4  -3 -12   79.34    6.44   0
   4  -3 -11    7.29    5.59   0
   4  -3  -6 2083.55   29.39   0
   4  -1 -22    2.32    5.08   0
   4  -1   4   72.28    6.94   0
   4   6  14   -2.45    6.36   0
   5   1   9  185.84    6.22   0
   5   3  12   13.89    4.87   0
   5   4  13    3.92    4.87   0
   6  -2   2    4.57    5.67   0
   6  -1   5    8.40    5.80   0
   6   3  12    6.30    4.94   0
   6   4  13    5.88    5.29   0
   7  -3 -19   43.13    7.07   0
   7  -3  -2  175.90   10.11   0
   7   3  12    9.41    5.32   0
   7   4  13    5.84    5.45   0
   8  -3  -2   49.62    7.71   0
   8  -1   5  175.13    7.38   0
   8   1   9   16.11    5.21   0
   9   0   7   -2.42    5.33   0
  10  -2   1   31.92    6.60   0
  10  -1   4   18.61    6.85   0
  11  -2   0   84.26    7.41   0
  -5   9  -7    7.52    7.51   0
  -5   9  -6    5.63    6.55   0
  -5   9  -5   21.93    7.80   0
  -5   9  -4    2.65    7.51   0
  -5  10  -4    0.06    7.62   0
  -5  10  -3   48.84    9.61   0
  -4   5 -10   23.38    5.95   0
  -4   5  -9   28.68    5.15   0
  -4   5  -2  100.21    7.98   0
  -4   6 -13    0.86    6.13   0
  -4   7 -14   22.22    5.49   0
  -4   9   3    5.38   13.12   0
  -3   3 -11    8.13    5.78   0
  -3   3 -10   28.53    4.88   0
  -3   3  -2   48.88    8.32   0
  -3   4 -14   16.06    4.80   0
  -3   5 -16   10.27    5.06   0
  -2   2   0   86.78   12.24   0
  -2   3 -17    8.91    5.89   0
  -2   4 -19    5.22    6.47   0
  -2   9   9   17.92    6.23   0
  -2  10   9    7.44    7.60   0
  -1   1 -15   24.38    4.98   0
  -1   2 -18    8.55    5.03   0
  -1   3 -20   34.46    5.55   0
  -1   7  10   20.42    6.59   0
   0   0 -15    4.28    4.41   0
   0   1 -19   -5.69    4.86   0
   0   2 -21    9.83    5.30   0
   0   4   9  377.91    7.95   0
   0   5  10  410.68    8.74   0
   0   6  11  274.08    7.13   0
   0   8  12   16.05    5.54   0
   0   9  12   17.64    6.81   0
   1  -1 -15    4.50    5.60   0
   1   0 -19   17.78    5.03   0
   1   3   9    8.00    4.87   0
   1   6  12  203.13    6.17   0
   1   8  13   16.12    5.19   0
   1   9  13    9.97    6.40   0
   2  -2 -13   11.74    5.78   0
   2  -2 -12   -0.31    4.87   0
   2  -1 -18    2.23    4.83   0
   2   3  10  316.18    6.84   0
   2   5  12  177.11    6.85   0
   3  -2 -17   15.04    5.77   0
   3  -1 -21    9.37    6.17   0
   3   7  14    3.39    4.95   0
   4  -3 -13    7.91    5.80   0
   4  -2 -19   35.70    5.20   0
   4   2  10  558.92    7.87   0
   4   5  13    7.41    6.11   0
   5  -3 -16  233.94    8.06   0
   5  -2 -21  162.19    6.52   0
   5   0   7  229.88    6.36   0
   5   6  14   45.24    5.60   0
   6  -3 -18   65.21    6.68   0
   6   0   7    6.00    6.48   0
   6   1   9  182.66    6.23   0
   7  -2   2   51.41    6.75   0
   7  -1   5   72.31    5.78   0
   7   0   7  355.08    8.26   0
   7   1   9   16.51    4.99   0
   8  -2   2   64.46    6.69   0
   8   0   7    1.12    4.93   0
   8   2  10   45.27    5.44   0
  10   0   6   -4.39    5.40   0
  11  -3  -5    4.09    8.72   0
  -5   8  -7    7.27    7.40   0
  -5   8  -6   28.68    7.50   0
  -5   8  -5    4.61    7.12   0
  -5   9  -8    2.50    6.35   0
  -5   9  -3   24.40    8.49   0
  -4   5 -11    2.45    5.84   0
  -4   6 -14    1.96    6.41   0
  -4  10   3    0.74   12.23   0
  -3   3 -12  136.17    5.68   0
  -3   4 -15   10.16    4.86   0
  -3   5 -17   -0.52    4.89   0
  -2   2 -14  100.22    5.69   0
  -2   7   8   44.12    6.38   0
  -1   0  -9   62.72    5.55   0
  -1   0  -8    3.47    4.95   0
  -1   0  -7    7.09    4.99   0
  -1   0  -6   -1.04    6.72   0
  -1   1 -16   61.86    5.33   0
  -1   2 -19  158.98    6.05   0
  -1   3 -21   13.79    5.35   0
  -1   4   7    5.64    6.31   0
   0   0 -16  115.72    5.57   0
   1  -1 -16    1.10    5.51   0
   1   1 -22    2.80    5.37   0
   1   4  10   46.44    5.05   0
   1   5  11   19.06    5.47   0
   2  -2 -14    1.29    5.73   0
   2  -1 -19    6.68    4.75   0
   2   0 -22   13.34    5.25   0
   2   4  11    8.84    4.71   0
   2   7  13    0.99    4.79   0
   3   2   9   25.61    4.75   0
   3   6  13    1.23    5.01   0
   3   8  14   99.91    6.07   0
   4  -3 -14   -3.47    6.36   0
   4  -2 -20   16.54    6.63   0
   4   0   6    5.03    6.04   0
   4   1   8  213.64    6.34   0
   4   3  11   85.20    5.45   0
   4   4  12   -1.36    5.13   0
   4   7  14   29.11    5.36   0
   5  -3 -17    7.18    6.81   0
   5  -2   1   30.72    7.78   0
   5   2  10    1.25    4.88   0
   5   3  11    5.62    6.17   0
   5   4  12   -1.36    6.15   0
   5   5  13    7.72    5.20   0
   6  -3 -19    6.61    6.54   0
   6  -3  -3  114.89   10.80   0
   6   2  10   33.36    5.05   0
   6   5  13    4.77    5.34   0
   7   2  10   25.72    5.24   0
   7   3  11    3.83    6.36   0
   7   4  12    1.19    5.39   0
   8  -4 -12   23.23    9.90   0
   8  -4 -11   87.46   12.06   0
   8   3  11    8.46    5.28   0
   9  -4 -12   11.06   11.18   0
   9  -3  -3   55.86    8.42   0
   9  -2   1  208.49    8.46   0
   9  -1   4   20.97    5.32   0
   9   0   6    4.62    6.69   0
   9   1   8   24.88    5.42   0
  10  -3  -4   19.26    8.56   0
  -5   8  -9    7.30    6.40   0
  -5   8  -8    0.76    6.40   0
  -5   8  -4   40.61    7.39   0
  -5   9  -2    1.27    8.91   0
  -5  10  -2   14.21    9.38   0
  -4   5 -12   81.36    5.46   0
  -4   6   1   35.43   12.81   0
  -3   3 -13   12.10    4.78   0
  -3   4 -16    7.18    4.88   0
  -3   5 -18    8.42    5.30   0
  -3   8   6   20.86    7.85   0
  -3  11   6    8.00    9.31   0
  -2   1 -10  139.72    6.85   0
  -2   1  -9    2.94    5.04   0
  -2   1  -8   38.82    5.60   0
  -2   1  -7    8.39    5.55   0
  -2   1  -6  206.26    7.26   0
  -2   2 -15  339.60    7.13   0
  -2   3 -18   70.14    5.57   0
  -2   5   6    0.61    7.00   0
  -2   6   7  174.25    8.23   0
  -1   0 -11  118.87    5.37   0
  -1   0 -10    1.70    4.56   0
  -1   0  -5  258.63    9.71   0
  -1   1 -17    1.54    5.83   0
  -1   5   8   11.67    5.79   0
  -1   6   9  164.92    7.48   0
  -1   8  10    8.88    6.40   0
   0  -1 -10  239.38    6.86   0
   0  -1  -9  566.68    9.12   0
   0  -1  -8   14.95    5.39   0
   0  -1  -7   -0.49    6.48   0
   0   0 -17    5.82    4.78   0
   0   1 -20   22.05    5.38   0
   0   7  11   78.93    5.83   0
   1   0 -20    2.83    4.91   0
   1   1   5  189.87    7.64   0
   1   2   7 1003.57   11.42   0
   1   7  12   19.07    5.03   0
   2  -2 -15    2.15    5.81   0
   2  -2  -4 1620.84   25.98   0
   2  -1 -20   47.48    6.31   0
   2  -1   1  322.50   12.72   0
   2   0   4  462.19    9.83   0
   2   2   8  295.06    6.98   0
   2   8  13  177.50    6.34   0
   3  -2 -18   30.47    5.03   0
   3  -1 -22   27.01    5.42   0
   3   0   5 1866.63   15.89   0
   3   3  10   31.84    5.98   0
   3   5  12   15.72    5.52   0
   4  -3 -15    8.55    6.21   0
   4  -2   0    9.63    7.79   0
   4   6  13    7.57    4.96   0
   5  -3 -18  421.48    9.24   0
   5  -1   4   29.24    5.17   0
   5   1   8  277.11    7.62   0
   6   3  11   14.33    5.18   0
   6   4  12   21.45    5.26   0
   7   1   8   41.36    6.45   0
   8  -4 -13   78.15    9.62   0
   8  -1   4  152.63    7.48   0
   8   0   6    1.42    6.30   0
   8   1   8   96.57    5.50   0
   9  -4 -14    5.96    9.10   0
   9  -4 -13   17.19    9.08   0
   9   2   9   -4.45    5.44   0
  10  -2   0   61.30    7.21   0
  10  -1   3    3.21    5.29   0
  10   0   5   -3.77    6.91   0
  10   1   7    8.41    5.59   0
  11  -2  -1    4.46    6.91   0
  11  -1   2    6.84    6.61   0
  -5   7  -8    6.85    6.07   0
  -5   7  -7   -0.42    6.39   0
  -5   7  -6   88.57    6.85   0
  -5   8 -11    6.92    6.53   0
  -5   8 -10    0.24    5.23   0
  -5   8  -3    0.00    7.10   0
  -4   4  -9   85.08    6.79   0
  -4   4  -8   38.59    6.17   0
  -4   4  -7   74.66    6.50   0
  -4   4  -6   14.12    5.97   0
  -4   5 -13   10.50    4.84   0
  -4   5  -1   55.56    8.38   0
  -4   6 -15   71.08    5.55   0
  -3   3 -14    8.52    4.80   0
  -3   4 -17   11.33    5.04   0
  -2   1 -11   20.31    4.91   0
  -2   1  -5  694.23   11.08   0
  -2   2 -16  444.61    8.00   0
  -2   3 -19   25.25    5.32   0
  -2   8   8    0.52    6.67   0
  -1   0 -13   16.39    5.80   0
  -1   0 -12    4.67    4.39   0
  -1   2 -20   14.31    5.38   0
  -1   9  10   37.53    6.47   0
  -1  10  10  106.97    7.46   0
   0  -1 -12    9.53    4.95   0
   0  -1 -11    5.73    5.00   0
   0  -1  -6  389.17    9.23   0
   0   0 -18   11.03    5.07   0
   0   1 -21   -0.16    5.48   0
   0   3   7  146.50    6.52   0
   0   6  10  440.05    9.43   0
   0   8  11   12.76    6.57   0
   1  -1 -17   22.96    4.82   0
   1   0 -21  169.37    6.22   0
   1   6  11  168.98    7.44   0
   1   8  12   60.00    5.94   0
   2  -2 -16   -1.92    5.93   0
   2   1   6  212.60    6.90   0
   2   6  12    7.74    4.88   0
   2   9  13    9.11    5.50   0
   3  -2 -19    5.90    5.07   0
   3   1   7  113.46    5.87   0
   3   4  11    2.53    4.66   0
   3   7  13    4.23    5.05   0
   4  -3 -16   69.31    6.86   0
   4  -2 -21    5.64    5.52   0
   4   2   9   16.07    4.98   0
   4   5  12   80.19    5.44   0
   5   0   6   -0.06    4.84   0
   5   6  13    0.46    5.34   0
   6  -3 -20   64.31    5.97   0
   6  -2   1    9.38    5.72   0
   6  -1   4   49.97    5.39   0
   6   0   6  132.43    6.79   0
   6   1   8  151.35    5.92   0
   7  -4 -13   80.78    8.76   0
   7  -4 -12  141.02    9.92   0
   7  -4 -11  246.80   11.90   0
   7  -1   4  219.48    7.04   0
   7   0   6   13.31    6.58   0
   7   5  12    6.15    6.54   0
   8  -4 -15   44.03    8.26   0
   8  -4 -14  192.85   10.02   0
   8  -3  -3    9.93    7.93   0
   8  -2   1  344.93    9.05   0
   8   2   9   41.23    5.20   0
   8   3  10    1.01    6.79   0
   8   4  11   12.38    5.39   0
   9  -4 -15   35.48    9.21   0
   9   1   7   12.89    6.24   0
  -5   7 -10    5.60    6.02   0
  -5   7  -9    2.87    4.80   0
  -5   7  -5   17.35    6.02   0
  -5   7  -4   99.03    7.84   0
  -4   4 -11   47.32    5.92   0
  -4   4 -10   19.78    4.96   0
  -4   4  -5    6.32    5.70   0
  -4   5 -14    9.09    4.53   0
  -4   6 -16   14.52    5.46   0
  -3   2  -9   25.61    6.00   0
  -3   2  -8   74.44    5.52   0
  -3   2  -7   26.91    6.18   0
  -3   3 -15   48.87    5.07   0
  -3   3  -1  608.56   14.82   0
  -3   4 -18    7.53    6.32   0
  -3   5   3  202.95   15.21   0
  -3   9   6   16.62    6.89   0
  -3  10   6   16.91    8.33   0
  -2   1 -13   14.82    5.04   0
  -2   1 -12   -0.26    4.60   0
  -2   1  -4   34.61    7.16   0
  -2   2 -17  136.67    5.94   0
  -2   3 -20    5.70    5.11   0
  -2   9   8    0.53    6.74   0
  -2  11   8    9.36    6.70   0
  -1   0 -14   -0.59    4.62   0
  -1   0  -4    6.76    7.09   0
  -1   1 -18   95.91    5.45   0
  -1   2 -21   18.32    5.24   0
  -1   3   5   69.03    7.49   0
  -1   7   9   15.49    6.33   0
   0  -1 -13   25.68    4.78   0
   0   0 -19    7.10    5.84   0
   0   1 -22    1.18    6.41   0
   0   1   3 9330.60   49.79   0
   0   4   8 1120.21   12.51   0
   0   5   9  170.82    7.38   0
   0   9  11   21.96    5.52   0
   0  10  11   19.65    6.91   0
   1  -1 -18   -0.97    4.70   0
   1   0 -22   -3.05    6.40   0
   1   3   8    8.43    5.12   0
   1   5  10   44.29    6.21   0
   1   9  12   60.82    5.90   0
   2  -2 -17    1.49    5.54   0
   2  -1 -21   34.79    5.35   0
   2   3   9    5.03    4.73   0
   2   4  10   25.78    4.79   0
   2   5  11    6.14    4.80   0
   2   7  12   68.91    5.10   0
   3  -3 -12    1.99    5.95   0
   3  -3 -11    1.89    5.58   0
   3  -3 -10   46.81    6.43   0
   3  -2 -20    4.47    5.77   0
   3  -1   2    4.91    6.71   0
   3   6  12   15.26    4.86   0
   3   8  13   19.97    5.30   0
   4  -3 -17   67.63    7.05   0
   4  -2 -22   11.55    5.35   0
   4  -1   3  152.34    6.68   0
   4   3  10   69.62    5.45   0
   4   4  11   43.37    5.34   0
   4   7  13   -1.47    5.25   0
   5  -3 -19  320.79    7.88   0
   5   2   9    3.54    4.83   0
   5   4  11   27.58    6.14   0
   5   5  12   14.27    4.92   0
   5   7  13    0.17    5.33   0
   6   2   9   33.29    5.06   0
   6   4  11   82.90    6.45   0
   6   5  12   11.34    5.35   0
   7  -4 -14   80.00    7.99   0
   7  -4 -10   13.93   10.11   0
   7  -3  -3   13.78    8.04   0
   7  -2   1  224.50    8.32   0
   7   2   9   14.12    5.06   0
   7   3  10   46.05    5.47   0
   7   4  11    8.28    5.13   0
   8  -4 -16   38.99    8.32   0
   9  -2   0   27.49    7.54   0
   9  -1   3   56.58    5.86   0
   9   0   5    0.97    5.22   0
   9   2   8   24.45    6.23   0
  10  -1   2   21.19    6.18   0
  10   1   6    6.59    6.41   0
  11  -3  -6    2.83    8.37   0
  11  -1   1    7.56    6.70   0
  -5   7 -12   11.71    6.41   0
  -5   7 -11    2.07    5.08   0
  -5   8  -2    6.45    7.72   0
  -5  10  -1    5.41   12.44   0
  -4   4 -12    1.71    4.59   0
  -4   4  -4   10.37    6.01   0
  -4   5 -15    5.86    5.05   0
  -3   2 -12  195.14    6.93   0
  -3   2 -11   26.07    4.86   0
  -3   2 -10   32.27    5.08   0
  -3   2  -6  175.98    6.65   0
  -3   3 -16   13.96    5.00   0
  -3   4 -19    4.31    6.24   0
  -3   7   5   72.41    8.50   0
  -2   1 -14  206.18    6.23   0
  -2   2 -18   17.71    4.87   0
  -2  10   8    2.03    6.50   0
  -1   0 -15    3.65    4.68   0
  -1   1 -19   20.79    5.07   0
  -1   2   3  894.24   19.63   0
   0  -1 -15    2.31    4.43   0
   0  -1 -14   55.14    4.99   0
   0  -1  -5  340.48    9.70   0
   0   2   5  248.82    8.57   0
   0   7  10  132.37    7.25   0
   1  -2 -12   12.61    5.89   0
   1  -2 -11    7.02    4.83   0
   1  -2 -10   64.26    5.73   0
   1  -2  -9  415.45    8.71   0
   1  -1 -19    1.75    4.73   0
   1   4   9  501.55    8.34   0
   1   7  11   61.83    6.35   0
   2  -2 -18   52.90    6.20   0
   2  -1 -22   35.25    5.38   0
   2   8  12   15.33    6.07   0
   3  -3 -14   27.88    6.26   0
   3  -3 -13   21.38    4.99   0
   3  -3  -9    6.75    6.35   0
   3   2   8   65.83    4.97   0
   3   5  11   16.57    6.12   0
   4  -3 -18  208.86    7.87   0
   4  -3  -5  502.28   22.68   0
   4   0   5    2.50    6.27   0
   4   1   7  199.65    6.54   0
   4   6  12   25.47    5.15   0
   5  -3 -20  133.75    7.55   0
   5   3  10   26.74    5.17   0
   6   3  10   78.38    5.48   0
   7  -4 -16   28.81    7.65   0
   7  -4 -15   43.95    6.94   0
   7   1   7  496.51    8.57   0
   8  -4 -17   52.05    8.21   0
   8  -1   3   71.66    7.50   0
   8   0   5    7.00    6.62   0
   8   1   7   50.38    5.36   0
   9  -3  -4   55.99    8.39   0
   9   3   9    2.90    5.37   0
  10  -3  -5   20.03    8.53   0
  10  -2  -1    3.93    6.29   0
  10   0   4   35.83    5.67   0
  11  -2  -2    6.44    6.98   0
  11   0   3    7.33    6.75   0
  -5   6 -10   29.62    6.26   0
  -5   6  -9    6.05    5.26   0
  -5   6  -8   -0.71    4.80   0
  -5   6  -7    2.69    6.08   0
  -5   6  -6   19.34    6.27   0
  -5   7 -13    0.82    4.97   0
  -5   7  -3    0.09    6.75   0
  -5   9  -1    6.72   10.24   0
  -4   4 -14  196.04    5.96   0
  -4   4 -13   34.08    4.93   0
  -4   4  -3  236.33    9.32   0
  -4   5 -16   -1.76    4.64   0
  -3   2 -13  125.79    5.74   0
  -3   2  -5  166.40    6.87   0
  -3   3 -17    1.45    4.91   0
  -2   1 -15  277.44    6.94   0
  -2   2 -19   25.19    5.22   0
  -2   7   7   37.05    6.88   0
  -1   0 -16    8.44    4.90   0
  -1   1 -20    4.03    5.15   0
  -1   6   8   21.64    6.02   0
  -1   8   9   10.28    6.15   0
   0  -1 -16    9.24    4.63   0
   0   0 -20   56.24    5.40   0
   1  -2 -14   76.50    5.23   0
   1  -2 -13   40.69    4.95   0
   1  -2  -8  646.22   10.26   0
   1  -1 -20   12.04    5.06   0
   1   8  11  200.60    7.49   0
   2  -2 -19   52.23    6.06   0
   2   2   7  603.43    8.92   0
   2   6  11   10.10    4.73   0
   2   9  12   26.65    5.43   0
   3  -3 -15   13.78    6.25   0
   3  -3  -8  457.96   11.06   0
   3  -2 -21    0.03    4.78   0
   3   3   9   35.29    4.96   0
   3   4  10    1.31    4.34   0
   3   7  12    7.40    4.88   0
   4  -3 -19   11.15    6.06   0
   4   5  11    1.34    6.29   0
   5  -3 -21    3.33    6.37   0
   5  -2   0  197.40    9.57   0
   5  -1   3    1.68    4.74   0
   5   1   7  128.20    5.59   0
   5   6  12    6.68    5.13   0
   6  -4 -14    8.81    7.04   0
   6  -4 -13    0.50    6.72   0
   6  -4 -12  158.86    9.01   0
   6  -4 -11  602.23   14.02   0
   6   1   7   69.17    5.37   0
   6   6  12    9.44    5.42   0
   7  -4 -17    1.94    7.47   0
   7  -1   3   95.63    6.83   0
   7   0   5  138.02    7.40   0
   7   5  11    1.22    5.35   0
   8  -2   0   14.22    7.27   0
   8   2   8  122.17    5.72   0
   8   3   9   72.16    5.70   0
   8   4  10   33.77    5.66   0
   9   1   6    7.06    4.64   0
  -5   6 -12    6.49    5.15   0
  -5   6 -11    3.87    4.90   0
  -5   6  -5    9.12    6.05   0
  -4   4 -15   23.44    4.81   0
  -4   5 -17    2.81    5.23   0
  -3   2 -15  114.72    6.69   0
  -3   2 -14    3.77    4.83   0
  -3   2  -4 2191.33   18.59   0
  -3   3 -18   21.77    5.15   0
  -3   6   4   98.06    9.85   0
  -2   1 -17  209.12    7.27   0
  -2   1 -16  172.59    6.37   0
  -2   1  -3  100.43    7.11   0
  -2   2 -20   35.93    5.32   0
  -1   0 -17    8.07    4.70   0
  -1   0  -3 1433.35   19.27   0
  -1   1 -21    4.80    5.09   0
  -1   4   6    2.33    6.33   0
  -1   5   7   38.40    5.91   0
  -1   9   9   83.79    6.93   0
  -1  10   9    7.81    6.08   0
   0  -1 -17   12.31    4.64   0
   0   0 -21    4.57    5.17   0
   0   6   9  755.56   10.61   0
   0   8  10   28.68    5.31   0
   0   9  10   51.50    6.93   0
   0  10  10   -0.01    6.50   0
   1  -2 -15    1.69    4.64   0
   1  -2  -7  979.66   12.90   0
   1  -1 -21   45.24    5.35   0
   1   2   6   10.30    5.13   0
   1   6  10 2471.05   15.49   0
   1   9  11    9.43    5.60   0
   1  10  11    3.78    5.16   0
   2   5  10  224.10    6.49   0
   2   7  11   62.20    6.02   0
   3  -3 -16  376.50    7.53   0
   3  -2 -22    3.61    5.02   0
   3   0   4    1.33    5.32   0
   3   1   6    9.49    5.16   0
   3   6  11   27.26    5.91   0
   3   8  12    0.92    4.70   0
   4   2   8  248.21    6.32   0
   4   3   9   28.93    5.10   0
   4   4  10   16.17    4.86   0
   4   7  12    5.83    4.91   0
   4   8  12   16.61    6.58   0
   5   0   5    8.74    4.85   0
   5   2   8   21.25    4.62   0
   5   5  11    2.47    4.75   0
   5   7  12    1.97    5.12   0
   6  -4 -16   11.56    6.98   0
   6  -4 -15    1.87    6.03   0
   6  -1   3   74.29    5.49   0
   6   0   5    4.78    4.73   0
   6   2   8    6.56    4.86   0
   6   4  10   55.21    6.33   0
   6   5  11   29.37    5.26   0
   7  -4 -18   44.54    7.66   0
   7   2   8   99.83    5.56   0
   7   3   9    3.14    4.88   0
   7   4  10    2.93    5.00   0
   9  -1   2  168.09    6.76   0
   9   0   4   -0.89    5.08   0
   9   2   7   25.51    5.07   0
   9   3   8   59.97    6.71   0
  10  -1   1   36.00    6.29   0
  10   1   5    9.32    5.35   0
  11  -3  -7    0.28    8.32   0
  11  -1   0   11.48    6.65   0
  -5   6 -14   47.26    6.55   0
  -5   6 -13    3.13    5.20   0
  -5   6  -4    7.93    6.77   0
  -5   7  -2    6.15    7.50   0
  -5   8  -1   51.51   10.75   0
  -4   3 -12   11.85    5.54   0
  -4   3 -11   75.87    5.31   0
  -4   3 -10   70.79    5.23   0
  -4   3  -9   28.01    4.71   0
  -4   3  -8    1.46    4.58   0
  -4   3  -7  126.45    6.73   0
  -4   4 -16   -2.33    4.63   0
  -4   5   0  192.78   12.03   0
  -3   2 -16   42.88    5.20   0
  -3   3 -19    6.46    5.24   0
  -3  11   5    0.75    8.17   0
  -2   1 -18   49.42    6.35   0
  -2   4   4  305.09   11.61   0
  -2   6   6   15.79    6.37   0
  -2   8   7   20.49    6.82   0
  -2  11   7   -0.30    7.35   0
  -1   0 -18    7.56    4.76   0
   0  -1 -18   16.79    5.01   0
   0  -1  -4  462.85   11.94   0
   0   0 -22    6.43    5.17   0
   0   3   6  359.09    8.50   0
   1  -2 -17   -0.59    5.62   0
   1  -2 -16   83.85    5.15   0
   1  -1 -22    9.85    6.24   0
   1   1   4  158.68    8.12   0
   1   3   7  125.62    7.38   0
   1   5   9   51.05    6.19   0
   2  -2 -20    1.94    4.68   0
   2   0   3    2.88    5.88   0
   2   1   5  714.62   10.28   0
   2   3   8   25.15    4.83   0
   2   4   9   11.37    4.65   0
   3  -3 -18   22.75    6.05   0
   3  -3 -17   34.77    5.27   0
   3  -3  -7  692.41   13.91   0
   4  -3 -20   19.21    5.46   0
   4   6  11   53.50    5.34   0
   5   3   9   39.96    4.94   0
   5   4  10   31.06    4.85   0
   6  -4 -17    4.28    6.35   0
   6  -4 -10  609.17   15.05   0
   6  -2   0    1.84    5.71   0
   6   3   9    6.73    4.88   0
   6   6  11    7.44    6.13   0
   7  -4 -19    3.62    7.32   0
   7  -2   0   71.61    6.64   0
   8  -3  -4    5.56    7.75   0
   8   1   6    5.02    4.84   0
   9  -2  -1    9.84    6.08   0
  10  -2  -2   48.13    7.66   0
  10   0   3   -0.06    5.60   0
  10   2   6   33.75    5.41   0
  11  -2  -3   71.88    7.49   0
  11   0   2    0.88    5.08   0
  -5   5 -12   22.37    6.32   0
  -5   5 -11    3.07    5.01   0
  -5   5 -10   10.11    4.76   0
  -5   5  -9   21.98    4.92   0
  -5   5  -8    2.25    4.76   0
  -5   5  -7   38.27    6.41   0
  -4   3 -14   93.30    5.27   0
  -4   3 -13    2.15    4.65   0
  -4   3  -6   14.24    4.66   0
  -4   4 -17   -0.26    5.12   0
  -4   4  -2    3.40    6.84   0
  -3   2 -17   35.67    5.04   0
  -3   8   5   76.12    8.60   0
  -2   0 -13    4.88    4.66   0
  -2   0 -12    6.86    4.55   0
  -2   0 -11   -0.19    4.18   0
  -2   0 -10    4.07    4.20   0
  -2   0  -9    7.95    4.46   0
  -2   1 -19   14.90    5.09   0
  -2   5   5  393.82   11.26   0
  -2   9   7  135.22    8.17   0
  -2  10   7    1.84    7.18   0
  -1  -1 -13    7.68    5.59   0
  -1  -1 -12    6.20    4.54   0
  -1  -1 -11   22.44    5.04   0
  -1  -1 -10  131.69    5.65   0
  -1   0 -19  124.19    5.54   0
  -1   7   8    1.66    5.90   0
   0  -1 -19   -3.74    4.84   0
   0   4   7   62.11    5.53   0
   0   5   8  149.49    6.13   0
   0   7   9   41.67    6.43   0
   1  -2 -18    2.76    4.62   0
   1  -2  -6  932.57   13.42   0
   1   4   8  308.53    7.27   0
   1   7  10    2.59    4.77   0
   2  -3 -13   30.20    5.67   0
   2  -3 -12    3.46    5.62   0
   2  -2 -21   44.02    5.03   0
   2   6  10   76.20    6.31   0
   2   8  11  110.84    5.67   0
   2   9  11   59.18    5.81   0
   3  -3 -19   27.88    6.44   0
   3   2   7   22.50    4.62   0
   3   5  10   17.92    4.70   0
   3   7  11   32.19    5.04   0
   4  -3 -21   11.73    5.19   0
   4  -1   2  165.94    6.97   0
   4   1   6  259.66    6.78   0
   5  -4 -15    2.03    5.99   0
   5  -4 -14   35.06    6.19   0
   5  -4 -13   15.33    6.05   0
   5  -4 -12   13.77    6.99   0
   5   1   6    6.85    5.60   0
   5   6  11    1.44    4.65   0
   6  -4 -18    3.44    6.24   0
   6   1   6   35.69    5.90   0
   7   1   6  455.25    7.59   0
   7   5  10    4.06    5.24   0
   8  -1   2    4.26    4.97   0
   8   0   4 1413.42   12.23   0
   8   2   7    3.19    4.98   0
   8   3   8   27.93    5.16   0
   8   4   9   68.37    5.83   0
   9   1   5   -3.19    4.61   0
  10  -3  -6    4.98    8.22   0
  -5   5 -14   -0.61    6.07   0
  -5   5 -13   14.97    5.09   0
  -5   5  -6   -2.35    6.01   0
  -5   6  -3    4.59    6.39   0
  -4   3 -15   14.23    4.80   0
  -4   3  -5  104.94    6.72   0
  -3   1 -13  362.98    7.06   0
  -3   1 -12  237.34    6.07   0
  -3   1 -11   12.14    4.60   0
  -3   1 -10  186.51    5.94   0
  -3   1  -9   28.22    5.00   0
  -3   1  -8  759.55   10.03   0
  -3   2 -18   15.00    5.04   0
  -3   2  -3   55.15    5.93   0
  -3   9   5   32.43    7.99   0
  -3  10   5   -0.95    7.87   0
  -2   0 -15    3.96    4.85   0
  -2   0 -14   69.17    5.14   0
  -2   0  -8   29.15    4.98   0
  -2   0  -7    5.69    5.94   0
  -2   1 -20    6.78    5.05   0
  -1  -1 -15   24.49    4.80   0
  -1  -1 -14   61.93    4.95   0
  -1  -1  -9    6.16    4.79   0
  -1  -1  -8  299.35    7.25   0
  -1   0 -20   -0.96    5.07   0
  -1   8   8   81.05    6.64   0
  -1  11   8    3.20    6.18   0
   0  -1 -20   27.27    4.86   0
   1  -2 -19   16.65    4.77   0
   1   8  10   49.16    5.32   0
   1   9  10   61.13    6.60   0
   1  10  10   12.70    6.28   0
   2  -3 -16   14.62    5.54   0
   2  -3 -15   25.53    5.06   0
   2  -3 -14    2.57    4.70   0
   2  -3 -11   12.84    4.79   0
   2  -3 -10    1.04    5.67   0
   2  -2 -22    7.94    5.33   0
   3  -3 -20   13.03    6.26   0
   3   3   8   70.21    5.21   0
   3   4   9    0.24    4.38   0
   3   8  11   -0.50    4.57   0
   3   9  11   22.74    5.14   0
   4  -2  -1  733.39   16.05   0
   4   0   4   10.90    4.98   0
   4   2   7   78.22    5.28   0
   4   5  10   22.38    4.77   0
   4   7  11    3.82    4.71   0
   4   8  11   32.03    6.01   0
   5  -4 -17   51.32    6.53   0
   5  -4 -16   41.51    6.69   0
   5  -4 -11   31.67    6.87   0
   5  -1   2   92.44    6.70   0
   5   5  10    4.43    4.99   0
   5   7  11    3.70    4.96   0
   6  -4 -19    4.12    6.26   0
   6  -3  -4   54.49   10.01   0
   6   4   9   13.66    6.00   0
   6   5  10   14.18    4.78   0
   6   7  11    9.66    5.06   0
   7  -3  -4   98.23   10.01   0
   7  -1   2  127.81    7.01   0
   7   0   4    0.25    5.17   0
   7   2   7    0.10    4.78   0
   7   3   8   19.07    5.00   0
   7   4   9   -4.91    4.49   0
   8  -2  -1   32.08    7.48   0
   9  -3  -5    3.16    6.35   0
   9  -1   1  120.71    7.30   0
   9   0   3   -2.30    6.10   0
   9   2   6    3.07    4.78   0
   9   3   7    3.51    5.04   0
   9   4   8   92.12    5.86   0
  10  -1   0    3.77    6.08   0
  10   1   4   20.93    5.18   0
  11  -1  -1    5.47    6.56   0
  -5   5 -15    0.31    4.93   0
  -5   5  -5  103.18    6.63   0
  -4   3 -17   10.67    5.97   0
  -4   3 -16   13.08    4.60   0
  -3   1 -15   31.60    5.62   0
  -3   1 -14  206.47    6.15   0
  -3   1  -7  106.80    6.75   0
  -3   2 -19   -0.16    4.99   0
  -3   3   0   23.12    8.92   0
  -2   0 -16  101.22    5.33   0
  -2   1 -21   11.88    6.39   0
  -2   1  -2    9.01    7.72   0
  -1  -1 -17    7.36    6.05   0
  -1  -1 -16   56.08    5.20   0
  -1  -1  -7  769.89   10.87   0
  -1   0 -21    4.03    5.19   0
  -1   6   7    3.10    5.56   0
  -1   9   8   59.46    6.34   0
  -1  10   8   35.29    6.58   0
   0  -2 -15    3.51    5.51   0
   0  -2 -14   12.31    4.43   0
   0  -2 -13    7.70    4.62   0
   0  -2 -12  174.58    5.95   0
   0  -2 -11   -1.69    4.80   0
   0  -2 -10  247.49    7.47   0
   0  -1 -21   -0.59    4.99   0
   0   8   9  126.31    6.00   0
   0   9   9   49.74    6.59   0
   0  10   9   12.15    6.41   0
   1  -2 -20    7.16    4.68   0
   1   6   9   67.69    5.83   0
   2  -3 -17   13.42    4.45   0
   2  -3  -9   89.46    6.69   0
   2  -2  -3  712.76   25.19   0
   2   2   6   11.16    4.95   0
   2   5   9    4.12    4.58   0
   2   7  10    2.84    4.45   0
   3  -3 -21   18.60    6.29   0
   3  -3  -6  117.99   10.14   0
   3  -1   1  171.98    8.79   0
   3   1   5  173.30    7.43   0
   3   6  10   34.48    4.80   0
   4   3   8   -0.28    4.62   0
   4   4   9   96.31    5.21   0
   5  -4 -18    9.56    6.18   0
   5  -4 -10   55.13    8.52   0
   5   0   4   -0.01    4.51   0
   5   2   7   74.86    4.94   0
   5   3   8    8.24    4.46   0
   5   4   9   18.01    4.82   0
   5   8  11    5.04    5.20   0
   6  -4 -20   33.06    6.73   0
   6  -4  -9    3.52   10.03   0
   6  -1   2   19.27    4.83   0
   6   0   4    4.43    4.49   0
   6   2   7   -0.19    4.39   0
   6   3   8    3.85    4.64   0
   6   6  10    1.78    5.11   0
   7   6  10   21.17    5.47   0
   8   1   5  169.21    6.04   0
   8   5   9    5.97    5.12   0
  10   0   2    5.75    5.08   0
  10   2   5   12.89    5.07   0
  11  -3  -8    2.81    8.40   0
  11  -2  -4   13.47    6.87   0
  11   0   1   32.48    5.69   0
  -6   8  -9   24.19    6.31   0
  -6   8  -8   23.25    6.64   0
  -5   4 -13    5.09    5.68   0
  -5   4 -12    4.90    4.38   0
  -5   4 -11   25.77    5.07   0
  -5   4 -10   16.37    4.60   0
  -5   4  -9   10.40    4.62   0
  -5   4  -8   11.16    5.76   0
  -4   2 -13   20.23    6.03   0
  -4   2 -12  113.74    5.15   0
  -4   2 -11   29.28    5.05   0
  -4   2 -10  561.44    8.10   0
  -4   2  -9   13.42    5.73   0
  -4   3 -18   13.30    5.07   0
  -4   3  -4   24.94    6.26   0
  -4  11   2    5.84   11.84   0
  -3   1 -17  175.69    6.82   0
  -3   1 -16   45.58    5.39   0
  -3   1  -6    8.83    6.29   0
  -2   0 -18  140.12    5.69   0
  -2   0 -17    4.74    4.78   0
  -2   0  -6   52.76    5.47   0
  -2   7   6   35.66    7.00   0
  -1  -1 -18   79.61    5.25   0
   0  -2 -17   12.65    5.80   0
   0  -2 -16    7.85    4.46   0
   0  -2  -9    0.05    5.12   0
   0  -1 -22   15.24    5.01   0
   0   2   4 5501.43   31.97   0
   0   6   8   23.75    4.83   0
   1  -2 -21   -0.43    4.92   0
   1  -2  -5  166.37    8.96   0
   1   2   5  472.32    9.23   0
   2  -3 -19   26.02    5.95   0
   2  -3 -18    5.35    4.48   0
   2   3   7  606.56    8.83   0
   2   4   8    2.57    4.69   0
   2   8  10  133.29    6.16   0
   2   9  10  100.73    6.83   0
   2  10  10    5.43    6.46   0
   3  -3 -22   14.52    6.47   0
   3  -2  -2    2.44   12.07   0
   3   5   9   33.63    5.52   0
   3   7  10   21.61    4.78   0
   4  -4 -16  220.07    7.90   0
   4  -4 -15    3.21    6.11   0
   4  -4 -14    0.00    6.14   0
   4  -4 -13   26.89    6.08   0
   4   6  10   10.52    5.05   0
   5  -4 -20   14.32    6.50   0
   5  -4 -19   18.77    5.12   0
   5   6  10   33.02    4.98   0
   6   7  10   11.94    6.49   0
   7  -2  -1  444.63    9.97   0
   7   1   5   70.38    5.35   0
   7   5   9    6.95    4.76   0
   8  -1   1  240.55    8.33   0
   8   0   3    8.89    5.40   0
   8   2   6   97.58    5.43   0
   8   3   7    5.04    4.83   0
   8   4   8    1.39    5.11   0
   9  -2  -2    6.45    5.98   0
   9   1   4   21.87    5.19   0
  10  -2  -3   -0.66    6.35   0
  -6   7 -11   -0.43    6.51   0
  -6   7 -10   11.80    6.35   0
  -6   7  -9    1.62    6.55   0
  -6   7  -8   25.56    6.46   0
  -6   8  -7    1.32    6.42   0
  -6   9  -6   18.37    7.72   0
  -5   4 -15   -0.02    4.71   0
  -5   4 -14   -2.86    4.50   0
  -5   4  -7    1.07    6.12   0
  -5   5  -4    1.51    5.67   0
  -5   6  -2  126.00    9.15   0
  -5   7  -1   23.38    9.71   0
  -4   2 -15    8.54    4.71   0
  -4   2 -14    3.32    4.70   0
  -4   2  -8  237.60    6.62   0
  -3   1 -18    5.51    4.96   0
  -2   0 -19    2.99    5.32   0
  -2  11   6   28.52    6.77   0
  -1  -1 -19   10.08    5.00   0
  -1  -1  -6 1806.39   15.66   0
  -1   3   4  465.59   12.02   0
  -1   5   6   63.46    6.71   0
   0  -2 -18   10.66    4.99   0
   0  -2  -8   13.31    5.26   0
   0  -1  -3 9101.82   49.58   0
   1  -2 -22   38.56    5.41   0
   1   5   8  260.62    7.01   0
   1   7   9   64.85    5.44   0
   2  -3 -20   14.74    5.98   0
   2  -3  -8  293.52    9.26   0
   2  -1   0   29.14   10.47   0
   2   6   9  297.83    6.94   0
   3   0   3 1018.39   12.92   0
   3   2   6  170.02    6.15   0
   3   4   8   13.44    5.71   0
   3   8  10    8.59    4.68   0
   3   9  10    3.27    6.06   0
   4  -4 -18   16.52    6.64   0
   4  -4 -17  106.49    6.16   0
   4  -4 -12   19.03    6.06   0
   4   1   5  100.46    5.89   0
   4   5   9   33.74    4.96   0
   4   7  10    4.11    4.84   0
   5  -2  -1  151.64    9.15   0
   5   1   5   22.50    5.91   0
   5   5   9   16.10    5.11   0
   5   7  10    6.40    5.16   0
   6  -2  -1    3.64    6.71   0
   6   1   5    7.78    4.65   0
   6   5   9   10.64    4.82   0
   7   2   6   17.80    4.72   0
   7   3   7    5.01    4.75   0
   7   4   8    6.41    4.82   0
   7   6   9    3.38    6.26   0
   8   5   8    9.80    6.79   0
   9  -1   0   33.35    6.47   0
   9   0   2    3.31    6.27   0
   9   2   5  163.88    5.80   0
   9   3   6   20.35    5.20   0
   9   4   7   -0.53    5.43   0
  10   1   3    4.21    5.58   0
  10   2   4    6.26    6.16   0
  11  -1  -2    5.38    6.71   0
  11   0   0    5.29    6.57   0
  11   1   2    2.04    5.30   0
  -6   6 -11    1.70    6.07   0
  -6   7  -7    6.71    6.36   0
  -6   8  -6   32.25    6.89   0
  -6   9  -5   10.20    8.48   0
  -5   4 -16    4.27    5.19   0
  -5   4  -6   54.29    6.55   0
  -4   2 -17    6.02    5.09   0
  -4   2 -16   24.85    5.14   0
  -4   2  -7   80.38    5.59   0
  -4   3  -3   96.74    8.34   0
  -4   4  -1  100.25    8.34   0
  -3   1 -19   23.00    5.25   0
  -3   1  -5  170.70    7.70   0
  -3   2  -2   31.45    7.00   0
  -3   7   4    0.18    8.26   0
  -3  11   4    5.19    8.39   0
  -2   0 -20  363.11    7.51   0
  -2   0  -5    0.28    5.28   0
  -2   8   6    6.55    6.99   0
  -2  10   6   57.73    8.07   0
  -1  -1 -20   17.26    5.44   0
  -1   4   5  218.53    8.83   0
  -1   7   7    4.88    5.89   0
  -1  11   7   18.75    6.61   0
   0  -2 -19   73.09    5.32   0
   0   3   5   15.44    6.90   0
   0   5   7  229.06    6.88   0
   0   7   8    7.43    5.28   0
   0  11   8    0.39    6.59   0
   1  -3 -16  113.23    6.31   0
   1  -3 -15    5.59    5.06   0
   1  -3 -14   -0.00    4.89   0
   1  -3 -13    2.48    4.73   0
   1  -3 -12    2.94    5.95   0
   1   3   6  430.16    8.68   0
   1   4   7  240.35    6.91   0
   1   8   9   99.75    5.80   0
   1   9   9    4.34    5.38   0
   1  10   9   -0.81    5.47   0
   2  -3 -21   29.45    6.31   0
   2   1   4   32.11    5.91   0
   3   3   7  136.16    5.72   0
   3   6   9   18.24    5.86   0
   4  -4 -19   41.07    5.74   0
   4  -4 -11    4.54    5.60   0
   4   2   6   56.25    6.03   0
   4   4   8   38.04    5.31   0
   4   8  10    8.67    5.23   0
   4   9  10    1.49    5.26   0
   5  -4  -9   13.99    8.55   0
   5   4   8   10.78    4.93   0
   5   8  10    4.53    5.21   0
   6   2   6   61.87    5.04   0
   6   3   7   46.62    5.15   0
   6   4   8   15.93    5.26   0
   6   6   9   81.14    5.58   0
   7  -1   1   -0.51    6.38   0
   7   0   3  993.26   10.94   0
   7   7   9   10.30    6.58   0
   8  -3  -5   25.49    8.16   0
   8   1   4  144.07    6.20   0
   8   4   7   81.17    6.71   0
  10  -3  -7    3.80    8.53   0
  10  -1  -1    1.10    6.44   0
  10   0   1    1.06    5.40   0
  10   3   5    1.32    5.23   0
  11  -2  -5   15.40    8.13   0
  -6   6 -12    7.55    5.20   0
  -6   6 -10    4.33    5.32   0
  -6   6  -9   77.97    6.48   0
  -6   6  -8    3.35    6.24   0
  -6   7  -6   21.15    7.18   0
  -6   8  -5    2.40    7.60   0
  -5   3 -14   -1.40    5.74   0
  -5   3 -13   10.26    5.92   0
  -5   3 -12    8.89    4.70   0
  -5   3 -11    8.22    4.74   0
  -5   3 -10   26.43    5.93   0
  -5   5  -3  110.17    7.99   0
  -4   2 -18    0.88    5.38   0
  -4   2  -6   49.58    5.36   0
  -3   0 -14   -0.55    4.99   0
  -3   0 -13   61.74    5.05   0
  -3   0 -12    0.32    4.59   0
  -3   0 -11   72.57    5.21   0
  -3   1 -20   16.72    5.28   0
  -2  -1 -15  293.37    7.05   0
  -2  -1 -14  183.34    6.10   0
  -2  -1 -13   15.03    4.95   0
  -2  -1 -12    2.54    4.83   0
  -2  -1 -11   19.25    4.59   0
  -2   0 -21   -0.36    5.39   0
  -2   9   6  144.21    7.64   0
  -1  -1 -21    5.76    5.39   0
  -1   8   7   15.37    6.60   0
  -1  10   7  104.89    7.34   0
   0  -2 -21   -2.37    6.47   0
   0  -2 -20   18.74    5.14   0
   0  -2  -7  286.17    7.96   0
   0   4   6  107.56    6.14   0
   0   8   8   20.95    6.21   0
   0   9   8   72.48    7.16   0
   0  10   8    0.79    6.32   0
   1  -3 -18   56.47    5.30   0
   1  -3 -17   67.14    5.29   0
   1  -3 -11   35.19    5.23   0
   1   6   8  123.87    6.83   0
   2  -3 -22    3.97    5.25   0
   2  -3  -7   29.79    7.77   0
   2   5   8   30.28    5.03   0
   2   7   9   49.67    5.24   0
   2   8   9   32.05    6.20   0
   2  10   9    5.64    6.53   0
   3  -4 -17   60.79    7.03   0
   3  -4 -16  264.68    8.12   0
   3  -4 -15  100.42    7.25   0
   3  -4 -14   10.56    6.20   0
   3  -4 -13   51.66    6.66   0
   4  -4 -21   48.19    6.79   0
   4  -4 -20   58.82    5.81   0
   4  -4 -10   97.63    7.84   0
   4  -1   1  177.49    8.27   0
   4   0   3    5.79    5.21   0
   4   3   7  135.94    5.63   0
   4   6   9    4.46    5.02   0
   5   0   3   96.61    6.70   0
   5   2   6   -0.49    4.64   0
   5   3   7    5.21    4.89   0
   5   6   9    5.47    5.11   0
   6  -1   1  207.63    7.64   0
   6   0   3   -1.16    4.79   0
   6   7   9    4.28    6.59   0
   7   5   8    5.94    5.09   0
   8  -2  -2  213.40    8.31   0
   8   2   5   95.27    5.52   0
   8   3   6  112.53    5.75   0
   8   6   8   11.10    5.35   0
   9  -3  -6  122.71    9.72   0
   9   1   3   62.83    5.61   0
   9   4   6    1.71    6.53   0
  10  -2  -4   33.33    7.78   0
  10   1   2   20.39    6.57   0
  11  -3  -9   30.34   10.34   0
  11   1   1    5.46    6.49   0
  -6   6  -7   26.18    6.49   0
  -5   3 -16    1.74    5.09   0
  -5   3 -15    2.48    4.71   0
  -5   3  -9   38.99    5.30   0
  -5   3  -8    2.79    5.93   0
  -5   4  -5    4.90    4.57   0
  -4   1 -14    4.60    5.89   0
  -4   1 -13  181.23    6.95   0
  -4   1 -12   55.80    6.24   0
  -4  10   2    2.05   11.06   0
  -3   0 -17  138.87    5.73   0
  -3   0 -16    3.65    5.25   0
  -3   0 -15    8.83    4.82   0
  -3   0 -10    1.06    4.75   0
  -3   0  -9   17.11    5.09   0
  -2  -1 -17  177.04    6.41   0
  -2  -1 -16  160.81    6.55   0
  -2  -1 -10  134.00    5.38   0
  -2  -1  -9    2.21    5.52   0
  -2   6   5  189.78    8.11   0
  -1  -2 -16   57.05    5.30   0
  -1  -2 -15  194.23    6.28   0
  -1  -2 -14  125.32    5.35   0
  -1  -2 -13    6.39    4.58   0
  -1  -2 -12   96.07    5.29   0
  -1  -1  -5  201.24    7.65   0
  -1   9   7   59.96    6.90   0
   1  -3 -20   37.20    6.16   0
   1  -3 -19    3.15    4.84   0
   1  -3 -10   -0.53    4.81   0
   1   1   3  253.57   10.18   0
   2   0   2  178.64    9.06   0
   2   2   5  443.41    8.49   0
   2   4   7    3.06    5.08   0
   2   9   9    9.34    4.90   0
   3  -4 -19   43.43    6.86   0
   3  -4 -18   41.76    5.58   0
   3  -4 -12   -0.34    5.81   0
   3   5   8  102.31    5.35   0
   3   7   9    4.76    4.74   0
   3   8   9   -0.69    5.88   0
   3  10   9   -1.13    6.55   0
   4   7   9    0.93    4.87   0
   5  -1   1   85.29    7.03   0
   5   5   8    6.39    5.89   0
   5   7   9    5.10    4.77   0
   6   5   8   77.65    5.50   0
   6   8   9   23.87    5.53   0
   7   1   4  209.20    6.59   0
   7   2   5   17.79    5.70   0
   7   3   6   14.06    6.22   0
   7   4   7    7.41    5.07   0
   7   6   8    6.15    5.26   0
   8  -1   0   19.14    6.36   0
   8   0   2  477.26    8.51   0
   8   5   7   27.64    6.54   0
   9  -2  -3   14.46    6.26   0
   9   2   4  176.65    5.94   0
   9   3   5    3.12    5.11   0
  10   2   3   12.57    6.24   0
  10   3   4   10.29    6.38   0
  11  -1  -3   12.56    7.01   0
  11   0  -1   33.22    6.77   0
  -6   5 -14    4.86    5.13   0
  -6   5 -13    2.28    5.27   0
  -6   5 -12   10.66    5.21   0
  -6   5 -11   21.46    5.23   0
  -6   5 -10    9.61    5.11   0
  -6   5  -9   16.38    6.42   0
  -6   6  -6   29.54    7.51   0
  -6   7  -5   29.40    6.21   0
  -6   8  -4    5.07    8.09   0
  -6   9  -4    2.69    8.12   0
  -5   3 -17   -2.57    5.24   0
  -5   3  -7    5.71    5.70   0
  -4   1 -16   -6.39    4.83   0
  -4   1 -15    4.59    4.81   0
  -4   1 -11   71.70    5.30   0
  -4   1 -10  161.63    5.76   0
  -4   1  -9    1.83    5.89   0
  -4   2  -5   94.07    5.74   0
  -3   0 -19  171.80    7.68   0
  -3   0 -18    1.29    5.10   0
  -3   0  -8    4.82    4.90   0
  -3   1  -4  353.85    8.62   0
  -3   8   4    9.51    8.62   0
  -3  10   4    2.91    7.97   0
  -2  -1 -19   13.13    5.32   0
  -2  -1 -18   48.10    5.33   0
  -2   0  -4  467.84    9.82   0
  -1  -2 -18   -3.45    5.17   0
  -1  -2 -17   33.50    5.28   0
  -1  -2 -11    2.86    4.77   0
  -1  -2 -10  274.34    6.85   0
  -1   6   6   96.91    6.67   0
   0   6   7   21.95    4.99   0
   1  -3 -21   25.41    5.18   0
   1  -3  -9   45.82    5.43   0
   1   5   7 1306.31   12.84   0
   1   7   8  395.34    7.97   0
   1  10   8    7.88    6.47   0
   2   3   6  234.63    6.92   0
   2   6   8    3.96    4.99   0
   3  -4 -20    3.53    5.44   0
   3  -4 -11   60.53    6.22   0
   3   1   4  365.98    8.10   0
   3   9   9    2.79    4.47   0
   4   5   8   33.46    4.84   0
   4   8   9   -0.59    4.93   0
   4   9   9   10.15    5.32   0
   5   8   9    5.72    5.04   0
   6   1   4   49.80    5.09   0
   6   4   7   -1.36    4.92   0
   6   6   8    9.65    6.05   0
   7  -2  -2    3.83    6.89   0
   7   7   8    9.79    5.26   0
   8   1   3   72.66    6.68   0
   8   4   6   21.45    6.08   0
   9  -1  -1   65.04    6.78   0
   9   0   1   10.61    5.38   0
   9   5   6   21.19    6.64   0
  10  -1  -2   38.50    6.57   0
  10   0   0   15.26    5.13   0
  -6   5  -8   77.34    6.88   0
  -5   2 -13    2.51    5.62   0
  -5   4  -4  201.32    7.54   0
  -4   1 -18    0.79    5.11   0
  -4   1 -17   -0.22    5.09   0
  -4   1  -8  199.29    7.24   0
  -4   8   2    0.96   11.64   0
  -3   0 -20   -3.08    5.29   0
  -3   9   4   25.39    7.91   0
  -2  -1 -20    3.81    5.24   0
  -2  -1  -8   31.63    4.99   0
  -2  11   5    5.90    7.55   0
  -1  -2 -20   14.40    5.51   0
  -1  -2 -19  169.19    5.85   0
  -1  -2  -9  235.26    6.65   0
  -1  11   6    1.36    7.65   0
   0  -3 -17   68.95    6.33   0
   0  -3 -16   13.79    4.90   0
   0  -3 -15   51.07    4.91   0
   0  -3 -14   22.13    4.89   0
   0  -3 -13  226.64    7.17   0
   0  -2  -6  547.00   10.66   0
   0   7   7  108.39    6.78   0
   0  11   7    7.00    6.53   0
   1  -2  -4  270.75   11.29   0
   1   8   8   49.41    5.36   0
   1   9   8  279.57    7.21   0
   2  -4 -17   10.60    6.36   0
   2  -4 -16   87.42    6.56   0
   2  -4 -15   21.17    6.02   0
   2  -4 -14   58.81    6.53   0
   3  -4 -21    1.24    5.22   0
   3   2   5  171.99    6.58   0
   3   3   6  122.98    5.58   0
   3   4   7   21.94    4.84   0
   3   6   8   12.13    4.56   0
   4  -4  -9  153.15    8.65   0
   4   1   4   65.16    5.94   0
   4   4   7   78.06    5.42   0
   4   6   8   14.34    5.64   0
   5   1   4   26.81    5.27   0
   5   4   7    3.14    4.94   0
   5   6   8    5.95    5.08   0
   6   2   5    4.70    4.54   0
   6   3   6   17.38    4.50   0
   6   7   8   32.36    6.42   0
   7  -3  -5   52.84    9.38   0
   7   0   2    0.90    5.04   0
   7   5   7    3.41    4.88   0
   8   2   4    8.26    5.08   0
   8   3   5    2.79    5.00   0
   8   6   7   41.88    5.73   0
   9   1   2  165.51    7.59   0
   9   4   5   41.56    6.69   0
  11  -2  -6   29.77    8.02   0
  11   1   0   15.47    6.69   0
  -6   4 -15   11.40    6.42   0
  -6   4 -14    4.28    5.09   0
  -6   4 -13   -1.57    5.23   0
  -6   4 -12   19.07    5.26   0
  -6   4 -11   71.19    6.70   0
  -6   4 -10   57.52    6.64   0
  -6   5  -7   23.49    6.36   0
  -6   6  -5  137.05    8.07   0
  -6   7  -4   66.52    7.53   0
  -5   2 -17    3.58    6.36   0
  -5   2 -16    5.95    4.83   0
  -5   2 -15    5.16    4.62   0
  -5   2 -14   13.56    4.85   0
  -5   2 -12    7.36    4.54   0
  -5   2 -11   29.47    4.74   0
  -5   2 -10   -0.67    6.04   0
  -5   3  -6    7.04    4.71   0
  -5   5  -2  168.71    8.94   0
  -5   6  -1  100.07   10.11   0
  -4   1 -19    8.13    5.24   0
  -4   2  -4   53.28    6.82   0
  -4   3  -2  250.72    9.64   0
  -4   9   2    4.24   11.02   0
  -3   0  -7 1240.34   12.04   0
  -2  -1 -21   30.84    5.39   0
  -2  -1  -7   10.30    4.99   0
  -2   1  -1  305.11   12.75   0
  -2   5   4   13.68    7.30   0
  -2   7   5   16.47    6.78   0
  -1  -2 -21   10.76    5.23   0
  -1   7   6   11.25    6.94   0
   0  -3 -19   54.19    5.38   0
   0  -3 -18  205.29    6.16   0
   0  -3 -12    4.62    4.75   0
   0   5   6   16.50    6.02   0
   0   8   7  172.22    7.75   0
   0  10   7   59.29    6.73   0
   1  -3  -8  288.95    7.78   0
   1   2   4   30.74    6.07   0
   1   4   6 1865.35   14.90   0
   2  -4 -20   41.71    6.56   0
   2  -4 -19   62.17    5.70   0
   2  -4 -18    6.14    5.26   0
   2  -4 -13   61.88    6.58   0
   2   5   7   35.65    6.23   0
   2   7   8  309.89    7.09   0
   2   8   8   10.51    5.89   0
   2   9   8   11.37    6.08   0
   2  10   8    7.56    5.34   0
   3  -4 -10    2.43    5.69   0
   3   7   8    7.41    5.76   0
   4   2   5   95.70    5.42   0
   4   3   6   17.29    4.80   0
   5   2   5   54.35    5.09   0
   5   3   6    6.93    4.51   0
   5   7   8    6.33    4.82   0
   6  -5 -19    3.04    7.56   0
   6  -5 -18    6.25    7.77   0
   6  -5 -17    0.81    7.67   0
   6   0   2   46.40    6.35   0
   6   5   7   29.99    4.94   0
   6   8   8   17.03    5.50   0
   7  -5 -18    5.04    8.11   0
   7  -5 -17   23.17    8.06   0
   7  -1   0   29.65    5.44   0
   7   1   3   95.26    6.85   0
   7   4   6   59.42    5.82   0
   7   6   7   11.87    5.21   0
   8   0   1    1.92    6.47   0
   8   5   6   15.27    5.18   0
   9   2   3   75.84    5.65   0
   9   3   4    4.13    4.93   0
  10  -3  -8    3.79    8.51   0
  10  -2  -5   59.89    8.10   0
  10   1   1   30.89    5.61   0
  10   2   2   32.76    6.55   0
  10   3   3   14.87    6.25   0
  10   4   4   11.74    5.30   0
  11   2   1    1.01    5.30   0
  -6   4  -9   11.89    6.17   0
  -6   5  -6  223.55    8.08   0
  -5   2  -9    0.83    4.93   0
  -4   1  -7  208.64    6.59   0
  -3  -1 -17  186.80    7.02   0
  -3  -1 -16   60.37    5.45   0
  -3  -1 -15   36.03    5.19   0
  -3  -1 -14  186.89    6.34   0
  -3  -1 -13  388.22    7.27   0
  -3  -1 -12  251.65    7.71   0
  -3   0  -6    5.22    6.56   0
  -3   2  -1  232.40   10.88   0
  -2  -2 -15  341.74    8.12   0
  -2   8   5   70.83    7.67   0
  -2   9   5   -1.66    6.45   0
  -2  10   5   -0.30    6.16   0
  -1  -2  -8  543.26    8.82   0
  -1  -1  -4  171.56    8.45   0
  -1   5   5  580.46   11.51   0
  -1  10   6   48.23    6.66   0
   0  -3 -21   19.04    6.32   0
   0  -3 -20   96.04    5.45   0
   0  -3 -11   20.90    4.90   0
   0   9   7    8.11    5.57   0
   1   3   5   80.94    5.99   0
   1   6   7    1.46    4.82   0
   1  11   7    9.89    6.54   0
   2  -4 -21   44.11    5.58   0
   2  -4 -12  362.80    7.72   0
   2  -3  -6 1819.33   20.74   0
   3  -3  -5 1854.37   30.19   0
   3   0   2    2.07    5.54   0
   3   5   7    3.36    4.61   0
   3   8   8    2.21    4.94   0
   3   9   8   -1.02    4.51   0
   3  10   8   14.03    5.29   0
   4   5   7   16.48    5.72   0
   4   7   8    7.05    5.12   0
   4   8   8    2.99    4.88   0
   4   9   8    7.14    4.99   0
   5  -5 -19   18.77    6.87   0
   5  -5 -18    1.26    6.35   0
   5  -5 -17   37.70    6.59   0
   5  -4  -8   95.37   11.99   0
   5   0   2    5.09    6.04   0
   5   5   7   38.97    5.38   0
   5   8   8    6.61    5.20   0
   5   9   8   -1.27    5.30   0
   6  -5 -16   -0.33    6.50   0
   6  -5 -15   20.35    7.48   0
   6  -2  -2  130.04    7.75   0
   6   4   6   40.73    6.36   0
   7  -5 -16    8.69    7.55   0
   7   2   4  121.03    5.62   0
   7   3   5    3.21    4.72   0
   7   7   7    7.07    5.36   0
   8  -2  -3    7.73    6.21   0
   8  -1  -1  122.72    7.39   0
   9  -2  -4   15.14    7.44   0
   9   0   0    6.19    6.22   0
   9   5   5   -1.25    5.25   0
  10   0  -1   -1.57    6.26   0
  11  -1  -4    5.32    6.67   0
  11   0  -2    2.48    5.16   0
  -6   4  -8   16.74    6.41   0
  -6   8  -3   10.41    9.34   0
  -6   9  -3   44.25   10.24   0
  -5   2  -8   19.64    4.98   0
  -5   3  -5    9.38    4.82   0
  -5   4  -3   12.93    5.81   0
  -4   0 -18   14.47    6.68   0
  -4   0 -17    2.80    5.01   0
  -4   0 -16    2.33    4.77   0
  -4   0 -15    3.11    5.00   0
  -4   0 -14   -3.64    5.44   0
  -4   0 -13    7.54    4.89   0
  -4   0 -12   71.13    5.52   0
  -4   0 -11    8.60    4.76   0
  -4   1  -6  227.79    7.80   0
  -3  -1 -19   22.07    5.59   0
  -3  -1 -18    0.38    5.38   0
  -3  -1 -11   13.30    4.83   0
  -3   1  -3  262.18    8.37   0
  -3   6   3   16.46    8.74   0
  -3  11   3    5.80    8.77   0
  -2  -2 -19   38.27    6.63   0
  -2  -2 -18   16.45    5.08   0
  -2  -2 -17  148.89    6.14   0
  -2  -2 -16  456.90    8.01   0
  -2  -2 -14   93.05    5.63   0
  -2  -2 -13    5.82    4.45   0
  -2  -2 -12   17.71    4.98   0
  -2  -1  -6  212.29    7.88   0
  -2   0  -3    6.73    7.85   0
  -1   8   6  115.73    7.13   0
  -1   9   6    3.18    6.31   0
   0  -3 -10  102.42    5.71   0
   0  -2  -5  266.37    9.85   0
   0   4   5  412.59    9.74   0
   1  -4 -18   33.62    6.58   0
   1  -4 -17   24.44    6.28   0
   1  -4 -16    1.28    5.65   0
   1  -4 -15   37.58    6.12   0
   1   7   7  190.99    7.96   0
   1  10   7   41.83    7.11   0
   2  -4 -11   14.22    6.39   0
   2   1   3   99.05    7.21   0
   2   4   6   54.98    5.75   0
   2   6   7   22.02    6.06   0
   3  -1   0    6.14    7.33   0
   4  -2  -2   41.98    9.49   0
   4   0   2    7.83    5.22   0
   5  -5 -16    0.60    6.29   0
   5  -5 -15    0.15    6.91   0
   5  -2  -2  258.46   11.52   0
   6  -1   0  172.12    6.78   0
   6   1   3   73.75    5.51   0
   6   3   5   46.16    5.76   0
   6   6   7   27.35    5.19   0
   7  -5 -15    3.28    7.61   0
   7   5   6    8.37    5.02   0
   8  -5 -16   90.02   11.09   0
   8  -3  -6   -0.08    8.11   0
   8   1   2    4.87    5.18   0
   8   2   3  271.93    7.95   0
   8   3   4    4.05    6.06   0
   8   4   5   11.61    4.96   0
   8   6   6    4.77    5.46   0
   8   7   6    5.57    6.89   0
   9  -3  -7   33.30    8.78   0
   9  -1  -2   24.63    6.62   0
   9   4   4    0.30    6.58   0
  10  -1  -3    1.38    6.37   0
  11   1  -1    4.23    6.79   0
  -7   7  -9    3.50    6.35   0
  -6   3 -15    0.59    5.24   0
  -6   3 -14   14.78    5.13   0
  -6   3 -13   28.72    5.19   0
  -6   3 -12    3.25    5.23   0
  -6   3 -11    8.57    4.94   0
  -6   4  -7    0.84    6.33   0
  -6   5  -5    3.57    7.04   0
  -6   6  -4    1.82    6.95   0
  -5   1 -17    4.32    6.60   0
  -5   1 -16   -2.44    5.15   0
  -5   1 -15    5.14    5.07   0
  -5   1 -14   11.04    5.09   0
  -5   1 -13   24.78    4.96   0
  -5   1 -12    8.61    6.00   0
  -5   2  -7   75.64    6.31   0
  -4   0 -19    3.44    5.39   0
  -4   0 -10   31.21    5.03   0
  -3  -1 -20   18.57    5.44   0
  -3  -1 -10  208.66    6.23   0
  -2  -2 -20   38.80    5.85   0
  -2  -2 -11   77.73    5.29   0
  -2   3   2   15.02   12.63   0
  -2   4   3  164.59   11.53   0
  -1  -3 -18   57.95    5.52   0
  -1  -3 -17   64.92    5.43   0
  -1  -3 -16  305.42    7.19   0
  -1  -3 -15   41.97    5.27   0
  -1  -3 -14   22.44    4.92   0
  -1  -2  -7 1018.95   11.66   0
   0  -3  -9   96.22    6.07   0
   0   2   3 1746.15   21.07   0
   0   3   4 1954.43   19.36   0
   0   6   6    2.77    5.82   0
   0  11   6   40.98    7.18   0
   1  -4 -20   21.11    5.59   0
   1  -4 -19   19.58    5.28   0
   1  -4 -14    6.44    5.32   0
   1  -4 -13   56.45    6.75   0
   1  -3  -7    8.47    5.48   0
   1   5   6  739.25   10.70   0
   1   8   7  282.25    7.39   0
   1   9   7   33.77    5.55   0
   2   2   4 1258.51   14.08   0
   2   3   5  844.23   10.87   0
   2  10   7   36.87    6.90   0
   3  -4  -9   22.61    6.17   0
   3   4   6   98.73    5.58   0
   3   6   7   57.37    5.10   0
   4  -5 -20    4.73    6.90   0
   4  -5 -19  176.23    8.12   0
   4  -5 -18    7.81    6.49   0
   4  -5 -17   -1.49    6.27   0
   4  -5 -16   32.20    6.86   0
   4   4   6   13.02    4.97   0
   4   6   7    4.20    4.99   0
   5  -5 -14   22.37    7.29   0
   5  -1   0  228.69    9.05   0
   5   1   3    4.43    5.92   0
   5   4   6   63.84    5.37   0
   5   6   7   -0.06    5.10   0
   5   7   7    8.54    6.35   0
   6  -5 -14    1.12    7.18   0
   6   2   4    3.05    4.84   0
   6   7   7    8.17    5.20   0
   6   8   7   -0.04    5.35   0
   7   0   1    0.38    4.71   0
   7   4   5    6.83    6.53   0
   7   6   6    4.03    6.28   0
   8   5   5   16.95    6.39   0
   9   1   1  108.55    5.80   0
   9   2   2  123.44    7.08   0
   9   3   3  134.87    6.20   0
  10   1   0    3.78    5.48   0
  10   2   1   39.11    6.95   0
  10   3   2    0.93    6.21   0
  10   4   3    8.42    5.37   0
  11  -2  -7    9.64    7.79   0
  11   2   0   74.43    6.26   0
  -7   6 -10   22.66    6.82   0
  -7   7  -8   -0.43    7.06   0
  -6   3 -10   85.76    5.63   0
  -6   3  -9   -7.22    5.90   0
  -6   7  -3   14.08    8.26   0
  -5   1 -18   46.72    5.63   0
  -5   1 -11   15.10    4.93   0
  -5   1 -10  350.22    8.21   0
  -5   3  -4  240.29    8.10   0
  -4   0  -9    0.22    4.84   0
  -4   2  -3  621.81   11.78   0
  -4   4   0   36.49    9.25   0
  -3  -1  -9   26.98    4.91   0
  -3   0  -5 1569.70   14.66   0
  -2  -2 -10    7.30    4.99   0
  -2  11   4   39.76    8.50   0
  -1  -3 -21    8.86    6.64   0
  -1  -3 -20   23.82    5.54   0
  -1  -3 -19    1.82    5.36   0
  -1  -3 -13   51.37    5.09   0
  -1  -3 -12    5.55    5.02   0
  -1   2   2   72.52   11.60   0
  -1   4   4  510.99   11.97   0
  -1  11   5   -2.73    6.84   0
   0  10   6  168.96    7.63   0
   1  -4 -21   44.13    5.79   0
   1  -4 -12  158.24    7.22   0
   2  -4 -10    8.81    4.87   0
   2   7   7  877.73   10.04   0
   2   8   7  129.53    6.78   0
   2   9   7   -3.01    5.25   0
   3   1   3  237.95    7.67   0
   3   3   5  294.00    7.29   0
   3   7   7   12.12    4.93   0
   3  10   7    9.06    5.68   0
   4  -5 -15   -0.67    6.55   0
   4  -4  -8    6.89    8.12   0
   4  -1   0   42.41    7.09   0
   4   1   3  154.32    7.17   0
   4   3   5  120.15    5.62   0
   4   7   7    4.06    4.96   0
   4   8   7    2.70    6.33   0
   4   9   7    5.39    6.07   0
   4  10   7    9.50    5.63   0
   5   2   4    4.63    5.09   0
   5   3   5   10.76    4.67   0
   5   8   7   17.48    5.27   0
   5   9   7    8.89    5.53   0
   6  -3  -5   51.35   11.16   0
   6   5   6  225.22    6.52   0
   7  -5 -14  129.72   10.34   0
   7  -2  -3  128.88    8.46   0
   7   1   2  132.90    6.87   0
   7   3   4  136.14    6.66   0
   7   7   6   15.44    5.69   0
   8  -5 -15   58.72   11.77   0
   8   0   0  187.69    7.90   0
   9   5   4    8.90    5.62   0
  11  -1  -5    5.15    6.84   0
  11   0  -3   25.32    7.20   0
  -7   5 -12    2.70    5.24   0
  -7   5 -11    9.83    6.77   0
  -7   6  -9   -2.04    5.13   0
  -6   2 -16   24.78    6.63   0
  -6   2 -15    3.93    6.42   0
  -6   2 -14   -1.67    5.80   0
  -6   2 -13    4.56    5.99   0
  -6   3  -8    7.06    6.06   0
  -6   4  -6   37.32    6.75   0
  -5   1  -9  192.78    7.62   0
  -5   2  -6    1.44    4.87   0
  -4   0  -8   64.35    5.55   0
  -4   1  -5   95.48    6.08   0
  -4  11   1   21.96   10.58   0
  -3  -1  -8  730.92    9.61   0
  -3  10   3    6.25    8.54   0
  -2  -2  -9    9.05    4.68   0
  -2  -1  -5  730.64   11.49   0
  -2   6   4  114.41    8.54   0
  -1  -3 -11   50.14    5.43   0
  -1   3   3  686.72   16.07   0
  -1   6   5    5.27    5.71   0
   0  -4 -18  196.50    7.40   0
   0  -4 -17  256.86    7.71   0
   0  -3  -8   42.74    6.91   0
   0   7   6   23.42    5.51   0
   0   8   6   10.29    6.47   0
   0   9   6  185.61    8.11   0
   1  11   6   20.49    5.75   0
   2   5   6  281.01    7.18   0
   3  -5 -20   -0.01    5.74   0
   3  -5 -19    5.46    5.56   0
   3  -5 -18    3.19    5.03   0
   3  -5 -17   38.20    5.60   0
   3  -5 -16    8.90    6.91   0
   3  -5 -15   52.27    6.88   0
   3   2   4 2135.95   15.80   0
   3   8   7    8.51    4.91   0
   3   9   7   -2.91    4.91   0
   4  -5 -14   23.06    6.70   0
   4   2   4   48.51    5.47   0
   4   5   6   17.09    6.16   0
   5  -5 -13    8.83    6.91   0
   5   5   6    1.83    4.91   0
   6  -5 -13    0.20    6.99   0
   6   0   1    1.26    5.96   0
   6   4   5  171.41    6.23   0
   6   6   6   23.88    5.37   0
   7  -1  -1   60.11    5.97   0
   7   2   3    9.49    5.17   0
   7   5   5  118.13    5.94   0
   7   8   6   -1.95    5.61   0
   8   4   4   73.58    5.63   0
   8   6   5   -0.20    5.59   0
   8   7   5    2.46    6.66   0
   9   0  -1    2.67    6.54   0
   9   4   3   21.93    6.61   0
   9   6   4    6.45    5.57   0
  10  -2  -6    5.31    8.13   0
  10   0  -2    2.76    5.26   0
  10   4   2   20.47    6.79   0
  11   1  -2    9.85    6.96   0
  -7   4 -13    9.83    6.66   0
  -7   5 -10    5.30    5.45   0
  -7   5  -9    3.18    6.13   0
  -7   6  -8    7.89    6.57   0
  -7   7  -7   10.95    6.95   0
  -6   2 -12    2.02    4.91   0
  -6   2 -11   11.06    5.98   0
  -6   5  -4   57.77    7.89   0
  -4  -1 -19   12.64    6.65   0
  -4  -1 -18    1.61    5.56   0
  -4  -1 -17    1.30    5.32   0
  -4  -1 -16    4.15    4.92   0
  -4  -1 -15    6.19    4.97   0
  -4  -1 -14   13.90    5.51   0
  -4  -1 -13  195.28    6.60   0
  -4   3  -1  391.19   12.76   0
  -3  -2 -19   -2.60    5.71   0
  -3  -2 -18   18.53    5.38   0
  -3  -2 -17   40.63    5.29   0
  -3  -2 -16   45.98    5.47   0
  -3  -2 -15  124.93    6.04   0
  -3  -2 -14    3.08    5.31   0
  -3  -2 -13  162.02    7.40   0
  -2  10   4   16.64    7.51   0
  -1  -3 -10    0.20    6.16   0
  -1  -2  -6   13.63    5.36   0
  -1  10   5    2.59    6.48   0
   0  -4 -20    9.76    5.19   0
   0  -4 -19    4.61    5.10   0
   0  -4 -16   15.08    5.02   0
   0  -4 -15   33.74    5.11   0
   0  -4 -14    4.63    6.10   0
   0   5   5  132.69    7.48   0
   1  -4 -11  385.02    8.01   0
   1   4   5   20.10    6.12   0
   1   6   6    9.66    5.04   0
   1  10   6    6.12    6.77   0
   2  -4  -9   17.43    6.24   0
   2  11   6   13.47    5.72   0
   3  -5 -14   17.26    6.68   0
   3   5   6  140.40    5.88   0
   4  -5 -13   18.22    6.46   0
   5   4   5   13.21    5.98   0
   5   6   6   30.77    5.24   0
   6   3   4   20.35    4.81   0
   6   7   6   22.86    5.11   0
   6   8   6   38.04    5.69   0
   6   9   6   18.51    5.65   0
   8  -2  -4    0.53    7.30   0
   8  -1  -2    0.48    6.64   0
   8   1   1  234.72    7.19   0
   8   2   2   70.83    5.60   0
   8   3   3   74.93    5.50   0
   8   5   4    0.27    6.16   0
   9  -2  -5    9.34    7.16   0
   9  -1  -3    8.50    6.56   0
   9   1   0   31.11    6.39   0
   9   3   2   54.52    6.81   0
  10  -3  -9   51.17    9.99   0
  10  -1  -4   12.90    6.53   0
  10   1  -1   -0.89    7.11   0
  10   3   1    9.63    6.50   0
  11   2  -1    8.21    5.82   0
  11   3   0   33.42    5.97   0
  -7   4 -12    1.62    5.46   0
  -7   4 -11    9.69    7.05   0
  -7   6  -7    7.06    6.38   0
  -7   8  -6    0.28    8.08   0
  -6   2 -10   25.09    5.03   0
  -6   3  -7   44.13    5.57   0
  -6   4  -5  181.16    8.19   0
  -6   6  -3    5.52    7.64   0
  -5   0 -18    5.09    5.51   0
  -5   0 -17   81.45    5.94   0
  -5   0 -16    1.64    5.32   0
  -5   0 -15    7.13    5.02   0
  -5   0 -14    3.15    5.05   0
  -5   0 -13   54.92    5.62   0
  -5   0 -12  -10.70    6.49   0
  -5   1  -8  282.53    7.08   0
  -5   2  -5   47.28    6.56   0
  -5   4  -2   64.86    7.11   0
  -5   5  -1   -0.20    8.51   0
  -4  -1 -12   60.02    5.47   0
  -4  -1 -11   83.01    5.60   0
  -4   0  -7    2.66    5.25   0
  -3  -2 -12  190.95    6.35   0
  -3  -1  -7   98.87    5.96   0
  -3   0  -4    0.08    6.89   0
  -3   1  -2    6.01    7.11   0
  -3   7   3   20.55    8.60   0
  -3   9   3   16.60    8.31   0
  -2  -3 -20    5.79    5.50   0
  -2  -3 -19   24.11    5.91   0
  -2  -3 -18   53.30    5.52   0
  -2  -3 -17   11.64    5.21   0
  -2  -3 -16   39.00    5.60   0
  -2  -3 -15   -3.73    5.43   0
  -2  -3 -14  303.32    7.19   0
  -2  -2  -8  328.11    7.45   0
  -1  -1  -3  322.80   11.11   0
  -1   7   5   24.57    5.96   0
  -1   8   5   -0.34    6.65   0
  -1   9   5   16.12    6.52   0
   0  -4 -13  136.68    6.23   0
   0  11   5   76.05    7.66   0
   1  -4 -10   59.98    7.02   0
   1  -3  -6  477.56   11.39   0
   1   1   2 4750.08   35.98   0
   1   7   6  137.21    6.41   0
   1   8   6  742.58   10.99   0
   1   9   6   11.53    5.52   0
   2  -5 -20   26.71    5.74   0
   2  -5 -19   11.17    5.56   0
   2  -5 -18    1.36    5.49   0
   2  -5 -17   51.30    5.95   0
   2  -5 -16   46.80    7.39   0
   2   0   1    5.55    9.52   0
   2   4   5  235.58    8.29   0
   2   6   6   79.87    5.76   0
   2  10   6    6.57    6.94   0
   3  -4  -8   -0.79    6.47   0
   3   6   6   12.08    4.94   0
   3  10   6    3.65    6.84   0
   4   4   5    1.66    5.89   0
   4   6   6   32.20    5.35   0
   4  10   6    6.69    5.29   0
   5  -5 -12    3.25    7.39   0
   5   0   1    0.66    6.28   0
   5   7   6   97.49    5.99   0
   5   8   6   25.17    5.37   0
   5   9   6    6.93    5.44   0
   6   1   2   17.50    5.26   0
   6   2   3    3.82    4.98   0
   6   5   5    3.15    5.07   0
   7  -5 -13   18.81   10.90   0
   7   4   4    9.83    5.17   0
   7   6   5    3.13    5.20   0
   7   7   5    8.39    5.65   0
   7   8   5    9.47    6.94   0
   8  -5 -14   83.37   15.42   0
   9   2   1  184.62    6.44   0
   9   5   3   10.06    5.77   0
  10   2   0   56.98    6.08   0
  10   5   2   94.08    6.28   0
  11  -2  -8   50.02    8.79   0
  11   0  -4    4.51    6.79   0
  -7   3 -14   12.15    7.00   0
  -7   4 -10   -3.11    5.72   0
  -7   5  -8    4.60    5.26   0
  -7   7  -6   18.16    7.00   0
  -6   1 -16   48.74    5.84   0
  -6   1 -15   54.01    5.93   0
  -6   1 -14   14.74    6.55   0
  -6   2  -9   28.30    5.35   0
  -5   0 -11  675.89    8.95   0
  -5   1  -7  122.50    6.14   0
  -5   3  -3    3.20    6.31   0
  -4  -1 -10  168.93    6.30   0
  -4   1  -4   63.67    6.28   0
  -3  -2 -11   22.70    5.30   0
  -3   8   3    9.85    8.50   0
  -2  -3 -13  608.21    8.61   0
  -2  -3 -12   94.77    6.67   0
  -2   7   4   25.10    7.42   0
  -2   8   4  212.97    9.68   0
  -2   9   4   -2.14    6.30   0
  -1  -3  -9    3.82    5.21   0
   0  -4 -12   23.57    5.69   0
   0  -3  -7  153.31    7.04   0
   0  -2  -4 5601.32   34.52   0
   1   3   4 1525.56   15.61   0
   2  -5 -15  349.13    8.15   0
   2  -5 -14   83.21    7.80   0
   2  -3  -5    3.90    8.45   0
   2   7   6  462.28    8.67   0
   2   8   6    3.50    6.42   0
   2   9   6    4.11    5.22   0
   3  -5 -13    9.25    5.28   0
   3   4   5   22.42    5.40   0
   3   7   6  249.77    6.93   0
   3   8   6    3.51    6.35   0
   3   9   6    3.01    5.26   0
   4  -5 -12   15.27    6.70   0
   4   7   6   -0.22    5.24   0
   4   8   6   76.60    5.95   0
   4   9   6   12.34    5.45   0
   5   3   4  221.28    6.64   0
   5   5   5  118.73    7.17   0
   6  -5 -12    6.08    8.92   0
   6  -1  -1  234.45    8.80   0
   6   6   5  159.34    6.32   0
   7   0   0    8.76    5.51   0
   7   3   3   37.94    5.28   0
   8   4   3   25.94    5.60   0
   8   6   4   12.23    5.63   0
   8   7   4   19.87    5.69   0
   9   4   2   50.13    6.78   0
   9   6   3    9.43    5.98   0
  10   0  -3    3.83    6.76   0
  10   4   1    9.39    6.73   0
  11  -1  -6    6.30    7.21   0
  11   1  -3   14.64    6.88   0
  -7   3 -13   16.21    5.85   0
  -7   3 -12    9.17    5.16   0
  -7   4  -9    8.15    5.88   0
  -7   5  -7    6.20    6.65   0
  -7   6  -6    0.67    6.83   0
  -6   1 -13   24.69    5.29   0
  -6   1 -12   19.75    5.40   0
  -6   2  -8   10.58    6.73   0
  -6   3  -6   10.24    5.53   0
  -6   8  -2    3.35   11.49   0
  -5   0 -10   -0.40    5.59   0
  -4  -1  -9   -4.33    6.40   0
  -4   0  -6    3.09    5.42   0
  -4   2  -2  235.69    9.73   0
  -3  -2 -10   40.61    5.35   0
  -3  -1  -6    9.68    5.58   0
  -3  11   2    2.57    8.12   0
  -2  -3 -11  103.45    6.79   0
  -2  -2  -7  657.21    9.73   0
  -2  -1  -4   39.36    7.98   0
  -2   0  -2  179.05    9.81   0
  -2  11   3   13.60    8.70   0
  -1  -4 -20    4.95    5.90   0
  -1  -4 -19   -3.62    5.47   0
  -1  -4 -18   12.88    5.39   0
  -1  -4 -17   21.86    5.54   0
  -1  -4 -16   35.20    5.27   0
  -1  -4 -15    6.43    5.23   0
  -1  -2  -5  532.76   11.31   0
  -1   5   4   22.80    7.39   0
  -1  11   4    8.61    7.24   0
   0  -4 -11  198.06    6.87   0
   0   6   5   14.20    6.45   0
   0  10   5   74.89    6.37   0
   1  -5 -20    6.94    5.74   0
   1  -5 -19    1.10    5.85   0
   1  -5 -18   16.54    6.04   0
   1  -5 -17   35.92    7.02   0
   1   2   3 6607.87   34.60   0
   1   5   5  679.84   10.41   0
   1  11   5    6.52    6.01   0
   2   3   4   31.55    7.20   0
   2  11   5   30.05    7.20   0
   3  -5 -12   44.59    7.07   0
   3   0   1   32.54    7.95   0
   4   0   1    1.82    5.48   0
   4   3   4   31.78    5.20   0
   5   1   2   94.62    6.21   0
   5   2   3   19.07    5.44   0
   6  -2  -3    0.36    7.41   0
   6   4   4   43.07    5.22   0
   6   7   5   34.05    5.54   0
   6   8   5    9.14    5.69   0
   6   9   5   10.86    5.98   0
   7  -3  -6    2.60    9.26   0
   7   1   1    1.26    5.16   0
   7   2   2   37.24    5.66   0
   7   5   4    3.25    5.39   0
   8   0  -1   -0.63    5.54   0
   8   3   2   10.02    5.54   0
   9  -3  -8   25.58    9.16   0
   9   0  -2   -0.56    6.91   0
  10  -2  -7    2.40    8.50   0
  10   1  -2   39.94    7.59   0
  10   3   0   15.48    7.13   0
  11   2  -2    9.96    6.10   0
  11   3  -1  104.42    6.81   0
  -7   3 -11    5.45    5.52   0
  -7   3 -10   59.89    7.12   0
  -7   4  -8    4.80    6.95   0
  -7   7  -5   17.47    8.55   0
  -7   8  -5    6.72    8.08   0
  -6   1 -11   30.14    5.37   0
  -6   4  -4   45.56    6.84   0
  -6   5  -3   34.98    8.07   0
  -6   7  -2    2.76    9.42   0
  -5  -1 -17   -1.57    5.85   0
  -5  -1 -16    1.75    5.63   0
  -5  -1 -15    2.23    5.29   0
  -5   0  -9 1097.72   11.13   0
  -5   1  -6    3.57    5.34   0
  -5   2  -4   12.36    6.29   0
  -4  -2 -18    7.74    5.89   0
  -4  -2 -17    5.22    5.74   0
  -4  -2 -16   19.73    5.73   0
  -4  -2 -15   -0.32    5.51   0
  -4  -2 -14    2.83    6.53   0
  -4  10   1   10.63   10.80   0
  -3  -3 -18   23.62    7.49   0
  -3  -3 -17    8.68    6.70   0
  -3  -3 -16   20.82    6.79   0
  -3  -2  -9   24.21    5.32   0
  -1  -4 -14  125.37    6.08   0
  -1  -4 -13  340.06    8.41   0
  -1  -3  -8    7.38    5.59   0
   0   4   4  226.47    8.27   0
   0   7   5    2.51    6.88   0
   0   8   5   45.61    7.55   0
   0   9   5    2.16    5.73   0
   1  -5 -16   47.38    5.80   0
   1  -5 -15   32.20    6.94   0
   1  -4  -9   12.41    5.29   0
   1  -2  -3  947.00   21.33   0
   1  10   5   68.21    7.49   0
   2  -5 -13  552.40    9.96   0
   2  -4  -8  366.30   10.43   0
   2   5   5   71.77    6.24   0
   3   3   4 3940.82   20.78   0
   3   5   5   64.16    5.74   0
   4   1   2  186.39    7.44   0
   4   2   3  765.69   10.78   0
   4   5   5   15.21    5.39   0
   4  10   5    4.45    6.95   0
   5   6   5    4.83    5.27   0
   5   7   5   25.40    6.97   0
   5   8   5    4.48    7.01   0
   5   9   5   26.44    5.98   0
   6   3   3   11.80    6.36   0
   7  -1  -2   21.57    6.70   0
   7   4   3    5.19    6.60   0
   7   6   4   -1.11    5.57   0
   7   7   4   10.57    5.85   0
   7   8   4   65.31    7.60   0
   8  -3  -7   19.70    9.84   0
   8   1   0   23.55    6.01   0
   8   2   1  337.29    7.72   0
   8   5   3   13.35    5.83   0
   9   1  -1   69.06    5.98   0
   9   2   0   28.78    5.61   0
   9   3   1    2.04    5.40   0
   9   5   2   -3.33    5.89   0
  10  -1  -5    3.04    6.83   0
  10   2  -1    0.65    6.00   0
  10   5   1   29.30    6.12   0
  11   0  -5   35.47    7.49   0
  -7   2 -14    1.32    5.57   0
  -7   2 -13   21.04    7.06   0
  -7   3  -9    5.12    6.84   0
  -7   5  -6    0.64    7.14   0
  -6   0 -16   11.81    7.46   0
  -6   0 -15    2.13    7.12   0
  -6   1 -10    2.02    5.25   0
  -6   2  -7    2.83    5.42   0
  -6   3  -5   36.87    6.96   0
  -5  -1 -14   11.44    5.39   0
  -5  -1 -13   23.27    5.57   0
  -5   0  -8   -0.34    6.63   0
  -4  -2 -13   25.89    5.64   0
  -4  -1  -8  187.28    6.69   0
  -3  -3 -19   17.20    5.90   0
  -3  -3 -15   51.85    6.01   0
  -3  -3 -14    4.82    5.73   0
  -2  -3 -10  360.95    7.59   0
  -1  -4 -12   30.01    6.86   0
  -1  10   4   42.31    7.44   0
   0  -5 -20   40.29    7.36   0
   0  -5 -19    0.58    6.92   0
   0  -5 -18    5.80    6.51   0
   0  -4 -10  154.21    6.82   0
   0  11   4    5.03    7.23   0
   1  -5 -14   90.04    6.39   0
   1   6   5  110.87    6.45   0
   1   9   5   10.41    7.19   0
   2  -5 -12    1.63    6.71   0
   2   1   2   11.65    7.36   0
   2   2   3    8.56    6.10   0
   2  10   5    5.84    6.00   0
   3   1   2    1.18    6.05   0
   3   2   3   50.18    6.16   0
   3  10   5   30.66    5.72   0
   4  -6 -19  118.11    8.38   0
   4  -5 -11    9.23    6.55   0
   4   6   5   -0.64    5.00   0
   4   7   5   10.84    6.55   0
   4   9   5  102.82    6.12   0
   5  -6 -18    1.54    8.82   0
   5  -5 -11   19.80    8.95   0
   5  -1  -1   29.74    7.93   0
   5   4   4  225.36    6.79   0
   6   0   0    4.53    5.39   0
   6   2   2    2.65    6.63   0
   6   5   4   59.11    5.86   0
   7  -2  -4    3.30    7.32   0
   8  -1  -3    8.60    6.76   0
   8   4   2   29.05    7.09   0
   8   6   3   56.40    6.11   0
   8   7   3   34.70    6.18   0
   9  -2  -6   92.42    8.84   0
   9  -1  -4   70.64    7.78   0
   9   6   2   25.23    6.29   0
  10   4   0   10.03    6.98   0
  11  -2  -9    5.58    8.97   0
  11  -1  -7   -0.95    8.75   0
  11   3  -2   54.23    8.00   0
  -7   2 -12    3.10    5.54   0
  -7   2 -11   11.36    6.90   0
  -7   4  -7    6.31    5.81   0
  -7   6  -5    2.64    7.09   0
  -6   0 -14    1.23    5.65   0
  -6   0 -13    3.42    5.49   0
  -6   1  -9  191.48    6.75   0
  -6   6  -2   14.96    9.10   0
  -5  -1 -12    8.14    5.50   0
  -5  -1 -11    7.74    7.02   0
  -4  -2 -12  131.93    6.29   0
  -4  -2 -11   35.41    7.22   0
  -4   0  -5    6.54    5.80   0
  -4   1  -3  152.11    7.30   0
  -3  -3 -13   22.46    5.66   0
  -3  -2  -8   71.15    5.42   0
  -3  -1  -5  189.37    7.25   0
  -3   0  -3 1006.77   14.23   0
  -2  -4 -19    8.00    5.79   0
  -2  -4 -18   18.16    5.84   0
  -2  -4 -17    5.88    5.66   0
  -2  -4 -16   15.71    5.55   0
  -2  -4 -15  124.07    7.49   0
  -2  -3  -9   -0.57    6.57   0
  -2  -2  -6    8.44    5.58   0
  -2   5   3  483.21   14.16   0
  -2  10   3    1.40    7.82   0
  -1   6   4   45.92    7.02   0
  -1   9   4   11.24    7.01   0
   0  -5 -17   42.49    5.63   0
   0  -5 -16    3.74    5.42   0
   0  -3  -6  352.96    9.54   0
   1  -5 -13  158.20    6.92   0
   1   4   4 2471.02   19.31   0
   1   7   5   37.86    5.88   0
   1   8   5  581.03    9.63   0
   1  11   4   23.98    7.52   0
   2   6   5  220.74    7.10   0
   2   7   5  115.72    7.63   0
   2   8   5   63.27    6.89   0
   2   9   5   32.35    5.83   0
   3  -6 -19    8.79    7.29   0
   3  -5 -11   85.81    7.48   0
   3   6   5   59.77    5.48   0
   3   7   5    5.67    5.35   0
   3   8   5   22.91    5.77   0
   3   9   5   19.97    5.56   0
   4  -6 -18    8.51    7.21   0
   4  -6 -17   38.86    7.58   0
   4  -4  -7  212.66   13.87   0
   4   4   4   12.72    5.32   0
   4   8   5  109.72    6.15   0
   5  -6 -17    3.32    8.76   0
   5   3   3    4.43    6.63   0
   5   5   4   -2.65    6.71   0
   5  10   4   -8.71    7.52   0
   6  -6 -18    6.54    9.29   0
   6   1   1  219.32    7.40   0
   6   6   4    5.99    5.54   0
   6   7   4   92.09    6.21   0
   6   8   4   14.77    5.81   0
   6   9   4    0.77    6.09   0
   7   0  -1  119.09    7.75   0
   7   3   2  127.05    6.22   0
   7   5   3    3.45    5.48   0
   8  -2  -5   11.39    8.13   0
   9   4   1   13.89    5.96   0
  10  -3 -10    6.11    9.55   0
  10   0  -4   39.77    7.55   0
  10   3  -1   24.63    7.02   0
  11   1  -4    3.26    6.15   0
  11   2  -3   76.35    6.70   0
  -8   5 -10   12.45    7.77   0
  -7   2 -10   38.63    7.04   0
  -7   3  -8   15.55    5.69   0
  -6   0 -12    4.95    5.39   0
  -6   0 -11    1.13    6.48   0
  -6   1  -8  157.31    7.10   0
  -6   2  -6   64.59    6.01   0
  -5  -1 -10  376.44    8.75   0
  -5   0  -7  235.28    7.22   0
  -5   1  -5   22.41    5.46   0
  -5   3  -2  124.54    8.38   0
  -4  -1  -7  202.52    7.13   0
  -3  -3 -12  152.70    6.40   0
  -3   2   0    1.60   10.15   0
  -3  10   2   13.66    8.74   0
  -2  -4 -14   38.94    5.81   0
  -1  -4 -11  798.14   10.26   0
  -1  -3  -7  121.11    7.15   0
  -1   7   4   11.64    6.39   0
  -1   8   4   -0.68    6.72   0
  -1  11   3    5.08    7.59   0
   0  -5 -15   34.73    5.51   0
   0  -5 -14    0.53    6.37   0
   0  -4  -9  385.98    8.88   0
   0   3   3  307.21   11.31   0
   0   5   4   33.96    7.27   0
   0  10   4   64.85    7.69   0
   1  -5 -12  652.40   11.42   0
   1  -4  -8  148.74    7.29   0
   1  -3  -5   83.05    8.47   0
   2  -5 -11  221.70    8.64   0
   2   4   4 1055.41   12.69   0
   2  11   4   10.77    6.17   0
   3  -6 -18   23.84    6.40   0
   3  -6 -17   23.35    7.29   0
   3  -4  -7 1140.70   19.38   0
   3   4   4   81.39    6.29   0
   3  11   4    0.75    6.11   0
   4  -6 -16   51.33    8.64   0
   4  -1  -1   80.24    9.46   0
   4  10   4    0.69    6.73   0
   5  -6 -16    3.76    8.86   0
   5  -2  -3  147.89   11.74   0
   5   6   4   14.21    6.81   0
   5   9   4    6.28    6.96   0
   6  -6 -17    3.97    8.82   0
   6   4   3   22.06    5.29   0
   7   1   0   32.65    6.78   0
   7   2   1  237.69    7.39   0
   7   6   3   10.60    5.94   0
   7   7   3    9.21    7.08   0
   7   8   3    0.70    7.40   0
   8   0  -2  118.70    8.04   0
   8   3   1  128.63    6.27   0
   8   5   2   58.59    5.96   0
   9   0  -3   -0.39    7.03   0
   9   3   0   33.85    5.65   0
   9   5   1   27.96    6.00   0
  10   1  -3    0.95    6.13   0
  10   2  -2   58.56    6.35   0
  10   5   0   13.90    6.02   0
  -8   4 -11   11.72    6.34   0
  -8   5  -9    3.94    7.59   0
  -8   6  -8   13.65    8.89   0
  -7   1 -14    8.07    5.78   0
  -7   1 -13   19.12    5.81   0
  -7   2  -9    7.25    6.71   0
  -7   3  -7    1.25    7.05   0
  -7   4  -6   52.21    7.34   0
  -7   5  -5  119.81    8.30   0
  -7   7  -4    7.88    9.57   0
  -7   8  -4   57.92   11.56   0
  -6   0 -10  141.15    7.69   0
  -6   3  -4   15.88    6.67   0
  -6   4  -3   28.88    7.03   0
  -5  -2 -17    0.54    6.02   0
  -5  -2 -16    8.24    6.29   0
  -5  -2 -15    5.90    5.93   0
  -5   2  -3   23.09    6.92   0
  -5   4  -1  144.47   10.12   0
  -4  -3 -18   12.48    6.08   0
  -4  -3 -17   11.90    6.09   0
  -4  -3 -16   11.58    5.98   0
  -4  -2 -10  666.95    9.12   0
  -4  11   0    6.01   11.74   0
  -3  -3 -11    9.09    5.32   0
  -3  -2  -7   25.33    5.44   0
  -2  -4 -13  101.40    6.32   0
  -2  -3  -8   13.49    7.00   0
  -2   9   3   18.67    8.36   0
  -1  -5 -19   37.18    6.24   0
  -1  -5 -18   10.72    5.95   0
  -1  -5 -17   13.60    6.97   0
  -1  -4 -10   45.72    7.23   0
   0  -5 -13  108.97    7.66   0
   1  10   4   95.61    7.87   0
   2  -6 -19    3.00    6.24   0
   2  -6 -18    2.52    7.80   0
   2  -4  -7    1.27    8.95   0
   2  10   4    8.82    6.94   0
   3  -6 -16    4.40    7.13   0
   3  10   4  135.69    8.31   0
   4   3   3  105.86    6.22   0
   4   5   4   27.24    5.51   0
   5   0   0    9.53    5.76   0
   5   1   1  103.27    7.93   0
   5   2   2   28.10    5.92   0
   5   7   4  117.00    7.07   0
   5   8   4   35.59    5.95   0
   6  -1  -2   67.73    7.75   0
   6   5   3   39.42    7.01   0
   7   4   2    3.88    5.44   0
   8   1  -1  126.11    6.88   0
   8   2   0   17.27    5.86   0
   8   6   2   37.95    6.02   0
   8   7   2   12.43    6.30   0
   8   8   2    9.56    6.31   0
   9   1  -2   29.17    6.06   0
   9   2  -1    8.62    5.35   0
   9   6   1   13.78    6.35   0
   9   7   1   12.16    6.26   0
  10  -2  -8   23.59    9.12   0
  10  -1  -6   28.23    7.48   0
  10   4  -1   13.23    7.15   0
  11   0  -6    5.57    7.35   0
  11   3  -3  163.16    8.67   0
  -8   4 -10   36.76    6.42   0
  -7   1 -12   23.63    5.45   0
  -7   1 -11    6.32    6.95   0
  -7   6  -4    9.86    8.33   0
  -6  -1 -16   45.92    6.36   0
  -6  -1 -15   60.49    6.64   0
  -6  -1 -14   18.82    5.85   0
  -6   1  -7   67.67    6.59   0
  -6   2  -5   10.85    7.15   0
  -5  -2 -14   29.60    5.56   0
  -5  -2 -13    7.43    5.66   0
  -5  -1  -9  230.35    6.96   0
  -5   0  -6    5.73    6.86   0
  -4  -3 -15   12.94    5.50   0
  -4  -3 -14  100.69    6.53   0
  -4  -2  -9   12.29    5.87   0
  -4  -1  -6  271.94    7.71   0
  -4   0  -4   11.55    5.76   0
  -3  -4 -18    2.83    6.19   0
  -3  -4 -17   11.10    6.12   0
  -3  -4 -16    3.50    6.77   0
  -3  -3 -10   28.81    5.42   0
  -3   1  -1  195.89   10.67   0
  -2  -4 -12  174.63    6.64   0
  -2  -2  -5  503.77   10.13   0
  -2  -1  -3  102.96    8.07   0
  -2  11   2   88.39    8.88   0
  -1  -5 -16   23.77    5.87   0
  -1  -5 -15    6.52    6.82   0
  -1  -2  -4   33.15    7.00   0
  -1   4   3  668.88   14.79   0
   0   6   4   21.34    6.85   0
   0   9   4   35.38    6.33   0
   0  11   3    6.82    7.46   0
   1  -6 -19   24.57    7.64   0
   1  -5 -11   87.31    8.02   0
   1   5   4  988.79   13.46   0
   2  -6 -17    6.34    5.74   0
   2  -6 -16   52.28    7.86   0
   2   5   4    7.11    6.88   0
   3  -6 -15   57.52    8.13   0
   3  -5 -10    2.48    6.59   0
   3   3   3   42.94    7.57   0
   3   5   4   49.88    6.03   0
   3   9   4   89.91    7.85   0
   4  -6 -15  117.44    8.32   0
   4  -5 -10  187.80   10.29   0
   4   6   4    7.55    5.14   0
   4   7   4   79.79    7.31   0
   4   8   4  363.63    8.06   0
   4   9   4   24.96    5.92   0
   5  -6 -15    0.00    8.66   0
   5   4   3   14.64    5.58   0
   5  10   3   62.96    7.75   0
   6  -6 -16    4.27    9.31   0
   6   3   2   27.91    5.47   0
   6   6   3    9.60    5.80   0
   6   8   3   17.63    7.33   0
   6   9   3   53.53    6.86   0
   8   4   1   34.06    5.97   0
   9  -1  -5  110.00    8.35   0
   9   4   0    0.61    5.79   0
  10   3  -2  112.80    8.16   0
  10   5  -1   25.31    7.59   0
  11  -2 -10   30.77    9.61   0
  11  -1  -8    5.96    7.95   0
  11   1  -5    4.59    6.41   0
  11   2  -4    8.63    6.59   0
  -8   3 -11   -0.79    6.37   0
  -8   4  -9   81.10    8.14   0
  -8   5  -8    6.19    7.94   0
  -8   6  -7   44.19    9.36   0
  -7   1 -10    6.92    6.79   0
  -7   2  -8  100.53    6.44   0
  -7   4  -5   11.23    7.39   0
  -6  -1 -13   25.50    5.91   0
  -6  -1 -12   32.80    7.24   0
  -6   0  -9   -2.00    5.65   0
  -6   5  -2   10.47    7.99   0
  -5  -2 -12    5.18    5.89   0
  -5  -1  -8  301.44    7.81   0
  -5   1  -4   30.05    5.83   0
  -4  -3 -13   14.69    5.84   0
  -4   2  -1  503.72   13.37   0
  -3  -4 -15    6.00    5.77   0
  -3  -4 -14   29.95    7.50   0
  -3  -1  -4  419.51    9.77   0
  -3   9   2    1.49    7.96   0
  -3  11   1    3.15    9.11   0
  -2  -4 -11   10.02    5.65   0
  -2   1   0   32.66   11.35   0
  -2   6   3  720.71   14.88   0
  -2   7   3  124.29    9.51   0
  -2   8   3    9.17    7.21   0
  -1  -5 -14   29.63    5.76   0
  -1  -4  -9  610.65   11.00   0
  -1  -3  -6  528.17   10.47   0
  -1  -1  -2 4723.34   37.69   0
  -1  10   3   20.97    7.57   0
   0  -5 -12    8.13    6.36   0
   0  -4  -8 1098.53   13.47   0
   0   2   2   53.32   11.54   0
   0   7   4  148.22    8.23   0
   0   8   4   21.83    6.31   0
   1  -6 -18   12.20    6.61   0
   1  -6 -17    5.60    7.92   0
   1   3   3 1356.92   16.45   0
   1   9   4   20.29    5.96   0
   1  11   3   18.14    7.90   0
   2  -6 -15    0.66    7.53   0
   2  -5 -10   45.83    7.12   0
   2   3   3   14.73    6.29   0
   2   9   4  124.07    7.02   0
   2  11   3    6.12    8.32   0
   3  -1  -1  196.06   13.14   0
   3   6   4   46.22    6.01   0
   3   7   4  474.54    9.90   0
   3   8   4   36.63    6.22   0
   3  11   3    0.62    6.52   0
   4   2   2  252.22    8.21   0
   5   5   3  135.33    8.22   0
   6   0  -1    4.81    7.05   0
   6   2   1   13.03    5.96   0
   6   7   3   12.03    5.71   0
   7  -1  -3   21.89    6.54   0
   7   3   1  219.67    7.34   0
   7   5   2   14.61    5.86   0
   7   6   2   19.34    5.91   0
   7   8   2   24.13    7.82   0
   7   9   2   35.62    6.62   0
   8  -1  -4   21.44    7.22   0
   8   3   0   82.36    7.39   0
   8   5   1    3.57    6.08   0
   9   3  -1   93.92    6.44   0
   9   5   0   31.44    6.34   0
  10   0  -5   -0.90    6.07   0
  10   1  -4   16.21    7.91   0
  10   2  -3    9.38    8.12   0
  -8   2 -12    6.83    7.81   0
  -8   3 -10    1.27    6.37   0
  -7   0 -14   -7.70    6.40   0
  -7   0 -13   11.93    6.34   0
  -7   3  -6   25.22    6.34   0
  -6  -1 -11   40.42    6.10   0
  -6   0  -8  260.10    8.08   0
  -6   1  -6   28.10    6.18   0
  -5  -2 -11   25.31    6.09   0
  -4  -3 -12   19.39    6.00   0
  -4  -2  -8  283.30    7.67   0
  -4   1  -2  215.26    9.79   0
  -3  -4 -13    8.44    6.29   0
  -3  -3  -9   49.85    6.01   0
  -3  -2  -6  207.20    7.55   0
  -2  -5 -19    2.76    6.25   0
  -2  -5 -18   -1.88    6.30   0
  -2  -5 -17   62.29    6.85   0
  -2  -3  -7  627.22   10.53   0
  -1  -5 -13   36.16    6.01   0
   0  -6 -19  227.10    9.68   0
   0  -3  -5   14.69    8.25   0
   0  -2  -3 1847.70   23.99   0
   1  -6 -16    7.47    6.09   0
   1  -4  -7    7.67    7.44   0
   1   6   4  105.91    6.99   0
   1   7   4   57.98    6.25   0
   1   8   4   15.86    6.42   0
   2   6   4  169.47    7.23   0
   2   7   4   78.57    6.53   0
   2   8   4    3.36    6.17   0
   3  -6 -14    4.79    7.99   0
   4  -6 -14   25.72    7.68   0
   4   0   0  410.05   10.78   0
   4   1   1  196.13    8.19   0
   4   4   3  246.24    7.42   0
   4  10   3    4.06    6.10   0
   5   3   2  136.57    7.08   0
   5   6   3    4.45    5.96   0
   5   8   3   -2.67    6.41   0
   5   9   3   33.38    6.39   0
   6   1   0  185.58    7.64   0
   6   4   2   26.64    5.62   0
   7   2   0   76.99    6.71   0
   7   7   2   29.25    6.23   0
   8   6   1   -1.42    5.89   0
   8   7   1    9.08    6.39   0
   8   8   1   31.89    6.80   0
   9  -2  -7   10.91    7.69   0
   9   0  -4    2.97    8.05   0
   9   2  -2   16.62    7.06   0
   9   6   0    2.77    6.57   0
   9   7   0   13.03    6.76   0
  10   4  -2   34.01    6.52   0
  11   0  -7   15.53    8.24   0
  11   3  -4   58.34    8.34   0
  -8   4  -8   12.46    6.39   0
  -7   0 -12    2.92    6.09   0
  -7   1  -9   13.99    5.96   0
  -7   2  -7    9.43    5.84   0
  -6  -2 -16   31.45    6.64   0
  -5  -3 -17   12.12    6.53   0
  -5  -3 -16   -2.30    6.42   0
  -5  -3 -15   11.44    6.51   0
  -5  -2 -10    1.17    6.20   0
  -5  -1  -7  160.62    7.21   0
  -5   0  -5    4.52    6.13   0
  -4  -3 -11  116.32    6.75   0
  -4  -1  -5  113.57    7.12   0
  -3  -4 -12   15.57    6.04   0
  -2  -5 -16   34.75    6.37   0
  -2  -5 -15    7.69    6.21   0
  -2  -4 -10   31.60    6.00   0
   0  -6 -18    8.39    6.45   0
   0  -6 -17   39.56    6.92   0
   0  -5 -11   60.24    6.60   0
   0  10   3   99.75    7.65   0
   1  -6 -15    0.90    6.13   0
   1  -5 -10   30.57    6.30   0
   2  -6 -14   63.92    6.98   0
   3   2   2   36.10    6.70   0
   3   4   3    8.27    6.32   0
   3  10   3   -4.36    5.89   0
   4   9   3   88.77    6.98   0
   5   7   3   -0.46    6.16   0
   6   5   2   12.18    6.07   0
   6   9   2   73.94    7.26   0
   7   0  -2   -1.57    6.34   0
   7   1  -1   71.63    6.61   0
   7   4   1   23.08    6.13   0
   8   0  -3    6.32    6.47   0
   8   2  -1   46.68    6.63   0
   8   4   0   37.82    6.39   0
   9   1  -3   15.30    5.84   0
   9   4  -1   -4.91    6.44   0
  10   5  -2   -1.06    6.59   0
  11   2  -5   36.25    7.22   0
;
_shelx_hkl_checksum     58931
_shelx_res_file
;
TITL ri18 in P2(1)/n
CELL 0.71073   9.6570   9.7609  18.7903  90.000 102.331  90.000
ZERR    4.00   0.0012   0.0007   0.0022   0.000   0.010   0.000
LATT  1
SYMM 0.5-X, 0.5+Y, 0.5-Z
SFAC C H N O
UNIT 92 76 4 8
TEMP -100
SIZE .31 .11 .11
REM colourless needle
ACTA50
L.S. 10
BOND$H
CONF
HTAB
HTAB O2 N1
FMAP 2
PLAN 10
WGHT    0.073800
FVAR       0.69397
O1    4    0.535685    0.801918    0.572575    11.00000    0.04554    0.03547 =
         0.04940   -0.00459    0.01836   -0.00133
O2    4    0.675417    0.535483    0.801714    11.00000    0.03173    0.04603 =
         0.05098   -0.00334    0.00938    0.00004
AFIX 147
H2    2    0.676257    0.567761    0.760368    11.00000    0.03913
AFIX   0
N1    3    0.568934    0.643821    0.673773    11.00000    0.02752    0.04331 =
         0.03063   -0.00370    0.01044   -0.00531
C1    1    0.636043    0.729596    0.629247    11.00000    0.04144    0.04235 =
         0.04850   -0.00148    0.01916   -0.00256
AFIX  23
H1A   2    0.698761    0.672530    0.606038    11.00000   -1.20000
H1B   2    0.696115    0.797630    0.660685    11.00000   -1.20000
AFIX   0
C2    1    0.491366    0.534485    0.627772    11.00000    0.03484    0.03646 =
         0.02926   -0.00272    0.00612    0.00947
AFIX  23
H2A   2    0.430518    0.484639    0.655330    11.00000   -1.20000
H2B   2    0.559801    0.468411    0.614857    11.00000   -1.20000
AFIX   0
C3    1    0.477481    0.719010    0.714221    11.00000    0.04066    0.02792 =
         0.03343   -0.00320    0.01762   -0.00526
AFIX  23
H3A   2    0.389151    0.746991    0.680076    11.00000   -1.20000
H3B   2    0.526923    0.803051    0.735580    11.00000   -1.20000
AFIX   0
C11   1    0.427923    0.721067    0.535684    11.00000    0.03581    0.03747 =
         0.03452   -0.00735    0.01636    0.00534
C12   1    0.400202    0.593546    0.558682    11.00000    0.03319    0.03020 =
         0.02693    0.00054    0.01174    0.00990
C13   1    0.283679    0.517215    0.517874    11.00000    0.03153    0.03412 =
         0.02382   -0.00038    0.01015    0.01102
C14   1    0.246415    0.385140    0.538102    11.00000    0.04000    0.03315 =
         0.02628    0.00181    0.00953    0.01120
AFIX  43
H14   2    0.302980    0.342399    0.579759    11.00000   -1.20000
AFIX   0
C15   1    0.131048    0.317387    0.499235    11.00000    0.04482    0.03620 =
         0.03486   -0.00229    0.01228    0.00284
AFIX  43
H15   2    0.107552    0.229398    0.514762    11.00000   -1.20000
AFIX   0
C16   1    0.047081    0.376170    0.436789    11.00000    0.03787    0.05015 =
         0.03350   -0.00885    0.00636    0.00696
AFIX  43
H16   2   -0.032991    0.328359    0.410027    11.00000   -1.20000
AFIX   0
C17   1    0.080894    0.502667    0.414532    11.00000    0.03739    0.05242 =
         0.02601   -0.00094    0.00521    0.01634
AFIX  43
H17   2    0.024639    0.541372    0.371559    11.00000   -1.20000
AFIX   0
C18   1    0.198012    0.577412    0.454125    11.00000    0.03872    0.03980 =
         0.02461    0.00341    0.01183    0.01657
C19   1    0.230887    0.710570    0.433290    11.00000    0.04865    0.03868 =
         0.02831    0.00696    0.00918    0.01647
AFIX  43
H19   2    0.174196    0.750971    0.390937    11.00000   -1.20000
AFIX   0
C20   1    0.341881    0.781813    0.472629    11.00000    0.06229    0.03130 =
         0.03819    0.00622    0.02516    0.01289
AFIX  43
H20   2    0.362028    0.871621    0.458185    11.00000   -1.20000
AFIX   0
C21   1    0.440521    0.632041    0.774530    11.00000    0.03100    0.02556 =
         0.02583   -0.00665    0.00773   -0.00780
C22   1    0.542973    0.549499    0.815582    11.00000    0.02836    0.03024 =
         0.03412   -0.00866    0.00517   -0.00332
C23   1    0.517972    0.475941    0.876252    11.00000    0.04180    0.02879 =
         0.03596   -0.00018   -0.00141    0.00296
AFIX  43
H23   2    0.591743    0.422889    0.904958    11.00000   -1.20000
AFIX   0
C24   1    0.389090    0.480839    0.893614    11.00000    0.05151    0.02795 =
         0.02822    0.00293    0.00772   -0.00353
AFIX  43
H24   2    0.373616    0.431438    0.934779    11.00000   -1.20000
AFIX   0
C25   1    0.276698    0.558408    0.851453    11.00000    0.04048    0.02455 =
         0.02574   -0.00452    0.00986   -0.00715
C26   1    0.140102    0.558768    0.866785    11.00000    0.04529    0.03429 =
         0.03485   -0.00275    0.01928   -0.01226
AFIX  43
H26   2    0.123068    0.506978    0.906859    11.00000   -1.20000
AFIX   0
C27   1    0.031817    0.631796    0.825385    11.00000    0.03536    0.04324 =
         0.04754   -0.01153    0.01877   -0.00837
AFIX  43
H27   2   -0.060262    0.628630    0.835678    11.00000   -1.20000
AFIX   0
C28   1    0.057413    0.711481    0.767589    11.00000    0.03349    0.04202 =
         0.04161   -0.00171    0.00697    0.00113
AFIX  43
H28   2   -0.017513    0.763655    0.739206    11.00000   -1.20000
AFIX   0
C29   1    0.188573    0.715129    0.751531    11.00000    0.03487    0.03379 =
         0.02933    0.00287    0.00755   -0.00218
AFIX  43
H29   2    0.203663    0.771252    0.712583    11.00000   -1.20000
AFIX   0
C30   1    0.303100    0.637066    0.791624    11.00000    0.03079    0.02394 =
         0.02282   -0.00381    0.00641   -0.00612
HKLF 4
REM  ri18 in P2(1)/n
REM R1 =  0.0526 for    2069 Fo > 4sig(Fo)  and  0.0914 for all    3222 data
REM    237 parameters refined using      0 restraints
END
WGHT      0.0738      0.0000
REM Instructions for potential hydrogen bonds
HTAB O2 N1
EQIV $1 -x+3/2, y+1/2, -z+3/2
HTAB C1 O2_$1
REM Highest difference peak  0.573,  deepest hole -0.238,  1-sigma level  0.044
Q1    1   0.6788  0.6580  0.7305  11.00000  0.05    0.57
Q2    1   0.5640  0.8671  0.5439  11.00000  0.05    0.31
Q3    1   0.5426  0.6124  0.6265  11.00000  0.05    0.20
Q4    1   0.7163  0.7411  0.7631  11.00000  0.05    0.17
Q5    1   0.4450  0.5483  0.5813  11.00000  0.05    0.17
Q6    1   0.4420  0.6536  0.7382  11.00000  0.05    0.16
Q7    1   0.6359  0.5816  0.7608  11.00000  0.05    0.16
Q8    1   0.1637  0.5060  0.9389  11.00000  0.05    0.15
Q9    1   0.2360  0.6288  0.7536  11.00000  0.05    0.15
Q10   1   0.4143  0.7881  0.6999  11.00000  0.05    0.14
;
_shelx_res_checksum     39374
_shelxl_version_number     2014/6
data_global
_journal_date_recd_electronic     2015-08-07
_journal_date_accepted     2015-08-19
_journal_name_full     'Acta Crystallographica, Section E'
_journal_year     2015
_journal_volume     71
_journal_issue      9
_journal_page_first     1089
_journal_page_last     1092
_journal_paper_category     GO
_journal_paper_doi     10.1107/S2056989015015583
_journal_coeditor_code     IS5412
_publ_contact_author_name     'Augusto Rivera'
_publ_contact_author_address
;
Universidad Nacional de Colombia, Sede Bogot\'a, Facultad de Ciencias,
Departamento de Qu\'imica, Cra 30 No. 45-03, Bogot\'a, C\'odigo Postal 111321
;
_publ_contact_author_email     'ariverau@unal.edu.co'
_publ_contact_author_fax     '571-3165220'
_publ_contact_author_phone     '571-3165000'
_publ_section_title
;\
Crystal structure of
1-[(2,3-dihydro-1<i>H</i>-naphtho[1,2-<i>e</i>][1,3]oxazin-2-yl)methyl]\
naphthalen-2-ol: a possible candidate for novel polynaphthoxazine materials
;
loop_
    _publ_author_name
    _publ_author_footnote
    _publ_author_address
    'Rivera, Augusto' .
;
Universidad Nacional de Colombia, Sede Bogot\'a, Facultad de Ciencias,
Departamento de Qu\'imica, Cra 30 No. 45-03, Bogot\'a, C\'odigo Postal 111321
Colombia
;
    'Rojas, Jicli Jos\'e' .
;
Universidad Nacional de Colombia, Sede Bogot\'a, Facultad de Ciencias,
Departamento de Qu\'imica, Cra 30 No. 45-03, Bogot\'a, C\'odigo Postal 111321
Colombia
;
    'R\'ios-Motta, Jaime' .
;
Universidad Nacional de Colombia, Sede Bogot\'a, Facultad de Ciencias,
Departamento de Qu\'imica, Cra 30 No. 45-03, Bogot\'a, C\'odigo Postal 111321
Colombia
;
    'Bolte, Michael' .
;
Institut f\"ur Anorganische Chemie, J. W. Goethe-Universit\"at Frankfurt,
Max-von Laue-Str. 7,
60438 Frankfurt/Main,
Germany
;
_publ_section_synopsis
;
A novel naphthoxazine has been synthesized and structurally characterized. In
the crystal, pairs of inversion-related molecules are linked into inversion
dimers <i>via</i> C---H...\p interactions.
;
