# Supplementary material for: Crystal structure of 1-[(2,3-dihydro-1H-naphtho­[1,2-e][1,3]oxazin-2-yl)meth­yl]naphthalen-2-ol: a possible candidate for new polynaphthoxazine materials
Source: Acta Crystallogr E Crystallogr Commun. 2015 Aug 26;71(Pt 9):1089–92. doi: 10.1107/S2056989015015583 (PMC4555368; doi:10.1107/S2056989015015583)
Supplement: Supplementary file 2 [file e-71-01089-Isup2.hkl]

#
# h,k,l, Fc-squared, Fo-squared, sigma(Fo-squared), status flag
#
data_I
_shelx_title ' ri18 in P2(1)/n'
_shelx_refln_list_code          4
_shelx_F_calc_maximum      148.20
_exptl_crystal_F_000       720.00
_reflns_d_resolution_high  0.8217

loop_
 _space_group_symop_operation_xyz
 'x, y, z'
 '-x+1/2, y+1/2, -z+1/2'
 '-x, -y, -z'
 'x-1/2, -y-1/2, z-1/2'

_cell_length_a     9.6570
_cell_length_b     9.7609
_cell_length_c    18.7903
_cell_angle_alpha  90.000
_cell_angle_beta  102.331
_cell_angle_gamma  90.000

_shelx_F_squared_multiplier     1.000

loop_
 _refln_index_h
 _refln_index_k
 _refln_index_l
 _refln_F_squared_calc
 _refln_F_squared_meas
 _refln_F_squared_sigma
 _refln_observed_status
   4   0   0        855.50        851.44        22.38 o
   6   0   0          0.40          9.41        11.19 o
   8   0   0        373.18        389.72        16.40 o
  10   0   0         28.75         31.69        10.65 o
   2   1   0         72.89         64.01        15.98 o
   3   1   0          6.81         12.75        15.22 o
   4   1   0         84.39         88.06        14.72 o
   5   1   0        413.78        474.86        18.79 o
   6   1   0        362.27        370.23        13.97 o
   7   1   0         88.62         64.15         8.81 o
   8   1   0         46.99         45.05         9.07 o
   9   1   0         61.96         66.97         9.44 o
  10   1   0          0.52          7.84         8.45 o
  11   1   0         24.16         35.77         9.25 o
   0   2   0         23.95         51.70        53.20 o
   1   2   0        896.71        836.22        44.83 o
   2   2   0        163.14        182.36        20.76 o
   3   2   0          0.21          4.81        13.53 o
   4   2   0         11.11         20.00        16.18 o
   5   2   0        377.93        409.88        19.87 o
   6   2   0          2.98          3.82        11.86 o
   7   2   0        148.12        154.42         9.80 o
   8   2   0         27.83         33.03         9.47 o
   9   2   0         50.35         58.83         9.35 o
  10   2   0        133.29        122.20         9.65 o
  11   2   0        159.47        166.03         9.30 o
   1   3   0       4002.44       3828.50       131.11 o
   2   3   0         46.71         61.59        21.29 o
   3   3   0         32.08         47.84        15.75 o
   4   3   0         12.01         16.32        21.03 o
   5   3   0       1675.83       1679.36        36.23 o
   6   3   0        177.46        183.18        17.40 o
   7   3   0        160.59        161.79        16.90 o
   8   3   0        132.00        156.95        17.29 o
   9   3   0         56.24         63.28         9.85 o
  10   3   0         25.83         36.58        11.21 o
  11   3   0         79.80         82.85         9.95 o
   0   4   0       2983.29       2508.44        59.49 o
   1   4   0         67.71        103.18        21.20 o
   2   4   0          7.37          9.13        20.61 o
   3   4   0        101.58        147.09        18.57 o
   4   4   0         64.39         74.00        17.10 o
   5   4   0       1101.36       1090.53        44.75 o
   6   4   0        375.25        363.27        28.61 o
   7   4   0        452.51        464.93        27.51 o
   8   4   0         55.81         76.11        11.20 o
   9   4   0          2.07          5.77        10.38 o
  10   4   0         18.03         20.02        10.72 o
   1   5   0         42.97         45.35        18.63 o
   2   5   0       1081.74       1034.23        88.14 o
   3   5   0        106.08        125.17        17.04 o
   4   5   0        480.18        416.87        40.63 o
   5   5   0        154.88        141.13        53.86 o
   6   5   0         44.59         56.15        47.07 o
   7   5   0         85.06         82.56        39.64 o
   8   5   0         32.56         19.12        22.31 o
   9   5   0         39.30         63.58        11.53 o
  10   5   0         21.08         25.80        10.94 o
   0   6   0         19.59         36.98        29.17 o
   1   6   0        202.66        257.02        19.11 o
   2   6   0        343.02        324.78        21.37 o
   3   6   0         37.80         41.32        16.29 o
   4   6   0         20.06         32.82        14.97 o
   5   6   0       1174.04       1108.33        35.38 o
   6   6   0          0.08         35.11        28.92 o
   7   6   0          0.08         47.13        33.82 o
   8   6   0          9.84         27.35        27.99 o
   9   6   0          9.39          2.66        12.42 o
   1   7   0         94.90         78.18        17.72 o
   2   7   0        382.53        382.77        19.81 o
   3   7   0        430.30        463.80        22.51 o
   4   7   0        138.48        114.78        16.37 o
   5   7   0        142.54        100.15        27.70 o
   6   7   0         32.78         62.50        28.59 o
   7   7   0         71.22        117.23        27.39 o
   8   7   0         17.43         37.52        29.11 o
   9   7   0         21.24         34.24        12.75 o
   0   8   0         26.36         35.28        27.41 o
   1   8   0        132.52        154.27        20.86 o
   2   8   0         46.68         67.32        18.04 o
   3   8   0        281.94        264.02        19.72 o
   4   8   0          8.21         16.85        16.12 o
   5   8   0        128.32         85.63        34.16 o
   6   8   0        149.79        170.99        27.62 o
   7   8   0          5.40         26.91        28.05 o
   8   8   0         36.30         35.55        36.44 o
   1   9   0          0.28          0.48        16.58 o
   2   9   0          7.13          5.26        16.35 o
   3   9   0          3.26         -5.41        14.91 o
   4   9   0         20.75         11.60        15.50 o
   5   9   0         98.86         86.21        27.82 o
   6   9   0        552.93        535.45        32.48 o
   7   9   0         89.64        109.43        30.25 o
   0  10   0         11.81         -3.26        28.49 o
   1  10   0          8.99          4.86        19.40 o
   2  10   0          0.22         -0.42        17.71 o
   3  10   0         13.37         10.07        17.59 o
   4  10   0          0.77          7.88        17.88 o
   5  10   0        153.18        185.98        29.78 o
   6  10   0         63.84         61.77        28.80 o
   1  11   0        175.68        159.58        21.00 o
   2  11   0          2.62          7.83        18.61 o
   3  11   0         12.19         20.41        16.58 o
   4  11   0          7.33          3.14        14.07 o
 -11   0   1         49.87         69.35        13.15 o
  -9   0   1          4.78          5.54        13.58 o
  -7   0   1        226.34        247.28        16.09 o
   3   0   1         57.51         67.57        16.51 o
   5   0   1          0.08          1.37        13.04 o
   7   0   1          8.98          0.79         9.78 o
   9   0   1         17.64         22.03        11.17 o
  11   0   1         64.23         67.44        11.81 o
 -11   1   1          7.11         12.14         9.21 o
 -10   1   1          4.73          4.20         9.19 o
  -9   1   1        120.51        139.87         9.31 o
  -8   1   1        246.35        258.64        10.46 o
  -7   1   1        131.02        136.60        11.96 o
  -6   1   1        485.62        486.82        18.27 o
  -5   1   1         61.03         61.75        16.47 o
  -4   1   1        159.17        166.61        19.64 o
  -3   1   1        382.04        407.10        27.28 o
   1   1   1       2086.59       1955.84        55.73 o
   2   1   1        637.33        652.13        18.70 o
   3   1   1        416.90        378.75        24.82 o
   4   1   1        405.95        389.05        19.35 o
   5   1   1        173.97        195.30        18.67 o
   6   1   1        454.74        443.98        12.14 o
   7   1   1          0.07          0.97         8.33 o
   8   1   1        503.16        492.62        11.30 o
   9   1   1        239.68        235.81        12.62 o
  10   1   1         72.52         69.24         8.69 o
  11   1   1          0.01         13.48         9.68 o
 -11   2   1         14.83          6.79         8.64 o
 -10   2   1          0.82          3.39         8.53 o
  -9   2   1         15.07         19.08         8.34 o
  -8   2   1         84.25         86.30        15.16 o
  -7   2   1       1000.30        923.24        20.70 o
  -6   2   1         12.75          7.56        13.93 o
  -5   2   1        312.12        314.87        19.00 o
  -4   2   1       1450.47       1522.82        33.33 o
  -3   2   1         17.11         15.82        21.35 o
  -1   2   1       3903.09       4196.19       210.87 o
   0   2   1      19397.20      19176.60       152.35 o
   1   2   1       6112.78       5462.15       153.72 o
   2   2   1         39.31         27.41        13.54 o
   3   2   1        449.87        497.47        16.04 o
   4   2   1        920.02        997.02        44.73 o
   5   2   1         72.92         63.79        16.15 o
   6   2   1         16.74         23.19         8.57 o
   7   2   1        484.92        481.85        13.69 o
   8   2   1        731.99        707.12        12.20 o
   9   2   1        426.30        402.95        24.78 o
  10   2   1         79.82         74.12         9.94 o
  11   2   1          5.02          4.85         8.64 o
 -11   3   1        241.46        227.38        10.63 o
 -10   3   1         31.11         37.53         9.86 o
  -9   3   1        171.29        187.17         9.78 o
  -8   3   1          9.57         11.59        14.95 o
  -7   3   1        393.88        359.14        18.87 o
  -6   3   1        336.37        310.99        20.45 o
  -5   3   1          2.44          3.61        17.36 o
  -4   3   1          0.35          3.53        25.93 o
  -2   3   1        339.31        317.53        26.33 o
  -1   3   1         14.77          8.83        25.49 o
   0   3   1        995.70        957.14        61.15 o
   1   3   1        396.44        463.99        27.36 o
   2   3   1         46.05         59.67        17.66 o
   3   3   1       1367.32       1288.41        34.61 o
   4   3   1        893.29        840.01        29.45 o
   5   3   1       1192.45       1324.78        30.77 o
   6   3   1          4.90          2.26        14.51 o
   7   3   1        469.41        448.53        11.77 o
   8   3   1        279.51        273.71        10.20 o
   9   3   1          0.22          0.32         9.08 o
  10   3   1         17.08         19.64        10.22 o
 -10   4   1         19.24         22.60        10.80 o
  -9   4   1          0.04         -1.39        10.09 o
  -8   4   1         14.08         31.42        15.18 o
  -7   4   1         30.54         47.28        18.41 o
  -6   4   1         38.52         44.85        30.86 o
  -5   4   1        241.19        251.18        54.15 o
  -4   4   1         45.91         53.70        25.71 o
  -3   4   1        146.29        170.88        19.62 o
  -2   4   1         32.91         28.51        19.86 o
  -1   4   1        395.85        304.90        23.69 o
   0   4   1         29.42         21.24        20.52 o
   1   4   1        181.91        173.20        21.37 o
   2   4   1        722.50        687.61        33.54 o
   3   4   1          0.00          7.71        15.15 o
   4   4   1        244.92        209.50        15.10 o
   5   4   1        327.31        299.41        16.83 o
   6   4   1        286.39        277.18        23.71 o
   7   4   1         47.59         48.06        10.57 o
   8   4   1         51.92         65.49        10.18 o
   9   4   1         23.86         32.47        10.28 o
  10   4   1          3.17         12.79        11.31 o
 -10   5   1         40.85         55.90        13.92 o
  -9   5   1          0.06        -29.22        29.22 o
  -8   5   1          0.81         11.71        29.22 o
  -7   5   1        331.78        372.22        30.54 o
  -6   5   1          0.33         14.76        25.77 o
  -5   5   1        811.13        852.60        33.26 o
  -4   5   1        298.34        346.89        27.95 o
  -3   5   1        239.25        322.16        20.61 o
  -2   5   1          1.54          6.59        19.89 o
  -1   5   1       1351.13       1458.15        66.13 o
   0   5   1         93.76        115.87        21.45 o
   1   5   1        652.61        808.41        26.37 o
   2   5   1        311.95        324.57        23.54 o
   3   5   1         11.53          9.87        15.63 o
   4   5   1        114.36        119.26        15.71 o
   5   5   1          4.14          1.43        15.78 o
   6   5   1        101.99        114.62        32.89 o
   7   5   1          5.12         14.62        30.17 o
   8   5   1          0.92          7.85        11.35 o
   9   5   1         48.71         56.52        11.51 o
  10   5   1         46.13         63.50        10.88 o
  -9   6   1          1.39        -16.69        29.40 o
  -8   6   1         16.94         31.15        27.35 o
  -7   6   1         81.02         98.90        32.54 o
  -6   6   1        271.95        323.36        30.92 o
  -5   6   1        720.25        645.35        32.08 o
  -4   6   1         78.23         79.91        17.96 o
  -3   6   1        153.47        136.57        17.58 o
  -2   6   1         22.73         34.27        20.33 o
  -1   6   1        133.41        124.10        21.43 o
   0   6   1        111.94         99.97        16.85 o
   1   6   1        389.54        398.64        21.82 o
   2   6   1        698.14        634.70        21.11 o
   3   6   1          2.27          7.84        15.29 o
   4   6   1        148.34        145.26        17.16 o
   5   6   1        195.85        212.86        19.28 o
   6   6   1        138.56        139.10        52.41 o
   7   6   1         68.74         66.15        55.42 o
   8   6   1          1.15          2.01        11.12 o
   9   6   1          0.00         12.18        27.30 o
  -9   7   1          5.17         24.02        29.94 o
  -8   7   1          4.31         14.58        35.65 o
  -7   7   1          7.18         11.17        26.77 o
  -6   7   1          2.36          4.71        25.50 o
  -5   7   1        295.76        348.55        29.22 o
  -4   7   1         80.37        103.87        17.99 o
  -3   7   1         28.22         33.78        17.16 o
  -2   7   1        119.40        132.45        18.53 o
  -1   7   1         48.63         59.35        17.20 o
   0   7   1         26.64         33.41        15.51 o
   1   7   1          0.66          8.11        15.84 o
   2   7   1        239.08        224.57        18.19 o
   3   7   1        106.58         95.80        16.18 o
   4   7   1          0.96          8.79        14.20 o
   5   7   1         53.62         43.95        16.44 o
   6   7   1          7.62          5.63        30.44 o
   7   7   1          2.69        -12.06        28.99 o
   8   7   1          6.41         19.26        12.56 o
   9   7   1          6.54         18.02        12.47 o
  -8   8   1          9.02         10.76        28.57 o
  -7   8   1        173.40        183.51        30.44 o
  -6   8   1          0.51         56.25        26.54 o
  -5   8   1          2.72         10.20        26.37 o
  -4   8   1        167.37        177.38        18.02 o
  -3   8   1        160.88        163.05        19.69 o
  -2   8   1          7.64          3.90        17.82 o
  -1   8   1         66.86         72.31        18.17 o
   0   8   1          5.48         12.95        17.28 o
   1   8   1         11.97          8.20        16.31 o
   2   8   1        126.47        130.40        18.64 o
   3   8   1         67.26         81.73        17.01 o
   4   8   1        657.77        615.40        20.73 o
   5   8   1        128.17        114.02        18.90 o
   6   8   1          0.68         -5.44        27.10 o
   7   8   1         33.72         48.15        29.34 o
   8   8   1         39.05         62.23        12.87 o
  -7   9   1         62.28        125.37        35.32 o
  -6   9   1        248.24        232.56        29.53 o
  -5   9   1          2.95         15.61        26.58 o
  -4   9   1          4.21          9.30        16.82 o
  -3   9   1         51.61         48.64        17.59 o
  -2   9   1        127.59        101.34        18.33 o
  -1   9   1          9.45          9.54        16.72 o
   0   9   1        223.83        219.39        19.46 o
   1   9   1         32.47         45.44        16.70 o
   2   9   1          0.98         16.77        17.07 o
   3   9   1        103.98        100.05        16.09 o
   4   9   1        269.55        235.04        17.30 o
   5   9   1         12.75          1.69        16.61 o
   6   9   1        164.73        177.93        36.46 o
   7   9   1         35.56         34.39        29.98 o
  -6  10   1        319.88        373.82        31.37 o
  -5  10   1          2.08         15.68        27.74 o
  -4  10   1         21.94         27.78        13.33 o
  -3  10   1         25.00         24.78        18.87 o
  -2  10   1         26.63         46.44        16.67 o
  -1  10   1         17.00         25.76        17.79 o
   0  10   1        298.54        335.84        20.08 o
   1  10   1          1.88          1.82        17.36 o
   2  10   1         41.73         44.96        17.48 o
   3  10   1         63.62         73.57        18.05 o
   4  10   1          0.55          8.34        15.24 o
   5  10   1          9.42         46.52        41.20 o
   6  10   1         29.23         20.16        29.01 o
  -4  11   1         39.21         48.58        15.01 o
  -3  11   1          1.62          9.10        12.38 o
  -2  11   1        142.70        152.57        18.46 o
  -1  11   1         13.75         20.27        19.42 o
   0  11   1         57.42         49.45        18.19 o
   1  11   1         60.67         71.28        21.00 o
   2  11   1          1.68          1.96        17.07 o
   3  11   1          0.62          0.63        15.58 o
   4  11   1          4.46          3.72        16.97 o
 -10   0   2          0.20          5.20        10.44 o
  -8   0   2        210.09        248.31        15.22 o
  -2   0   2       6693.34       6774.78       114.75 o
   2   0   2        509.15        371.32        13.82 o
   4   0   2         15.42         16.26        10.84 o
   6   0   2         75.39         96.35        13.19 o
   8   0   2       1101.48        990.99        17.67 o
  10   0   2         11.76         11.94        10.55 o
 -11   1   2          7.10         11.67         9.21 o
 -10   1   2         78.62         89.37        11.70 o
  -9   1   2         54.90         59.22         8.68 o
  -8   1   2          6.29          8.67        12.09 o
  -7   1   2         44.83         44.79        13.91 o
  -6   1   2        129.26        140.64        16.09 o
  -3   1   2        911.82        966.20        36.44 o
  -2   1   2      20200.77      19347.50       655.72 o
  -1   1   2         85.70        128.57        44.48 o
   1   1   2       8891.59       9550.47       188.84 o
   2   1   2         30.94         23.10         9.15 o
   3   1   2         14.27          8.09         7.89 o
   4   1   2        408.61        385.87        24.41 o
   5   1   2        195.13        194.41         9.46 o
   6   1   2         37.33         38.42         7.39 o
   7   1   2        287.07        270.88        10.19 o
   8   1   2          3.66          9.47         7.45 o
   9   1   2        361.34        346.68        10.48 o
  10   1   2         52.93         43.24         9.35 o
  11   1   2          8.57          8.67         8.59 o
 -11   2   2         20.47         15.11         8.83 o
 -10   2   2        107.29        113.99         9.34 o
  -9   2   2          9.58         23.42         8.69 o
  -8   2   2        447.06        470.59        35.33 o
  -7   2   2          1.97         16.19        11.64 o
  -6   2   2        269.00        270.02        16.09 o
  -5   2   2        510.91        568.58        43.51 o
  -4   2   2         96.98         92.89        15.33 o
  -3   2   2          1.63          8.05        17.95 o
  -2   2   2       2721.24       2611.05        60.61 o
  -1   2   2        119.57        148.23        18.06 o
   0   2   2         56.93         99.86        17.43 o
   1   2   2       3875.06       3457.13        42.07 o
   2   2   2       3088.96       2744.52        98.12 o
   3   2   2         63.29         69.74         8.57 o
   4   2   2        481.71        517.73        12.05 o
   5   2   2         67.99         64.20         8.98 o
   6   2   2          0.05          7.65         8.95 o
   7   2   2        108.18         91.82        14.71 o
   8   2   2        146.63        141.92         8.92 o
   9   2   2        245.22        250.41        10.89 o
  10   2   2         69.92         64.91         9.78 o
 -11   3   2        111.60        118.06        11.07 o
 -10   3   2        262.72        230.18        11.13 o
  -9   3   2         35.02         39.97        12.05 o
  -8   3   2        102.61        109.90        15.56 o
  -7   3   2        368.01        378.04        16.05 o
  -6   3   2         68.85         76.29        14.01 o
  -5   3   2         52.53         45.80        15.83 o
  -4   3   2        343.26        366.36        30.19 o
  -3   3   2         22.75         12.33        25.33 o
  -2   3   2         29.10         25.00        17.85 o
  -1   3   2        381.75        419.07        24.57 o
   0   3   2       2769.17       2487.14        74.89 o
   1   3   2        505.29        479.81        23.17 o
   2   3   2        871.42        917.22        22.11 o
   3   3   2         79.47        104.43        13.28 o
   4   3   2        445.12        538.40        23.35 o
   5   3   2        211.88        268.07         9.47 o
   6   3   2         62.29         53.31         8.66 o
   7   3   2        252.18        263.93        10.67 o
   8   3   2          8.76         18.53         9.41 o
   9   3   2        105.75        110.57        10.56 o
  10   3   2          2.32          5.02        10.02 o
 -10   4   2         68.84         76.15        10.50 o
  -9   4   2         11.99         16.87        17.06 o
  -8   4   2         27.09         24.20        16.73 o
  -7   4   2        933.46        954.20        27.67 o
  -6   4   2        738.37        764.43        31.42 o
  -5   4   2        376.33        409.45        29.55 o
  -4   4   2         97.73        111.65        24.73 o
  -3   4   2        403.48        424.03        29.24 o
  -2   4   2          0.20         19.38        21.54 o
  -1   4   2       3569.68       3670.94       190.60 o
   0   4   2         77.61        138.43        21.18 o
   1   4   2        541.10        479.46        22.61 o
   2   4   2        150.39        167.42        16.82 o
   3   4   2         13.85         15.42        12.94 o
   4   4   2          0.80          5.39        12.13 o
   5   4   2        165.58        139.65        12.13 o
   6   4   2         38.83         54.06        10.01 o
   7   4   2          2.98          5.52         9.64 o
   8   4   2         69.08         62.28        11.36 o
   9   4   2        112.86        105.03        11.63 o
  10   4   2         36.31         40.76        11.60 o
 -10   5   2          0.37         -3.27        12.33 o
  -9   5   2        103.65        128.20        27.99 o
  -8   5   2        145.26        185.88        28.11 o
  -7   5   2       2164.64       2304.64        46.01 o
  -6   5   2        264.32        289.22        31.19 o
  -5   5   2         25.61         24.75        24.27 o
  -4   5   2         46.54         30.81        25.56 o
  -3   5   2         52.17         61.81        18.05 o
  -2   5   2       1504.12       1571.83        31.82 o
  -1   5   2         42.79         26.56        22.24 o
   0   5   2         51.87         62.95        19.10 o
   1   5   2         90.50         82.77        15.29 o
   2   5   2          2.85         -0.02        17.65 o
   3   5   2          0.56         -0.29        14.75 o
   4   5   2        248.81        205.83        14.65 o
   5   5   2        370.83        356.84        16.33 o
   6   5   2         10.18         22.74         9.38 o
   7   5   2         17.21         27.16        10.74 o
   8   5   2        114.79        119.77        11.23 o
   9   5   2          0.68         -4.37        11.11 o
  10   5   2        204.50        195.78        11.98 o
 -10   6   2         15.31         55.73        29.63 o
  -9   6   2         48.18         39.58        29.61 o
  -8   6   2         14.07         57.12        26.12 o
  -7   6   2        361.63        371.74        30.02 o
  -6   6   2          5.48          7.81        27.62 o
  -5   6   2        385.69        379.15        27.24 o
  -4   6   2         71.41         79.63        24.11 o
  -3   6   2        160.12        180.08        19.69 o
  -2   6   2        191.82        221.08        22.81 o
  -1   6   2        776.36        828.95        48.78 o
   0   6   2          1.62          9.55        17.42 o
   1   6   2         42.38         52.96        16.75 o
   2   6   2         34.36         46.50        16.34 o
   3   6   2          1.09         -0.67        14.13 o
   4   6   2         20.02         21.84        13.80 o
   5   6   2        275.31        265.41        16.82 o
   6   6   2         28.07         30.68        16.81 o
   7   6   2         19.00         35.95        11.71 o
   8   6   2         63.35         78.31        11.98 o
   9   6   2         37.45         48.17        12.46 o
  -9   7   2          9.42         39.99        29.38 o
  -8   7   2         91.11         71.35        27.93 o
  -7   7   2        472.73        496.89        30.65 o
  -6   7   2         40.62         65.80        26.54 o
  -5   7   2        753.86        661.24        30.38 o
  -4   7   2         40.12         43.63        22.49 o
  -3   7   2        854.78        873.29        23.88 o
  -2   7   2        370.28        361.00        19.80 o
  -1   7   2        120.82        148.93        18.02 o
   0   7   2          3.10         20.86        18.97 o
   1   7   2         12.87         28.26        17.63 o
   2   7   2         32.24         32.32        15.25 o
   3   7   2        661.26        633.26        32.38 o
   4   7   2        606.73        620.05        43.70 o
   5   7   2          8.12         11.20        14.61 o
   6   7   2          0.13         10.59        18.04 o
   7   7   2         38.26         59.01        12.67 o
   8   7   2          7.23         24.86        12.09 o
  -8   8   2          4.79          0.75        35.22 o
  -7   8   2        302.47        365.30        35.65 o
  -6   8   2        256.71        269.17        27.84 o
  -5   8   2          1.30          4.11        26.81 o
  -4   8   2          4.15          1.22        15.23 o
  -3   8   2        182.48        159.48        18.22 o
  -2   8   2          0.39         15.75        18.71 o
  -1   8   2         93.65        116.95        20.41 o
   0   8   2         19.19         14.29        15.89 o
   1   8   2          7.21         16.32        17.77 o
   2   8   2        162.22        158.38        21.88 o
   3   8   2        334.14        357.49        32.59 o
   4   8   2        224.93        217.29        16.72 o
   5   8   2         11.03         29.74        22.84 o
   6   8   2          8.46         -2.45        17.94 o
   7   8   2         16.74         42.24        14.44 o
   8   8   2         14.94         31.45        19.86 o
  -7   9   2         33.08         74.94        27.78 o
  -6   9   2         96.19         93.75        34.39 o
  -5   9   2          0.88         13.16        31.94 o
  -4   9   2          2.40          8.95        13.98 o
  -3   9   2          0.70          1.65        11.54 o
  -2   9   2          3.58          6.11        18.82 o
  -1   9   2          0.49          6.99        17.07 o
   0   9   2         19.26         24.36        16.94 o
   1   9   2         63.18         53.04        18.42 o
   2   9   2         31.69         25.94        15.89 o
   3   9   2        132.73        145.48        19.28 o
   4   9   2         31.06         37.00        14.60 o
   5   9   2          2.59          3.63        15.45 o
   6   9   2        108.55        147.99        17.97 o
   7   9   2         59.95         77.77        12.53 o
  -6  10   2        100.82         42.28        28.65 o
  -5  10   2          8.47          3.63        32.77 o
  -4  10   2          1.02         -3.62        13.59 o
  -3  10   2         17.41         21.16        12.76 o
  -2  10   2         13.02          7.94        16.54 o
  -1  10   2         33.42         33.96        20.10 o
   0  10   2        466.09        431.65        22.09 o
   1  10   2        279.18        278.75        20.80 o
   2  10   2          0.02         -0.77        18.14 o
   3  10   2         94.26         97.51        18.54 o
   4  10   2          0.93         11.87        15.20 o
   5  10   2         41.86         33.73        16.10 o
  -4  11   2         10.38         -0.95        15.19 o
  -3  11   2          1.46         12.15        12.24 o
  -2  11   2        165.42        185.91        13.61 o
  -1  11   2          0.01         13.76        19.99 o
   0  11   2        135.93        145.11        18.14 o
   1  11   2        124.53        123.56        18.10 o
   2  11   2          1.52          8.91        17.03 o
   3  11   2          0.12         -3.35        18.77 o
 -11   0   3         53.09         59.74        13.84 o
  -9   0   3          1.11          0.03        13.39 o
  -7   0   3        318.88        317.61        30.09 o
  -5   0   3       4074.30       4533.98        66.72 o
  -3   0   3        108.93         90.47        31.64 o
  -1   0   3        363.11        330.03        41.80 o
   1   0   3       4033.67       3099.82       123.51 o
   3   0   3       2179.57       2103.77        19.86 o
   5   0   3        180.69        200.60        13.91 o
   7   0   3       2296.43       2062.42        22.72 o
   9   0   3          0.20         -4.78        12.67 o
  11   0   3          2.59         15.22        14.02 o
 -11   1   3         24.62         36.74         9.46 o
 -10   1   3          0.18         10.68         8.68 o
  -9   1   3         35.37         29.36         8.46 o
  -8   1   3         12.75         24.35        11.94 o
  -7   1   3         36.12         51.28        11.47 o
  -6   1   3         84.22        117.23        23.10 o
  -5   1   3        124.67        133.74        23.97 o
  -4   1   3         43.98         75.34        22.03 o
  -3   1   3         55.02        101.95        26.61 o
  -2   1   3      13107.53      12915.39        79.85 o
  -1   1   3       5001.21       4640.22       108.10 o
   0   1   3      21963.26      19618.85       346.25 o
   1   1   3        598.39        604.20        22.39 o
   2   1   3        195.25        214.15         7.83 o
   3   1   3        674.79        523.62        15.06 o
   4   1   3        296.44        317.51         8.43 o
   5   1   3          4.87          6.03         7.68 o
   6   1   3        160.38        153.70         8.08 o
   7   1   3        175.02        198.19        10.04 o
   8   1   3        145.99        149.96        10.36 o
   9   1   3        141.17        124.59         8.41 o
  10   1   3         13.09          7.68         7.97 o
 -11   2   3        147.33        157.83         9.67 o
 -10   2   3         12.03         10.73         9.64 o
  -9   2   3         28.57         34.32        10.81 o
  -8   2   3         14.01         17.54        10.87 o
  -7   2   3        286.55        270.59        13.79 o
  -6   2   3          0.06          6.14        12.29 o
  -5   2   3        267.89        300.19        17.21 o
  -4   2   3        146.97        172.27        22.36 o
  -3   2   3        184.30        164.34        25.29 o
  -2   2   3       1370.63       1509.19        28.30 o
  -1   2   3       2099.37       1912.02        33.75 o
   0   2   3       3760.74       3863.05       109.75 o
   1   2   3      14835.05      13727.90       116.57 o
   2   2   3          6.67         14.19         8.70 o
   3   2   3        137.02        115.96         7.90 o
   4   2   3       1475.24       1478.92        75.66 o
   5   2   3         42.18         42.61         7.33 o
   6   2   3         10.69         10.71         7.79 o
   7   2   3         24.59         28.89        10.25 o
   8   2   3        565.55        549.44        14.77 o
   9   2   3        175.03        159.96         9.28 o
  10   2   3         16.64         20.51         9.40 o
 -11   3   3        278.62        320.11        11.83 o
 -10   3   3          3.77          7.35        13.80 o
  -9   3   3        137.72        120.66        14.17 o
  -8   3   3         18.57         25.83        13.38 o
  -7   3   3         35.57         22.82        13.23 o
  -6   3   3        234.94        250.86        16.06 o
  -5   3   3         10.03         13.16        15.57 o
  -4   3   3         28.83         54.51        25.12 o
  -3   3   3         38.32         27.66        24.19 o
  -2   3   3        455.55        374.25        17.81 o
  -1   3   3       1852.77       1468.84        42.41 o
   0   3   3        504.39        593.29        35.13 o
   1   3   3       3153.40       2861.07        76.59 o
   2   3   3         12.92         29.22         9.15 o
   3   3   3         52.19         80.84         9.60 o
   4   3   3        257.74        214.23         9.14 o
   5   3   3         14.38          8.83         7.84 o
   6   3   3          4.42         13.78        10.60 o
   7   3   3         71.85         74.98         9.24 o
   8   3   3        160.34        161.85         9.22 o
   9   3   3        280.68        288.05        10.58 o
  10   3   3         11.57         25.40        10.01 o
 -11   4   3         27.70         31.27        48.26 o
 -10   4   3         19.06          5.12        16.31 o
  -9   4   3          0.17          9.62        16.83 o
  -8   4   3         66.45         70.09        18.90 o
  -7   4   3        384.76        441.65        32.48 o
  -6   4   3          0.39         33.02        24.07 o
  -5   4   3        123.44        111.57        24.94 o
  -4   4   3        223.38        194.52        29.46 o
  -3   4   3          4.10          1.31        23.73 o
  -2   4   3        348.54        340.26        17.08 o
  -1   4   3       1230.58       1316.77        57.12 o
   0   4   3        702.17        844.19        38.05 o
   1   4   3        336.60        340.75        17.45 o
   2   4   3       1752.97       1825.70        52.63 o
   3   4   3         13.28         19.03         8.93 o
   4   4   3        465.03        503.85        10.92 o
   5   4   3         12.23         27.58         7.68 o
   6   4   3         50.75         52.46         7.82 o
   7   4   3          3.86          6.03        10.51 o
   8   4   3         61.75         48.80         9.54 o
   9   4   3         53.95         49.13        10.86 o
  10   4   3         17.51         22.33         9.83 o
 -10   5   3         53.62         63.58        28.24 o
  -9   5   3         19.44         49.63        26.18 o
  -8   5   3          1.98         -1.33        25.62 o
  -7   5   3        900.13        936.61        33.06 o
  -6   5   3        314.17        358.93        27.93 o
  -5   5   3         85.42         89.87        25.19 o
  -4   5   3        166.36        166.67        24.38 o
  -3   5   3        383.21        431.40        20.64 o
  -2   5   3        959.51        945.94        36.80 o
  -1   5   3        509.19        603.17        35.13 o
   0   5   3        160.79        174.63        17.10 o
   1   5   3          0.18          4.89        15.53 o
   2   5   3        322.80        340.28        18.05 o
   3   5   3        277.73        270.46        16.23 o
   4   5   3         15.13          6.71        11.64 o
   5   5   3        256.19        255.04        14.64 o
   6   5   3         66.71         73.92         9.99 o
   7   5   3          2.43          5.38        10.06 o
   8   5   3         20.23         24.77        10.60 o
   9   5   3         16.93         28.50        11.19 o
 -10   6   3         49.71         76.23        35.76 o
  -9   6   3          5.61         35.53        28.24 o
  -8   6   3          3.23         10.30        26.23 o
  -7   6   3          3.05         16.63        28.84 o
  -6   6   3         95.73        141.86        26.18 o
  -5   6   3        326.94        399.07        32.68 o
  -4   6   3         52.20         66.07        23.03 o
  -3   6   3         12.62         35.98        12.99 o
  -2   6   3       1386.90       1459.84        24.93 o
  -1   6   3         31.56         27.70        20.37 o
   0   6   3        568.42        513.32        21.15 o
   1   6   3          2.19         11.17        15.52 o
   2   6   3         13.32         21.04        14.35 o
   3   6   3        330.21        331.06        15.90 o
   4   6   3         44.68         49.25        13.07 o
   5   6   3          2.73          9.46         8.68 o
   6   6   3          8.49         16.07         9.14 o
   7   6   3         20.51         23.19        11.31 o
   8   6   3        105.46        117.99        11.89 o
   9   6   3         18.29         14.74        11.62 o
  -9   7   3          3.78          7.77        29.36 o
  -8   7   3          2.30         30.50        27.35 o
  -7   7   3        102.28         82.81        26.74 o
  -6   7   3       1022.76       1127.70        37.40 o
  -5   7   3        217.51        232.37        26.79 o
  -4   7   3          0.43         14.47        26.54 o
  -3   7   3         31.32         35.04        13.28 o
  -2   7   3        208.72        249.79        14.57 o
  -1   7   3         41.46         57.00        17.14 o
   0   7   3          2.88         -7.45        17.40 o
   1   7   3         17.96         22.47        17.73 o
   2   7   3        109.69         94.18        16.77 o
   3   7   3        829.78        845.93        22.58 o
   4   7   3        134.21        146.27        14.71 o
   5   7   3          3.94          2.45         9.13 o
   6   7   3         32.44         26.34         9.47 o
   7   7   3          3.72         17.16        13.98 o
   8   7   3         50.71         70.55        12.45 o
  -8   8   3         17.97         19.21        27.57 o
  -7   8   3         47.42         56.17        26.43 o
  -6   8   3        166.94        195.93        26.16 o
  -5   8   3          0.78        -11.44        25.87 o
  -4   8   3        222.98        217.11        25.25 o
  -3   8   3         15.80         13.85        12.29 o
  -2   8   3         18.27         16.36        11.76 o
  -1   8   3          0.12         16.74        19.88 o
   0   8   3          0.54         28.74        18.63 o
   1   8   3         18.26         27.12        16.06 o
   2   8   3         21.10         16.72        16.10 o
   3   8   3        416.06        432.65        18.65 o
   4   8   3        588.79        568.34        34.42 o
   5   8   3          0.08         -4.29         9.60 o
   6   8   3         25.78         28.92        11.63 o
   7   8   3          0.05          1.13        13.76 o
  -7   9   3        183.64        149.21        28.38 o
  -6   9   3        147.89        152.39        27.64 o
  -5   9   3          2.25         25.56        29.53 o
  -4   9   3         13.80          9.25        17.07 o
  -3   9   3         29.31         35.71        12.25 o
  -2   9   3         50.26         46.63        12.27 o
  -1   9   3        337.54        323.85        19.22 o
   0   9   3         39.67         60.12        16.21 o
   1   9   3        365.31        369.97        22.62 o
   2   9   3        185.64        166.33        15.62 o
   3   9   3          0.22          7.55        16.91 o
   4   9   3        136.66        163.30        23.56 o
   5   9   3         54.11         66.50         9.95 o
   6   9   3        107.11        101.10        13.98 o
  -6  10   3         51.54         59.86        28.05 o
  -5  10   3          4.37          9.61        26.02 o
  -4  10   3          4.12          7.39        15.08 o
  -3  10   3          6.48          7.50        12.41 o
  -2  10   3          0.03          5.35        12.67 o
  -1  10   3         40.90         41.68        11.58 o
   0  10   3        176.41        195.77        11.95 o
   1  10   3          2.29          9.99        17.17 o
   2  10   3          0.00          3.98        15.74 o
   3  10   3          0.31          2.91         9.47 o
   4  10   3          4.00         12.75         9.84 o
   5  10   3         93.67        122.55        11.82 o
  -4  11   3         70.21         75.56        25.50 o
  -3  11   3          3.49         10.80        13.21 o
  -2  11   3         32.30         31.38        13.18 o
  -1  11   3         17.67         15.51        12.57 o
   0  11   3          6.73          9.72        12.09 o
   1  11   3         21.16         26.21        12.29 o
   2  11   3         25.40         12.67        12.51 o
   3  11   3          5.58         11.85        10.12 o
 -10   0   4         81.98         82.67        14.20 o
  -8   0   4        359.17        377.39        35.22 o
  -6   0   4        114.86        137.13        29.71 o
  -4   0   4         15.21         52.66        30.21 o
  -2   0   4       7001.04       6928.23        88.43 o
   0   0   4         97.01        230.60        14.94 o
   2   0   4        955.71        965.61        14.43 o
   4   0   4          2.76         23.26         7.82 o
   6   0   4         11.20          9.20         9.32 o
   8   0   4       3072.67       2934.85        25.39 o
  10   0   4         95.34         74.40        11.77 o
 -11   1   4         10.58         11.18         8.78 o
 -10   1   4         18.59         30.07         9.54 o
  -9   1   4        155.12        144.94        12.78 o
  -8   1   4         45.45         54.45        12.45 o
  -7   1   4         31.70         36.80        19.61 o
  -6   1   4        166.99        194.20        20.84 o
  -5   1   4        588.45        647.37        25.36 o
  -4   1   4        159.08        238.43        22.39 o
  -3   1   4        159.30        191.29        17.00 o
  -2   1   4      17098.73      15712.75       250.19 o
  -1   1   4        606.67        569.58        16.17 o
   0   1   4       1045.91        978.51        14.52 o
   1   1   4        446.70        338.61         9.36 o
   2   1   4         45.75         76.92         7.05 o
   3   1   4        775.74        787.60        24.88 o
   4   1   4        107.78        138.76         7.61 o
   5   1   4         50.13         59.56         6.47 o
   6   1   4        114.68        103.57         7.68 o
   7   1   4        468.58        444.61        10.67 o
   8   1   4        308.27        306.64         9.91 o
   9   1   4         36.23         44.52         7.71 o
  10   1   4         35.15         41.73         8.58 o
 -11   2   4         28.30         25.43         9.12 o
 -10   2   4         74.00         73.29        13.13 o
  -9   2   4         38.75         26.80        11.95 o
  -8   2   4          1.35          5.28        11.85 o
  -7   2   4          0.08          6.43        11.60 o
  -6   2   4        101.62        127.25        22.43 o
  -5   2   4        445.28        592.43        28.88 o
  -4   2   4        252.88        269.82        24.25 o
  -3   2   4       2840.55       2710.66        45.05 o
  -2   2   4       3573.88       3405.64        40.39 o
  -1   2   4        520.80        560.48        13.47 o
   0   2   4      11773.03      11462.62        74.50 o
   1   2   4         83.52         65.34         7.48 o
   2   2   4       2739.18       2610.67        19.11 o
   3   2   4       4751.03       4575.32        98.01 o
   4   2   4        115.36        106.93         7.62 o
   5   2   4          9.96         17.29         6.86 o
   6   2   4          0.40          5.13         7.97 o
   7   2   4        260.28        250.06         9.33 o
   8   2   4         11.99         17.04         8.36 o
   9   2   4        443.31        388.98        29.93 o
  10   2   4          3.86          6.32         9.47 o
 -11   3   4         94.05        111.98        10.81 o
 -10   3   4         42.31         40.43        13.45 o
  -9   3   4        139.37        122.81        13.55 o
  -8   3   4          7.22         16.83        13.14 o
  -7   3   4        215.86        203.02        15.65 o
  -6   3   4        119.16        116.97        14.71 o
  -5   3   4         39.02         47.36        28.92 o
  -4   3   4          8.25         15.97        24.04 o
  -3   3   4          0.03          3.37        17.12 o
  -2   3   4          8.76          2.67        12.32 o
  -1   3   4        972.65        976.54        17.62 o
   0   3   4       3921.45       3884.61       121.93 o
   1   3   4       3476.72       3359.44       133.50 o
   2   3   4         60.48         62.85         9.76 o
   3   3   4       7850.91       8050.87       138.69 o
   4   3   4         57.11         59.82         7.44 o
   5   3   4        438.24        489.26        18.28 o
   6   3   4         31.62         35.10         7.05 o
   7   3   4        253.39        283.20        10.86 o
   8   3   4         10.12         10.07         9.68 o
   9   3   4          1.51          4.07         8.42 o
  10   3   4         12.83         25.51        10.24 o
 -11   4   4          6.46          5.80        20.33 o
 -10   4   4         41.92         33.34        18.64 o
  -9   4   4         15.80         29.73        21.57 o
  -8   4   4         42.16         79.17        31.50 o
  -7   4   4        138.04        156.21        24.46 o
  -6   4   4        171.39        164.81        24.67 o
  -5   4   4          0.19         -5.83        23.44 o
  -4   4   4        143.61        143.27        23.24 o
  -3   4   4         16.74         10.15        21.97 o
  -2   4   4        636.89        644.03        16.75 o
  -1   4   4        983.10       1069.26        25.92 o
   0   4   4        469.00        450.07        16.19 o
   1   4   4       4755.54       4771.00       265.11 o
   2   4   4       1956.46       2066.67        93.85 o
   3   4   4        138.52        158.23        10.26 o
   4   4   4         11.77         21.32         7.53 o
   5   4   4        407.80        450.48        15.24 o
   6   4   4         88.43         89.54         7.69 o
   7   4   4         17.92         15.32         8.97 o
   8   4   4        208.66        162.86        16.42 o
   9   4   4          7.67          3.96        10.80 o
  10   4   4         14.99         23.53         9.68 o
 -10   5   4          2.06         -1.72        26.56 o
  -9   5   4          8.56         14.12        25.50 o
  -8   5   4          0.47         21.47        27.03 o
  -7   5   4        796.11        833.31        32.12 o
  -6   5   4        975.01       1074.15        30.81 o
  -5   5   4         19.49         40.64        23.67 o
  -4   5   4        106.29        124.17        24.46 o
  -3   5   4         35.92         45.60        13.93 o
  -2   5   4         20.83         25.79        11.49 o
  -1   5   4         57.68         50.71        11.93 o
   0   5   4         77.26         83.77        11.03 o
   1   5   4       1812.74       1859.74       139.91 o
   2   5   4          7.58         11.77        10.11 o
   3   5   4        104.12        107.92         8.86 o
   4   5   4         70.61         59.69         8.16 o
   5   5   4          3.41          0.58         8.23 o
   6   5   4        109.25        120.59         9.07 o
   7   5   4          0.85          3.24         9.70 o
   8   5   4         10.93          2.31        10.99 o
   9   5   4         17.72         22.35        10.58 o
 -10   6   4          0.18         15.43        28.55 o
  -9   6   4         78.48         95.18        34.18 o
  -8   6   4         22.08          0.71        25.85 o
  -7   6   4         95.73        118.34        27.66 o
  -6   6   4          5.02         13.54        24.73 o
  -5   6   4         47.88         47.49        22.38 o
  -4   6   4        143.91        101.45        25.64 o
  -3   6   4        205.90        213.99        14.44 o
  -2   6   4        243.03        246.41        13.97 o
  -1   6   4         85.00         98.49        13.13 o
   0   6   4         44.47         44.01        10.34 o
   1   6   4        235.64        219.91        11.21 o
   2   6   4        356.35        353.04        11.44 o
   3   6   4         88.99         94.50         8.90 o
   4   6   4          6.64         11.08         8.19 o
   5   6   4          8.18         19.54         9.41 o
   6   6   4          5.67          7.90         8.41 o
   7   6   4          7.41          5.50         9.05 o
   8   6   4         39.49         28.11        10.84 o
   9   6   4          0.43         12.73        10.87 o
  -9   7   4          6.31         28.22        28.34 o
  -8   7   4         14.39         20.83        27.78 o
  -7   7   4        331.92        286.69        28.14 o
  -6   7   4         18.18         25.75        24.81 o
  -5   7   4          0.88         11.09        24.27 o
  -4   7   4         11.70         -2.95        25.33 o
  -3   7   4          0.11          9.00        13.26 o
  -2   7   4         48.21         52.77        11.62 o
  -1   7   4         18.34         24.06        10.73 o
   0   7   4        270.32        280.35        21.31 o
   1   7   4         93.24        118.18         9.80 o
   2   7   4        162.35        162.40        10.52 o
   3   7   4        874.63        941.35        26.28 o
   4   7   4        141.81        159.97        10.98 o
   5   7   4        232.36        225.36        16.04 o
   6   7   4        163.01        173.05        14.55 o
   7   7   4         10.17         16.64        10.02 o
   8   7   4         37.28         38.53        11.34 o
  -8   8   4         33.05         65.43        28.30 o
  -7   8   4         33.51         68.90        26.45 o
  -6   8   4        134.90        159.12        25.71 o
  -5   8   4         66.64         53.86        23.92 o
  -4   8   4         11.08         30.13        28.47 o
  -3   8   4         21.59         28.08        13.24 o
  -2   8   4        430.74        434.66        15.34 o
  -1   8   4          0.39          1.87        10.71 o
   0   8   4         14.13         43.79        10.78 o
   1   8   4         29.77         31.16        10.06 o
   2   8   4          1.18         10.18        10.01 o
   3   8   4         59.11         75.41         9.91 o
   4   8   4        656.14        708.70        32.37 o
   5   8   4         84.97         81.34        10.24 o
   6   8   4         15.56         24.00         9.58 o
   7   8   4        102.84        131.18        12.74 o
  -7   9   4        151.68        176.83        27.26 o
  -6   9   4        235.19        166.03        26.95 o
  -5   9   4         10.54         31.17        28.78 o
  -4   9   4         16.21         35.42        22.99 o
  -3   9   4         61.15         54.66        11.98 o
  -2   9   4          7.28          2.68        10.59 o
  -1   9   4         14.27         17.54        11.59 o
   0   9   4         92.16         79.72        10.11 o
   1   9   4         42.09         39.39        10.02 o
   2   9   4        266.12        245.05        13.26 o
   3   9   4        202.81        196.33        11.79 o
   4   9   4         49.06         52.81         9.48 o
   5   9   4          4.52         12.33        10.02 o
   6   9   4          0.66          6.60         9.82 o
  -6  10   4         13.66         29.80        31.69 o
  -5  10   4          1.02          1.83        25.17 o
  -4  10   4          4.74         -1.02        24.11 o
  -3  10   4          1.64          7.95        12.27 o
  -2  10   4         29.67         29.26        11.68 o
  -1  10   4         96.14        100.89        11.97 o
   0  10   4        147.76        125.96        12.01 o
   1  10   4        151.31        184.63        11.51 o
   2  10   4          1.26          9.06        10.49 o
   3  10   4        246.02        265.60        15.99 o
   4  10   4          7.28          4.45        10.10 o
   5  10   4          0.21         -6.49        10.48 o
  -4  11   4         31.61         46.68        25.60 o
  -3  11   4          1.94          9.39        13.04 o
  -2  11   4         90.87         79.10        12.73 o
  -1  11   4          8.64         17.45        11.44 o
   0  11   4         19.83         18.84        11.50 o
   1  11   4         32.44         43.13        11.92 o
   2  11   4         37.40         29.14        10.30 o
   3  11   4          0.06          5.79        10.24 o
 -11   0   5         63.16         76.91        14.06 o
  -9   0   5        410.30        356.58        34.78 o
  -7   0   5         90.90         92.15        29.63 o
  -5   0   5        966.23       1159.06        40.57 o
  -3   0   5        213.35        151.40        20.23 o
  -1   0   5         79.43        198.31        16.61 o
   1   0   5        593.13        542.23        14.69 o
   3   0   5       3944.77       3569.50       308.28 o
   5   0   5         12.62         14.28         7.90 o
   7   0   5        281.03        286.59        15.37 o
   9   0   5         12.97          2.01        10.84 o
 -11   1   5          5.51          9.75         8.85 o
 -10   1   5          4.77          8.10        11.99 o
  -9   1   5        245.41        225.87        13.97 o
  -8   1   5        232.40        240.18        23.12 o
  -7   1   5         29.89         18.10        18.93 o
  -6   1   5        693.02        698.73        24.45 o
  -5   1   5         62.68         70.77        18.67 o
  -4   1   5       1222.90       1443.12        21.62 o
  -3   1   5       1353.47       1217.37        43.00 o
  -2   1   5       6919.61       6900.54       198.18 o
  -1   1   5          4.19          0.73         9.33 o
   0   1   5        775.65        722.97        15.26 o
   1   1   5        275.51        403.20         8.69 o
   2   1   5       1615.22       1501.74        24.22 o
   3   1   5        417.90        374.29         9.11 o
   4   1   5        170.80        210.38         6.77 o
   5   1   5         47.43         45.71         6.98 o
   6   1   5          8.50         16.73         7.53 o
   7   1   5        146.55        148.01         8.15 o
   8   1   5        376.55        356.38         9.71 o
   9   1   5          1.38          4.60        13.27 o
  10   1   5          1.85         13.03         8.67 o
 -11   2   5         45.13         57.85         9.92 o
 -10   2   5        126.21        125.00        13.48 o
  -9   2   5         16.84         26.61        11.81 o
  -8   2   5         16.15         24.51        13.42 o
  -7   2   5          4.12         14.72        18.54 o
  -6   2   5          6.97          6.60        17.81 o
  -5   2   5        783.59        705.42        25.92 o
  -4   2   5       1581.19       1664.78        54.26 o
  -3   2   5        161.54        177.31        12.95 o
  -2   2   5        346.52        274.49        12.06 o
  -1   2   5        481.26        356.21        10.94 o
   0   2   5        664.23        540.30        10.57 o
   1   2   5       1123.54       1030.26        31.15 o
   2   2   5        879.54       1000.63        27.02 o
   3   2   5        337.41        356.59         8.76 o
   4   2   5        159.81        200.47         7.00 o
   5   2   5        106.73        108.81         7.21 o
   6   2   5          8.74         13.66         6.93 o
   7   2   5         31.36         39.15         9.06 o
   8   2   5        207.80        209.42        13.56 o
   9   2   5        398.90        357.94        24.02 o
  10   2   5         10.30         23.71         8.56 o
 -11   3   5          4.41          7.47        14.02 o
 -10   3   5         43.33         40.10        13.51 o
  -9   3   5          5.04          7.67        10.79 o
  -8   3   5         45.47         50.57        13.50 o
  -7   3   5         96.68        116.11        13.78 o
  -6   3   5        105.01        111.85        14.78 o
  -5   3   5        120.73        118.15        18.60 o
  -4   3   5       1000.30       1070.46        26.63 o
  -3   3   5       4213.09       4084.98       138.81 o
  -2   3   5          5.80         11.31         9.86 o
  -1   3   5        135.39        152.83         9.31 o
   0   3   5         26.18         31.30         8.59 o
   1   3   5        167.89        174.08         9.38 o
   2   3   5       1870.83       1825.26        49.95 o
   3   3   5        609.53        608.93        13.00 o
   4   3   5        233.34        243.38        12.59 o
   5   3   5         16.24         21.37         6.32 o
   6   3   5         84.08         87.71         7.90 o
   7   3   5          1.91          3.24         8.25 o
   8   3   5          0.06          4.06         8.05 o
   9   3   5          1.06          8.43         7.88 o
  10   3   5          1.79          0.34         8.94 o
 -11   4   5         34.19         45.79        29.01 o
 -10   4   5         36.03         57.02        26.41 o
  -9   4   5         19.79          7.58        30.46 o
  -8   4   5        133.15        156.67        26.91 o
  -7   4   5        848.57        898.03        34.41 o
  -6   4   5        116.80        109.28        23.36 o
  -5   4   5         16.12         -6.02        23.03 o
  -4   4   5          9.87          8.12        20.72 o
  -3   4   5        194.65        203.59        16.34 o
  -2   4   5        258.94        342.65        14.27 o
  -1   4   5        367.40        451.16        13.60 o
   0   4   5        828.38        868.66        14.53 o
   1   4   5         36.54         39.54         9.01 o
   2   4   5        399.47        470.05        17.37 o
   3   4   5         37.01         43.92         7.10 o
   4   4   5          3.38          7.19         7.62 o
   5   4   5          5.59         15.77         6.96 o
   6   4   5        384.74        369.41        10.20 o
   7   4   5         11.92         16.43         8.75 o
   8   4   5          5.15         17.46         9.00 o
   9   4   5         91.03         85.09        11.19 o
 -10   5   5          7.41         17.94        25.79 o
  -9   5   5          0.74          5.27        25.42 o
  -8   5   5          0.47         14.78        26.16 o
  -7   5   5        335.60        396.08        27.99 o
  -6   5   5          6.30          3.84        22.32 o
  -5   5   5         61.71         89.47        23.82 o
  -4   5   5         80.98         79.40        21.78 o
  -3   5   5         92.98         88.67        14.29 o
  -2   5   5        767.82        846.88        43.25 o
  -1   5   5       1208.85       1206.71        25.18 o
   0   5   5        275.72        278.81        11.61 o
   1   5   5       1315.54       1362.71        31.15 o
   2   5   5        178.23        151.26         9.39 o
   3   5   5        135.92        128.31         8.47 o
   4   5   5         12.31         18.79         7.36 o
   5   5   5        222.26        228.38         9.81 o
   6   5   5          4.01          5.48         7.88 o
   7   5   5        256.04        242.54         9.13 o
   8   5   5         18.15         26.99        11.49 o
   9   5   5          2.88         -2.54         9.93 o
 -10   6   5          5.76          4.96        27.60 o
  -9   6   5         58.08         38.14        27.78 o
  -8   6   5         54.99         29.38        25.56 o
  -7   6   5         61.02         34.97        27.03 o
  -6   6   5        235.71        225.48        26.54 o
  -5   6   5         40.52         44.73        22.84 o
  -4   6   5          3.47        -14.43        21.03 o
  -3   6   5        400.69        411.86        17.10 o
  -2   6   5        414.69        422.54        23.61 o
  -1   6   5          0.06          5.32         9.75 o
   0   6   5         18.02         32.03        11.24 o
   1   6   5        217.27        221.57        10.61 o
   2   6   5        523.93        487.39        20.11 o
   3   6   5        138.82        133.17         8.49 o
   4   6   5          1.81          4.07         7.86 o
   5   6   5         24.66         16.38         7.84 o
   6   6   5        328.61        310.22        19.72 o
   7   6   5          0.03          6.72         8.21 o
   8   6   5          7.24          0.73        10.75 o
  -9   7   5         12.54         22.67        28.26 o
  -8   7   5         71.53         89.49        27.20 o
  -7   7   5        347.12        347.01        26.97 o
  -6   7   5        328.15        336.71        26.33 o
  -5   7   5         66.07         44.37        23.38 o
  -4   7   5        132.33        140.24        21.91 o
  -3   7   5        149.29        150.20        12.91 o
  -2   7   5         38.97         35.17        10.81 o
  -1   7   5         45.55         54.56         9.58 o
   0   7   5         12.67         17.27        10.23 o
   1   7   5         73.24         70.88         9.12 o
   2   7   5        205.75        231.76        11.73 o
   3   7   5          6.50         12.69         8.82 o
   4   7   5          2.29         19.18         9.70 o
   5   7   5         34.59         46.18         8.97 o
   6   7   5         75.67         67.05         8.32 o
   7   7   5         28.54         28.10         9.41 o
   8   7   5         10.52         10.05        12.84 o
  -8   8   5        130.49        111.77        33.35 o
  -7   8   5         34.03         19.73        26.31 o
  -6   8   5          0.43         17.11        24.25 o
  -5   8   5         37.98         44.37        23.96 o
  -4   8   5          1.66        -18.60        22.05 o
  -3   8   5        156.14        154.57        12.85 o
  -2   8   5        165.86        156.16        12.45 o
  -1   8   5          0.30          1.00        10.52 o
   0   8   5        104.43         93.61        10.93 o
   1   8   5       1187.82       1188.99        69.07 o
   2   8   5        134.69        127.55        11.12 o
   3   8   5         17.42         38.09         9.34 o
   4   8   5        239.69        232.26         9.81 o
   5   8   5          0.73         12.54        10.01 o
   6   8   5          8.21         13.35         9.20 o
   7   8   5          0.22         14.84        10.56 o
  -7   9   5          2.08         -6.00        27.08 o
  -6   9   5          7.52          5.50        24.88 o
  -5   9   5         18.11         29.01        23.17 o
  -4   9   5         43.24         13.37        22.70 o
  -3   9   5         63.47         71.73        12.45 o
  -2   9   5          2.70         -0.19        10.38 o
  -1   9   5         33.81         35.40        10.46 o
   0   9   5          0.13          1.11         9.96 o
   1   9   5         33.21         26.83        10.84 o
   2   9   5         75.46         78.88         9.31 o
   3   9   5         32.15         40.59         9.52 o
   4   9   5        214.32        215.78         9.75 o
   5   9   5         37.76         51.33         9.63 o
   6   9   5         20.44         21.36         9.89 o
  -6  10   5         55.73         27.28        25.81 o
  -5  10   5         54.50         81.35        24.63 o
  -4  10   5          0.03         -2.99        23.63 o
  -3  10   5          0.02          1.68        11.99 o
  -2  10   5          0.34         -4.16        10.11 o
  -1  10   5          4.12          5.83        10.59 o
   0  10   5        197.55        156.39        11.08 o
   1  10   5        133.48        141.75        11.28 o
   2  10   5         15.55         11.09         9.58 o
   3  10   5         74.64         65.53         9.82 o
   4  10   5          1.86         13.89        10.60 o
  -4  11   5         44.86         58.80        29.94 o
  -3  11   5         11.95         10.68        13.14 o
  -2  11   5          0.73         10.40        11.73 o
  -1  11   5          5.24         -4.27        11.09 o
   0  11   5        164.24        150.35        12.54 o
   1  11   5         11.88         14.01        10.33 o
   2  11   5         38.80         58.54        10.94 o
 -10   0   6         53.47         46.93        30.11 o
  -8   0   6        382.85        394.35        33.70 o
  -6   0   6         30.89         55.79        26.20 o
  -4   0   6         92.25         84.16        18.24 o
  -2   0   6       5114.20       4445.49        83.94 o
   0   0   6        335.40        382.30        12.73 o
   2   0   6        117.38        104.48         8.29 o
   4   0   6         21.12          8.32         8.38 o
   6   0   6        265.22        274.98        14.10 o
   8   0   6          1.71          2.95        13.08 o
  10   0   6          8.48         -9.12        11.21 o
 -11   1   6          4.29         15.75        12.01 o
 -10   1   6         48.18         60.10        12.65 o
  -9   1   6        101.44         91.87        21.48 o
  -8   1   6          2.37          9.81        19.88 o
  -7   1   6         67.73         70.98        20.39 o
  -6   1   6         25.99         25.18        18.37 o
  -5   1   6       1263.76       1301.26        25.68 o
  -4   1   6        692.85        835.01        17.80 o
  -3   1   6         45.43         51.27        11.18 o
  -2   1   6       6384.00       6133.92       110.18 o
  -1   1   6        570.52        543.47        11.11 o
   0   1   6       1023.58        825.71        10.65 o
   1   1   6       4116.21       3888.08        66.33 o
   2   1   6        498.33        442.42         7.80 o
   3   1   6          8.46         18.45         5.81 o
   4   1   6        483.86        533.36        15.61 o
   5   1   6          1.98         10.78         6.74 o
   6   1   6         61.23         63.13         7.27 o
   7   1   6        961.70        933.83        12.47 o
   8   1   6          5.17          5.18         8.13 o
   9   1   6          1.11          9.47         7.81 o
  10   1   6          0.69          5.10         9.58 o
 -11   2   6         52.19         57.93        13.84 o
 -10   2   6          6.40         12.72        13.60 o
  -9   2   6        193.72        178.87        13.31 o
  -8   2   6          0.12          7.81        18.66 o
  -7   2   6        119.33        101.07        17.48 o
  -6   2   6         13.41         17.01        18.38 o
  -5   2   6        329.03        324.87        20.35 o
  -4   2   6       8445.33       8836.56        92.94 o
  -3   2   6       1672.25       1857.63        59.66 o
  -2   2   6        529.26        692.34        15.06 o
  -1   2   6       1941.79       1935.73        24.43 o
   0   2   6       1128.26       1150.25        14.65 o
   1   2   6         23.84         23.35         6.07 o
   2   2   6         15.54         13.68         6.09 o
   3   2   6        405.77        379.98        13.42 o
   4   2   6        117.29        116.91         6.93 o
   5   2   6          0.01          3.17         6.16 o
   6   2   6        128.38        130.67         7.04 o
   7   2   6         34.08         36.78         8.10 o
   8   2   6        232.58        213.47        15.34 o
   9   2   6          8.55          9.26         7.67 o
  10   2   6         53.80         65.64         8.48 o
 -11   3   6          0.00         12.52        13.35 o
 -10   3   6          2.88          6.78        12.90 o
  -9   3   6        256.72        264.75        14.45 o
  -8   3   6          0.07         -5.98        12.31 o
  -7   3   6          3.37         12.20        12.87 o
  -6   3   6        654.07        666.12        22.19 o
  -5   3   6          5.93         12.22        15.67 o
  -4   3   6       4335.14       4279.15        59.30 o
  -3   3   6        234.19        255.07        13.22 o
  -2   3   6       3741.48       3866.10        70.74 o
  -1   3   6        967.43        993.47        17.42 o
   0   3   6        725.45        744.02        10.74 o
   1   3   6        880.82       1009.19        39.28 o
   2   3   6        558.63        532.78        29.71 o
   3   3   6        214.81        254.95         7.93 o
   4   3   6         37.45         29.78         6.18 o
   5   3   6          7.04         13.69         5.94 o
   6   3   6         18.04         27.92         6.30 o
   7   3   6         33.62         42.66         7.90 o
   8   3   6        225.58        241.78        12.06 o
   9   3   6         26.33         36.02         8.67 o
 -11   4   6          0.62        -10.11        28.88 o
 -10   4   6          8.45         57.02        26.66 o
  -9   4   6        138.01        143.77        25.98 o
  -8   4   6         50.67         45.54        24.63 o
  -7   4   6         81.31         63.14        28.11 o
  -6   4   6          0.08          3.36        20.76 o
  -5   4   6         21.51         15.28        21.59 o
  -4   4   6          5.36         13.94        15.11 o
  -3   4   6         62.69         72.21        13.13 o
  -2   4   6       1690.48       1711.96        55.32 o
  -1   4   6          0.00          5.63        10.19 o
   0   4   6        280.24        234.82         9.87 o
   1   4   6       4030.60       3883.38        21.45 o
   2   4   6         92.24        126.70         8.85 o
   3   4   6        215.99        221.39        10.33 o
   4   4   6         29.81         28.66         7.26 o
   5   4   6        108.38        123.63         7.58 o
   6   4   6        100.19         82.49         8.63 o
   7   4   6        141.68        119.15         8.45 o
   8   4   6         30.18         39.71        10.11 o
   9   4   6          7.14         -1.52        10.87 o
 -10   5   6          8.06         20.85        26.41 o
  -9   5   6          5.65         13.04        30.42 o
  -8   5   6         72.22         67.84        29.80 o
  -7   5   6       1039.23        902.16        30.65 o
  -6   5   6          0.22         -9.57        20.68 o
  -5   5   6        188.43        200.52        24.77 o
  -4   5   6        112.02         96.03        20.97 o
  -3   5   6         35.76         39.54        12.31 o
  -2   5   6          0.28         -1.82        10.76 o
  -1   5   6        133.13        136.91        10.24 o
   0   5   6         39.41         37.23         9.13 o
   1   5   6       1503.02       1488.05        27.45 o
   2   5   6        618.86        600.59        14.46 o
   3   5   6        307.25        299.59         9.06 o
   4   5   6         19.62         26.02         7.97 o
   5   5   6          1.22          2.16         7.37 o
   6   5   6        531.26        464.74         9.67 o
   7   5   6          2.21          9.34         7.81 o
   8   5   6         21.42         31.82         9.47 o
   9   5   6         48.23         48.90        11.96 o
 -10   6   6          5.32          6.04        26.66 o
  -9   6   6        223.94        217.94        27.14 o
  -8   6   6          1.39        -16.61        29.40 o
  -7   6   6       1535.29       1527.50        34.84 o
  -6   6   6        192.73        173.13        25.31 o
  -5   6   6          6.14         -5.42        21.57 o
  -4   6   6         58.79         48.28        21.35 o
  -3   6   6        114.13        135.05        11.94 o
  -2   6   6         28.56         33.23         9.98 o
  -1   6   6        249.63        210.14        10.32 o
   0   6   6          2.58          0.94         8.88 o
   1   6   6         24.53         24.73         8.58 o
   2   6   6        174.52        167.68         8.52 o
   3   6   6          9.68         26.12         7.95 o
   4   6   6         60.39         64.00         8.06 o
   5   6   6         45.40         54.35         8.98 o
   6   6   6         56.37         53.43         8.49 o
   7   6   6          7.89          4.46         9.08 o
   8   6   6          1.90          6.91        10.27 o
  -9   7   6         64.57         71.70        33.28 o
  -8   7   6          5.30         27.74        25.58 o
  -7   7   6        217.36        228.12        25.85 o
  -6   7   6         23.53         57.62        28.38 o
  -5   7   6         76.82         79.82        23.03 o
  -4   7   6         37.25         37.38        21.22 o
  -3   7   6        309.10        287.35        14.73 o
  -2   7   6         64.91         71.47        10.83 o
  -1   7   6         26.17         23.49        10.02 o
   0   7   6         51.86         54.83         8.90 o
   1   7   6        269.77        284.04        10.03 o
   2   7   6       1031.82        988.55        23.82 o
   3   7   6        540.41        532.73        14.97 o
   4   7   6          7.37          4.73         8.16 o
   5   7   6        213.32        196.79         9.73 o
   6   7   6         50.38         44.52         8.35 o
   7   7   6         39.80         33.28         8.84 o
   8   7   6         17.92         15.08        13.28 o
  -8   8   6         40.39         90.76        26.83 o
  -7   8   6          3.32         13.41        24.88 o
  -6   8   6        277.09        282.21        25.00 o
  -5   8   6         67.53         88.27        22.78 o
  -4   8   6         12.98          7.83        27.66 o
  -3   8   6         43.40         45.18        12.14 o
  -2   8   6         10.65         19.56        10.69 o
  -1   8   6        253.25        237.69        15.85 o
   0   8   6         10.55         20.47         9.98 o
   1   8   6       1451.76       1484.09        89.93 o
   2   8   6          2.96         11.22        10.22 o
   3   8   6         13.73          8.94         9.40 o
   4   8   6        162.99        158.04         9.41 o
   5   8   6         62.15         58.40         8.75 o
   6   8   6         81.70         73.99         8.80 o
   7   8   6          0.01         -2.39         9.29 o
  -7   9   6          9.75         36.32        24.98 o
  -6   9   6        266.78        268.73        28.03 o
  -5   9   6          0.00         -2.66        22.45 o
  -4   9   6         74.99         76.20        23.63 o
  -3   9   6         46.55         37.48        11.23 o
  -2   9   6        367.06        309.36        12.62 o
  -1   9   6          2.75          6.62        10.79 o
   0   9   6        382.67        377.69        12.11 o
   1   9   6         19.48         26.26         9.53 o
   2   9   6          0.77          8.27         8.47 o
   3   9   6          6.26          9.62         8.68 o
   4   9   6         40.76         30.58         8.59 o
   5   9   6         11.51         15.04         8.46 o
   6   9   6         32.84         36.66         9.27 o
  -5  10   6         21.05         36.15        24.48 o
  -4  10   6         18.53         39.27        23.53 o
  -3  10   6         40.80         54.23        12.54 o
  -2  10   6        131.62        123.76        12.31 o
  -1  10   6         74.34         98.74        11.07 o
   0  10   6        355.21        343.73        11.52 o
   1  10   6          7.70         19.17         9.94 o
   2  10   6          3.51         21.45        10.70 o
   3  10   6          2.41         15.51        10.58 o
   4  10   6         14.09         17.52        11.26 o
  -3  11   6         18.26         38.59        14.25 o
  -2  11   6         68.89         66.03        11.15 o
  -1  11   6          0.49          8.13        11.63 o
   0  11   6         84.41         89.20        11.70 o
   1  11   6         24.21         51.31         9.97 o
   2  11   6         20.13         24.19         9.57 o
 -11   0   7         12.73         27.87        14.86 o
  -9   0   7        310.29        258.43        30.94 o
  -7   0   7        160.82        142.48        26.62 o
  -5   0   7         38.57         39.97        18.53 o
  -3   0   7        989.34        777.41        27.50 o
  -1   0   7       1731.54       1645.29        73.60 o
   1   0   7          6.96         12.47         7.85 o
   3   0   7       2787.08       2685.12       109.39 o
   5   0   7        494.36        482.29         9.91 o
   7   0   7        791.49        737.29        17.15 o
   9   0   7          1.00         -5.02        11.07 o
 -11   1   7          2.26         -9.36        14.14 o
 -10   1   7         20.10         16.09        18.40 o
  -9   1   7         97.77         87.74        18.56 o
  -8   1   7          0.35         10.72        19.28 o
  -7   1   7         31.68         33.11        16.37 o
  -6   1   7        277.66        267.32        18.42 o
  -5   1   7        467.53        457.16        15.21 o
  -4   1   7       1358.84       1442.91        19.24 o
  -3   1   7         38.46         40.74        10.27 o
  -2   1   7         25.45         16.71         8.66 o
  -1   1   7          2.87         -0.83         7.37 o
   0   1   7          7.25          2.87         6.42 o
   1   1   7       1807.02       1679.89        26.07 o
   2   1   7         36.64         18.30         5.68 o
   3   1   7        228.21        224.76         6.50 o
   4   1   7        431.60        434.06         9.77 o
   5   1   7        290.56        286.45        16.57 o
   6   1   7        147.18        149.83         7.03 o
   7   1   7       1049.04       1033.66        12.43 o
   8   1   7        134.87        112.40         8.23 o
   9   1   7         13.89         26.35         9.55 o
  10   1   7         11.85         11.49         8.41 o
 -11   2   7         11.44         19.61        12.86 o
 -10   2   7          1.59         -1.33        13.75 o
  -9   2   7         14.40         14.18        11.64 o
  -8   2   7        206.75        190.27        19.31 o
  -7   2   7          4.28          6.40        15.93 o
  -6   2   7        128.84        133.01        16.19 o
  -5   2   7         11.45         14.88        12.21 o
  -4   2   7       1481.51       1605.19        19.50 o
  -3   2   7       1151.49       1028.24        17.01 o
  -2   2   7       1669.77       1676.90        25.74 o
  -1   2   7       2165.47       2099.26        36.66 o
   0   2   7        729.85        639.30        19.55 o
   1   2   7       2194.10       2200.34        64.95 o
   2   2   7       1424.23       1310.14        33.12 o
   3   2   7         31.74         50.45         5.88 o
   4   2   7        155.46        165.22         6.83 o
   5   2   7        170.81        159.61         6.78 o
   6   2   7          6.19          4.99         6.01 o
   7   2   7          1.57          8.71         6.41 o
   8   2   7          1.04         10.70         8.47 o
   9   2   7         79.75         60.78         8.04 o
 -11   3   7          0.45          5.44        13.84 o
 -10   3   7          3.86          7.89        12.76 o
  -9   3   7         62.24         76.11        13.57 o
  -8   3   7         33.46         40.78        12.82 o
  -7   3   7         15.51         15.60        16.06 o
  -6   3   7          1.31         -2.08        16.97 o
  -5   3   7         97.24        138.03        12.77 o
  -4   3   7         48.59         36.29        11.13 o
  -3   3   7       1403.81       1487.20        27.76 o
  -2   3   7         66.32         62.39         9.10 o
  -1   3   7          5.39         14.88         7.00 o
   0   3   7        322.49        314.71         8.25 o
   1   3   7        254.73        258.20         8.10 o
   2   3   7       1201.92       1302.93        16.89 o
   3   3   7        286.98        306.88        19.70 o
   4   3   7        286.67        284.43        12.07 o
   5   3   7          8.68         11.76         6.55 o
   6   3   7        102.18        100.01         7.04 o
   7   3   7          4.45          5.75         6.93 o
   8   3   7         13.92         17.25         8.71 o
   9   3   7          0.05          5.51         8.84 o
 -10   4   7          5.99         20.49        28.22 o
  -9   4   7        286.73        321.89        26.60 o
  -8   4   7        133.19        105.57        29.22 o
  -7   4   7         88.11        125.62        27.01 o
  -6   4   7          8.65         11.96        20.18 o
  -5   4   7        510.32        554.84        28.80 o
  -4   4   7        386.17        415.96        14.62 o
  -3   4   7       2273.27       2302.77        39.07 o
  -2   4   7          1.18         15.18         9.04 o
  -1   4   7          5.70         13.14         7.93 o
   0   4   7        133.02        130.23         8.59 o
   1   4   7        574.17        513.84        10.86 o
   2   4   7          4.04          3.19         7.77 o
   3   4   7         53.85         53.34         7.33 o
   4   4   7        167.63        162.12         7.91 o
   5   4   7          1.52          3.73         6.99 o
   6   4   7          5.72         -0.17         7.40 o
   7   4   7         17.12         12.56         7.29 o
   8   4   7        139.18        164.35        11.18 o
   9   4   7          2.13          2.66         9.73 o
 -10   5   7          2.22        -12.27        26.79 o
  -9   5   7         45.68         35.09        25.31 o
  -8   5   7         15.65         38.93        23.63 o
  -7   5   7        184.30        190.57        24.46 o
  -6   5   7        134.56        119.17        22.30 o
  -5   5   7         27.85         29.98        26.95 o
  -4   5   7         63.91         67.47        15.67 o
  -3   5   7          0.05          4.73        10.76 o
  -2   5   7          0.15         -1.93         9.36 o
  -1   5   7         79.91         80.88         9.51 o
   0   5   7        551.09        491.41        15.07 o
   1   5   7       2844.81       2743.82        23.01 o
   2   5   7         83.26         74.62         8.28 o
   3   5   7          0.40          4.38         6.63 o
   4   5   7         30.38         35.93         7.44 o
   5   5   7         88.98         81.47         7.98 o
   6   5   7         77.71         59.49         7.55 o
   7   5   7          5.12         11.46         7.55 o
   8   5   7         33.53         54.45        11.25 o
  -9   6   7         27.18          7.72        25.62 o
  -8   6   7         41.05         46.43        24.29 o
  -7   6   7        616.94        661.11        33.37 o
  -6   6   7        603.33        599.17        27.03 o
  -5   6   7          3.18          2.06        20.99 o
  -4   6   7         11.81         17.88        21.26 o
  -3   6   7        280.04        311.94        13.36 o
  -2   6   7        371.38        370.07        14.25 o
  -1   6   7          1.93          8.18         9.18 o
   0   6   7         49.88         53.31         8.20 o
   1   6   7          0.00          7.87         7.77 o
   2   6   7         39.22         40.64         8.95 o
   3   6   7        118.65        118.56         8.33 o
   4   6   7         15.57          9.77         7.78 o
   5   6   7          0.39          3.30         7.66 o
   6   6   7         77.13         55.83         7.98 o
   7   6   7         18.60         20.16         7.90 o
   8   6   7        102.44         88.30         9.36 o
  -9   7   7         27.60         11.59        25.35 o
  -8   7   7          0.18         27.89        24.63 o
  -7   7   7         13.28         21.93        28.41 o
  -6   7   7          7.25          7.35        22.65 o
  -5   7   7        105.28         78.92        22.43 o
  -4   7   7         89.06         79.15        21.43 o
  -3   7   7          4.63         11.55        12.24 o
  -2   7   7         88.18         86.96        10.36 o
  -1   7   7          4.82          1.22         9.31 o
   0   7   7        244.09        234.95        10.24 o
   1   7   7        421.44        391.89        11.63 o
   2   7   7       2230.71       1939.96        96.91 o
   3   7   7         14.31         25.15         8.26 o
   4   7   7          1.72         10.78         7.81 o
   5   7   7          0.03         10.88         8.81 o
   6   7   7         23.19         15.12         7.99 o
   7   7   7         15.44         15.82         8.42 o
  -8   8   7          1.96         40.95        25.77 o
  -7   8   7        209.13        228.78        26.16 o
  -6   8   7          1.26         24.31        22.82 o
  -5   8   7         11.02         12.85        23.01 o
  -4   8   7        194.49        156.08        21.99 o
  -3   8   7         55.37         65.99        12.11 o
  -2   8   7         36.25         50.22        10.59 o
  -1   8   7         34.26         38.05         9.95 o
   0   8   7        385.90        360.09        12.03 o
   1   8   7        608.42        605.58        14.33 o
   2   8   7        272.31        271.87        14.75 o
   3   8   7          2.09         10.48         8.23 o
   4   8   7          0.03          3.91         9.10 o
   5   8   7         20.43         26.72         8.59 o
   6   8   7          0.10         -0.01         8.27 o
  -7   9   7         19.70         51.64        30.73 o
  -6   9   7         38.08         50.21        26.81 o
  -5   9   7          0.17        -22.99        22.99 o
  -4   9   7         20.02         30.71        20.70 o
  -3   9   7         39.61         51.29        13.06 o
  -2   9   7        352.36        289.64        12.13 o
  -1   9   7        115.70        124.89        10.86 o
   0   9   7         16.62         17.76         9.16 o
   1   9   7         83.84         83.37        17.18 o
   2   9   7          0.15          2.89         8.79 o
   3   9   7          0.01          2.64         8.15 o
   4   9   7          1.83          9.13         8.97 o
   5   9   7          7.77         19.27         8.96 o
  -5  10   7         35.96         72.63        28.78 o
  -4  10   7         22.05         43.87        21.84 o
  -3  10   7         71.52         89.64        12.52 o
  -2  10   7          1.23         -1.15        10.85 o
  -1  10   7        229.31        218.58        11.74 o
   0  10   7        118.75        122.19        10.68 o
   1  10   7         92.42         77.83        10.51 o
   2  10   7         65.80         71.97        10.88 o
   3  10   7          7.45         24.83         9.33 o
   4  10   7          4.21         13.75         8.82 o
  -3  11   7          0.23          4.22        16.37 o
  -2  11   7          0.12         -0.03        11.70 o
  -1  11   7         51.03         43.52        11.19 o
   0  11   7          8.70         19.45        11.18 o
   1  11   7          6.48         15.67         9.98 o
 -10   0   8          0.00         26.23        27.24 o
  -8   0   8       1001.93        967.90        35.44 o
  -6   0   8        204.03        231.83        23.88 o
  -4   0   8       1060.96        893.52        20.92 o
  -2   0   8        195.30        208.43        13.29 o
   0   0   8        456.17        463.03        11.43 o
   2   0   8         76.85         68.47         7.92 o
   4   0   8        127.89        136.08         8.03 o
   6   0   8        486.42        513.06        26.89 o
   8   0   8        204.98        189.39        12.06 o
 -11   1   8          0.00          4.25        13.22 o
 -10   1   8         51.23         43.08        18.18 o
  -9   1   8        275.20        212.44        20.18 o
  -8   1   8        239.37        188.07        17.97 o
  -7   1   8        107.00         95.48        16.01 o
  -6   1   8         36.93         41.96        14.05 o
  -5   1   8         99.79         99.77        11.53 o
  -4   1   8         49.45         39.37        10.15 o
  -3   1   8        535.89        502.45        14.07 o
  -2   1   8          0.06         13.83         7.69 o
  -1   1   8          0.01          3.55         7.11 o
   0   1   8         29.31         39.52         6.26 o
   1   1   8        556.98        660.76        12.96 o
   2   1   8         49.53         73.51         5.84 o
   3   1   8       1628.46       1622.12        44.28 o
   4   1   8        406.95        423.85        12.79 o
   5   1   8        608.23        603.60        12.91 o
   6   1   8        333.51        332.95        12.18 o
   7   1   8         86.72         86.07         8.67 o
   8   1   8        215.07        206.82         9.16 o
   9   1   8         43.03         53.11         8.43 o
 -11   2   8        103.69         99.04        13.55 o
 -10   2   8         35.71         52.03        14.04 o
  -9   2   8         93.87         65.21        17.51 o
  -8   2   8         84.11         84.90        16.56 o
  -7   2   8          2.22         10.93        15.11 o
  -6   2   8          4.93         17.42        14.36 o
  -5   2   8        372.20        350.67        14.11 o
  -4   2   8       2558.67       2396.70        69.30 o
  -3   2   8          0.51         11.33         9.17 o
  -2   2   8        102.94        101.74         9.28 o
  -1   2   8       1365.32       1360.54        12.40 o
   0   2   8         15.17         29.76         6.64 o
   1   2   8       1054.93       1079.90        23.56 o
   2   2   8        622.07        649.44        11.93 o
   3   2   8        152.18        149.98         5.77 o
   4   2   8        516.11        537.26        20.97 o
   5   2   8         39.87         43.65         5.98 o
   6   2   8          9.79         18.35         6.73 o
   7   2   8        251.34        213.43         7.33 o
   8   2   8        274.44        270.40        19.94 o
   9   2   8         46.51         51.69         9.26 o
 -11   3   8          2.65          9.42        12.75 o
 -10   3   8          0.00          5.93        12.69 o
  -9   3   8         49.13         51.11        12.68 o
  -8   3   8          5.71         17.08        15.66 o
  -7   3   8          0.88         17.42        14.81 o
  -6   3   8       1383.44       1413.66        89.85 o
  -5   3   8        248.53        245.27        12.17 o
  -4   3   8        162.13        156.64        11.50 o
  -3   3   8        939.52        936.00        26.03 o
  -2   3   8        606.28        625.50        11.09 o
  -1   3   8        533.07        620.75        12.87 o
   0   3   8         76.60         92.84         8.20 o
   1   3   8          5.03         13.21         6.40 o
   2   3   8         27.82         41.03         6.02 o
   3   3   8        169.71        148.83         7.42 o
   4   3   8          1.93          1.57         5.96 o
   5   3   8         10.97         14.59         6.74 o
   6   3   8          4.70          9.44         6.45 o
   7   3   8         31.36         38.05         7.05 o
   8   3   8         66.03         61.41         8.49 o
   9   3   8        102.24        119.61        10.06 o
 -10   4   8          4.87         -2.72        23.38 o
  -9   4   8        395.92        375.73        26.64 o
  -8   4   8        105.46        121.68        23.46 o
  -7   4   8        204.60        278.99        27.89 o
  -6   4   8        131.61        133.29        20.70 o
  -5   4   8        188.63        198.34        13.64 o
  -4   4   8          0.00          7.76        10.12 o
  -3   4   8          4.24         -1.47         8.43 o
  -2   4   8        750.21        760.71        11.73 o
  -1   4   8        296.94        308.63         8.21 o
   0   4   8       2428.72       2343.17        29.76 o
   1   4   8        689.12        661.95        16.36 o
   2   4   8          1.23         10.62         7.23 o
   3   4   8         33.58         34.20         7.48 o
   4   4   8         58.59         80.39         7.39 o
   5   4   8         13.24         22.08         7.13 o
   6   4   8         29.61         35.25         7.31 o
   7   4   8          7.21         15.27         7.21 o
   8   4   8         20.63         11.88         7.59 o
   9   4   8        202.50        195.94         9.99 o
 -10   5   8          0.51         -2.49        25.71 o
  -9   5   8        510.20        434.16        27.51 o
  -8   5   8         18.53         46.93        22.80 o
  -7   5   8         46.13         32.85        22.61 o
  -6   5   8        396.42        428.30        24.23 o
  -5   5   8         10.06         19.71        20.02 o
  -4   5   8        116.58        138.75        14.50 o
  -3   5   8          0.15         -5.76        11.09 o
  -2   5   8         79.11         69.87         9.50 o
  -1   5   8         18.69         31.23         8.81 o
   0   5   8        347.39        326.10        11.79 o
   1   5   8        579.48        552.59        19.08 o
   2   5   8         74.31         66.10         7.89 o
   3   5   8        241.39        223.89         8.20 o
   4   5   8         59.21         69.29         7.38 o
   5   5   8         13.82          9.44         7.03 o
   6   5   8        207.53        161.43         8.31 o
   7   5   8          4.00          9.17         7.05 o
   8   5   8         11.35         16.22         9.50 o
  -9   6   8         73.81         83.35        26.20 o
  -8   6   8          8.97          1.97        22.26 o
  -7   6   8        645.75        698.92        27.80 o
  -6   6   8         57.14         95.62        27.39 o
  -5   6   8         57.92         51.70        21.93 o
  -4   6   8         64.44         75.28        13.87 o
  -3   6   8        329.26        303.11        12.21 o
  -2   6   8          0.25         -2.97         9.29 o
  -1   6   8         61.07         53.27         8.97 o
   0   6   8         47.52         49.26         7.88 o
   1   6   8        272.49        266.16         9.72 o
   2   6   8          0.32         17.32         8.26 o
   3   6   8         15.23         22.27         6.86 o
   4   6   8          8.81         17.99         7.98 o
   5   6   8          3.10          8.60         6.97 o
   6   6   8          0.10         10.23         8.40 o
   7   6   8         10.09         17.08         8.02 o
   8   6   8         28.58         24.36         8.82 o
  -9   7   8          3.61         11.25        24.85 o
  -8   7   8         35.60         62.42        24.79 o
  -7   7   8         10.71         25.93        22.36 o
  -6   7   8        104.08        109.14        23.75 o
  -5   7   8         92.03         79.67        22.67 o
  -4   7   8         97.22         81.62        16.28 o
  -3   7   8        145.30        130.91        11.41 o
  -2   7   8         98.41         92.73         9.96 o
  -1   7   8          1.44          7.05         9.13 o
   0   7   8          3.11          9.80         8.92 o
   1   7   8        849.55        821.54        12.62 o
   2   7   8        707.68        656.77        16.21 o
   3   7   8          1.51         12.51         8.76 o
   4   7   8         11.12         18.01         8.08 o
   5   7   8          1.48         13.40         7.53 o
   6   7   8         50.54         62.49         8.97 o
   7   7   8          3.30         12.72         8.46 o
  -8   8   8          0.91          6.75        24.44 o
  -7   8   8          0.32          2.03        24.48 o
  -6   8   8         31.45         51.06        23.77 o
  -5   8   8        283.24        302.18        23.61 o
  -4   8   8         59.89         62.46        16.87 o
  -3   8   8        140.45        136.59        12.58 o
  -2   8   8          1.30          6.25        10.10 o
  -1   8   8        170.31        177.19        10.58 o
   0   8   8         22.85         39.29         9.25 o
   1   8   8        107.48        107.36         9.12 o
   2   8   8         18.35         17.66         9.46 o
   3   8   8          0.52          1.23         7.51 o
   4   8   8          3.86          5.74         7.75 o
   5   8   8          1.34          8.08         8.10 o
   6   8   8         55.81         42.88         8.51 o
  -7   9   8         53.55         93.00        25.00 o
  -6   9   8         30.70         44.54        24.19 o
  -5   9   8         64.46         63.75        22.84 o
  -4   9   8         99.33        101.69        17.22 o
  -3   9   8          1.65         -3.00        12.20 o
  -2   9   8          2.25          5.09        10.52 o
  -1   9   8        133.58        137.66        10.63 o
   0   9   8        154.15        154.73        10.64 o
   1   9   8        611.13        578.79        20.98 o
   2   9   8         32.67         22.18         9.04 o
   3   9   8          0.03         -0.31         7.64 o
   4   9   8         12.60         12.67         8.20 o
   5   9   8          0.67          1.99         8.23 o
  -5  10   8         49.99         41.40        23.36 o
  -4  10   8          1.44          5.63        20.68 o
  -3  10   8          8.16         -0.40        11.38 o
  -2  10   8          1.08          4.26        10.52 o
  -1  10   8         59.98         81.59        10.75 o
   0  10   8          4.46          4.90        10.02 o
   1  10   8          2.26          9.60        10.66 o
   2  10   8          1.55         11.96        10.39 o
   3  10   8         28.26         30.37         8.81 o
  -2  11   8         24.04         18.66        11.44 o
  -1  11   8          1.46         -5.50        10.75 o
   0  11   8          0.03         -0.93        10.07 o
 -11   0   9          5.70         10.82        27.37 o
  -9   0   9        113.07        107.45        26.81 o
  -7   0   9          7.79         23.11        22.30 o
  -5   0   9         96.64         63.57        15.24 o
  -3   0   9         44.17         50.08        12.07 o
  -1   0   9       6864.33       7372.22       296.49 o
   1   0   9        150.57        138.68         9.00 o
   3   0   9         47.23         36.93         7.76 o
   5   0   9       2578.77       2393.95       109.96 o
   7   0   9         12.20         16.13         9.93 o
   9   0   9          0.71         -5.27        10.71 o
 -11   1   9          0.02         15.05        19.58 o
 -10   1   9         12.40         14.65        18.14 o
  -9   1   9        216.48        184.59        19.45 o
  -8   1   9         97.47         80.69        15.73 o
  -7   1   9        146.10        128.89        15.03 o
  -6   1   9         33.07         28.81         9.90 o
  -5   1   9          0.01          5.91        11.28 o
  -4   1   9       1205.61       1241.22        32.39 o
  -3   1   9         28.62         48.33         9.10 o
  -2   1   9          0.13          6.99         7.16 o
  -1   1   9       1712.05       1849.10        27.14 o
   0   1   9       1219.03       1243.79        22.90 o
   1   1   9         12.72         20.80         5.78 o
   2   1   9          4.47          5.69         5.40 o
   3   1   9         72.24         62.54         5.34 o
   4   1   9          0.22         -1.46         5.69 o
   5   1   9        423.68        428.33        20.06 o
   6   1   9        387.03        388.60         7.87 o
   7   1   9         32.72         36.16         6.83 o
   8   1   9         41.49         34.47         8.61 o
   9   1   9          1.29         -4.78        12.93 o
 -11   2   9          4.66         14.60        13.81 o
 -10   2   9          3.17         -1.41        18.01 o
  -9   2   9         94.00         75.29        17.84 o
  -8   2   9          0.95          5.77        16.76 o
  -7   2   9         58.93         53.81        13.92 o
  -6   2   9         68.97         69.70        11.07 o
  -5   2   9        705.04        714.92        16.03 o
  -4   2   9       1234.81       1263.40        17.55 o
  -3   2   9          3.28          5.21         8.80 o
  -2   2   9         14.85         34.79         7.37 o
  -1   2   9        899.73        909.16        36.09 o
   0   2   9          2.10          3.76         6.09 o
   1   2   9        469.83        512.79         7.67 o
   2   2   9          3.53         11.40         5.50 o
   3   2   9         46.82         51.91         5.71 o
   4   2   9         40.81         29.18         6.02 o
   5   2   9          9.91          8.58         6.16 o
   6   2   9         71.31         71.35         6.50 o
   7   2   9         13.74         20.64         6.83 o
   8   2   9         79.78         89.42         8.49 o
   9   2   9          2.43         -1.95         8.42 o
 -11   3   9         69.99         65.32        14.37 o
 -10   3   9        101.07         97.44        13.87 o
  -9   3   9         96.01         88.24        17.89 o
  -8   3   9        396.29        357.89        17.67 o
  -7   3   9        225.39        217.48        16.06 o
  -6   3   9       2272.29       2322.05        80.87 o
  -5   3   9       1010.45       1058.20        18.46 o
  -4   3   9       1685.30       1771.30        39.87 o
  -3   3   9         11.41         15.85         8.37 o
  -2   3   9        195.70        186.35         8.48 o
  -1   3   9        111.65         91.71         6.80 o
   0   3   9        147.70        186.33         7.43 o
   1   3   9         20.84         12.08         5.80 o
   2   3   9          0.16          1.78         5.70 o
   3   3   9         76.50         84.01         5.87 o
   4   3   9         52.55         59.82         6.56 o
   5   3   9         83.94         81.34         6.89 o
   6   3   9          1.71          2.99         8.23 o
   7   3   9          0.15         10.34         7.02 o
   8   3   9        159.15        156.25        10.06 o
   9   3   9          0.12          1.23         9.42 o
 -10   4   9         20.93         12.15        22.94 o
  -9   4   9        130.02        160.20        23.21 o
  -8   4   9        155.10        182.16        23.34 o
  -7   4   9        345.83        312.31        23.24 o
  -6   4   9          5.77          1.01        15.72 o
  -5   4   9         18.62         31.94        10.76 o
  -4   4   9        280.02        310.25        11.01 o
  -3   4   9         45.61         45.62         8.00 o
  -2   4   9         27.68         36.47         7.59 o
  -1   4   9         23.63         28.56         6.52 o
   0   4   9        758.27        796.43         9.69 o
   1   4   9       1156.16       1137.88        46.18 o
   2   4   9          4.85         21.76         6.89 o
   3   4   9          1.33          2.65         6.64 o
   4   4   9        185.14        194.09         8.05 o
   5   4   9         37.10         29.59         6.25 o
   6   4   9         27.62         27.51         8.03 o
   7   4   9          0.05          2.64         7.16 o
   8   4   9        147.62        153.47         8.80 o
 -10   5   9         23.76         45.54        24.73 o
  -9   5   9         28.88         44.93        22.59 o
  -8   5   9          3.96          6.19        23.38 o
  -7   5   9        184.78        158.02        23.24 o
  -6   5   9        114.40        138.25        21.99 o
  -5   5   9        123.84        117.77        15.76 o
  -4   5   9        137.96        129.00        13.63 o
  -3   5   9        147.21        152.11        11.71 o
  -2   5   9         36.21         31.95         8.97 o
  -1   5   9         54.27         47.62         8.99 o
   0   5   9        400.83        369.07        10.35 o
   1   5   9         75.85        104.33         8.95 o
   2   5   9          2.09         10.44         7.09 o
   3   5   9         57.56         63.41         8.00 o
   4   5   9         58.53         63.86         6.80 o
   5   5   9         47.25         42.08         6.76 o
   6   5   9         30.39         28.99         7.48 o
   7   5   9         10.58         11.78         7.29 o
   8   5   9          0.63          9.47         8.16 o
  -9   6   9         41.12         51.52        24.04 o
  -8   6   9          0.20         20.39        23.26 o
  -7   6   9         10.58          8.53        22.82 o
  -6   6   9         41.90         62.87        22.22 o
  -5   6   9          3.76         11.86        24.23 o
  -4   6   9          1.29         11.77        12.82 o
  -3   6   9          1.17          3.20        10.04 o
  -2   6   9         48.26         48.94         9.23 o
  -1   6   9        374.86        336.45        10.61 o
   0   6   9       1638.36       1534.05        27.13 o
   1   6   9        146.69        141.47         9.11 o
   2   6   9        684.61        641.88        16.27 o
   3   6   9         19.32         37.63         8.39 o
   4   6   9         31.45         16.16         6.80 o
   5   6   9         15.57         14.57         7.27 o
   6   6   9        188.42        166.52         8.23 o
   7   6   9          1.37          3.54         7.72 o
  -9   7   9          0.01        -10.47        26.04 o
  -8   7   9         29.25         42.55        25.66 o
  -7   7   9         35.91         44.00        23.71 o
  -6   7   9          0.39          6.08        26.72 o
  -5   7   9          0.66         -6.08        18.87 o
  -4   7   9         18.35         37.58        13.33 o
  -3   7   9         10.36          2.60        10.84 o
  -2   7   9        175.92        178.61        10.99 o
  -1   7   9         27.14         37.71         8.97 o
   0   7   9        101.85         92.83         9.35 o
   1   7   9        155.44        149.73        12.18 o
   2   7   9        113.77        111.51        10.26 o
   3   7   9          2.16         10.87         7.75 o
   4   7   9          1.00          5.23         7.78 o
   5   7   9         10.19          7.34         6.79 o
   6   7   9          2.93          5.29         9.07 o
   7   7   9          2.72         13.64         8.94 o
  -8   8   9         17.11         37.23        24.02 o
  -7   8   9        218.46        234.30        24.90 o
  -6   8   9        300.07        302.82        24.52 o
  -5   8   9         64.99         44.06        24.92 o
  -4   8   9         74.04         69.98        17.48 o
  -3   8   9          1.89          3.69        10.58 o
  -2   8   9         40.93         39.16        10.11 o
  -1   8   9         12.07         27.13         9.41 o
   0   8   9        265.41        260.48        12.11 o
   1   8   9        224.26        220.46        14.00 o
   2   8   9         59.74         59.34         8.99 o
   3   8   9          1.86         -0.08         8.89 o
   4   8   9          2.25          2.38         7.16 o
   5   8   9          1.54          8.68         7.98 o
   6   8   9         43.68         51.27         8.34 o
  -6   9   9        355.52        391.65        31.06 o
  -5   9   9          0.38          3.72        21.10 o
  -4   9   9          1.34         -2.44        17.49 o
  -3   9   9        112.17        128.01        13.25 o
  -2   9   9         35.27         36.62         9.74 o
  -1   9   9        179.40        179.70        10.76 o
   0   9   9        120.93        117.10        13.03 o
   1   9   9          6.04          6.28         8.56 o
   2   9   9         26.52         24.70         8.46 o
   3   9   9          0.18          3.69         7.09 o
   4   9   9         14.77         20.09         7.88 o
  -5  10   9          1.45          1.97        21.16 o
  -4  10   9         21.46         20.48        16.79 o
  -3  10   9          7.48          8.60        12.55 o
  -2  10   9         23.82         27.24        11.32 o
  -1  10   9          9.71         12.09         9.99 o
   0  10   9          8.82         29.01        10.73 o
   1  10   9          1.50          3.04         8.76 o
   2  10   9          5.40         13.65         9.94 o
   3  10   9          3.94          0.81         9.69 o
 -10   0  10          7.20         -3.99        23.59 o
  -8   0  10          1.76          3.49        23.38 o
  -6   0  10          5.27         14.86        16.32 o
  -4   0  10        993.80       1003.19        24.91 o
  -2   0  10        580.37        620.97        38.43 o
   0   0  10        209.44        258.90         9.60 o
   2   0  10          0.26          7.00         6.79 o
   4   0  10         62.96         61.67         8.20 o
   6   0  10        282.53        269.67        20.26 o
   8   0  10         12.22          6.67        11.11 o
 -11   1  10          0.05          9.37        18.46 o
 -10   1  10        131.34        133.16        18.71 o
  -9   1  10         79.15         73.73        15.51 o
  -8   1  10        390.03        323.20        17.59 o
  -7   1  10          0.00         -0.75        13.24 o
  -6   1  10        138.32        147.21        11.03 o
  -5   1  10         20.08         24.87         9.59 o
  -4   1  10         76.87         62.56         9.49 o
  -3   1  10        110.08        115.49         9.42 o
  -2   1  10         27.71         33.86         7.00 o
  -1   1  10        161.86        167.59         7.38 o
   0   1  10        506.79        521.62        11.64 o
   1   1  10        310.02        295.23         7.24 o
   2   1  10        273.24        294.61         9.37 o
   3   1  10        389.09        419.82         9.92 o
   4   1  10        343.00        350.29         6.39 o
   5   1  10        774.38        726.46        15.85 o
   6   1  10          6.12         15.54         6.62 o
   7   1  10          1.86          5.60         6.69 o
   8   1  10         88.13         91.84         9.17 o
   9   1  10         10.13         22.45        15.22 o
 -11   2  10         39.43         55.50        13.30 o
 -10   2  10        140.80        140.40        18.15 o
  -9   2  10         25.44         22.93        16.26 o
  -8   2  10        190.45        198.04        16.53 o
  -7   2  10        278.39        259.98        15.84 o
  -6   2  10        114.78        117.53        11.98 o
  -5   2  10        451.83        491.93        15.52 o
  -4   2  10       1472.96       1557.13        29.44 o
  -3   2  10         32.37         45.03         7.79 o
  -2   2  10         19.79         34.22         7.00 o
  -1   2  10        139.28        150.59         7.16 o
   0   2  10        548.97        547.10        14.89 o
   1   2  10        527.55        590.06         8.25 o
   2   2  10          1.27         10.44         5.36 o
   3   2  10         82.45         80.79         5.76 o
   4   2  10       1184.58       1222.66        46.72 o
   5   2  10          5.71          2.93         6.17 o
   6   2  10         71.03         65.30         6.28 o
   7   2  10         71.47         69.07         7.73 o
   8   2  10         67.35         88.14        10.63 o
 -10   3  10          4.29         10.75        12.44 o
  -9   3  10         15.30         29.08        15.74 o
  -8   3  10         15.42         21.88        13.95 o
  -7   3  10         57.60         47.85        14.08 o
  -6   3  10        176.29        179.61        14.08 o
  -5   3  10        347.00        318.85        11.25 o
  -4   3  10         14.55         22.36         8.65 o
  -3   3  10        120.42         96.15         8.18 o
  -2   3  10          1.33          6.80         6.95 o
  -1   3  10          6.87          4.42         5.98 o
   0   3  10        220.51        199.83         6.75 o
   1   3  10          2.68          6.61         6.57 o
   2   3  10        672.44        682.04        23.28 o
   3   3  10         58.72         61.19         5.88 o
   4   3  10        150.40        148.10         7.21 o
   5   3  10         56.27         53.11         6.93 o
   6   3  10        182.75        172.16         7.15 o
   7   3  10        118.05        111.67         9.61 o
   8   3  10          0.06          2.49         8.04 o
 -10   4  10         66.52         74.34        28.32 o
  -9   4  10         31.21         52.51        22.59 o
  -8   4  10          3.82         11.50        20.33 o
  -7   4  10         34.49         34.27        14.40 o
  -6   4  10       1319.96       1337.32        27.81 o
  -5   4  10        108.17        113.51        11.19 o
  -4   4  10        214.45        211.05         9.94 o
  -3   4  10          3.45          5.62         7.54 o
  -2   4  10         23.98         23.35         6.54 o
  -1   4  10        126.16        122.25         7.82 o
   0   4  10        340.69        333.69         8.95 o
   1   4  10         96.96         95.79         6.98 o
   2   4  10         49.87         58.30         5.93 o
   3   4  10          1.02          1.52         6.75 o
   4   4  10         46.68         38.77         6.73 o
   5   4  10         51.10         50.87        10.52 o
   6   4  10        119.20        117.65         8.53 o
   7   4  10          8.36          3.83         7.00 o
   8   4  10         74.08         77.37         8.13 o
 -10   5  10          0.51         -1.31        23.63 o
  -9   5  10        103.56         59.86        22.86 o
  -8   5  10          0.51        -18.36        21.28 o
  -7   5  10         15.37          2.47        24.46 o
  -6   5  10         80.82         93.13        20.10 o
  -5   5  10         76.76         71.09        15.78 o
  -4   5  10        371.29        363.42        11.62 o
  -3   5  10          0.47         -1.22         8.46 o
  -2   5  10         85.21         87.69         8.40 o
  -1   5  10         53.78         64.17         7.38 o
   0   5  10        924.48        869.82        18.95 o
   1   5  10        104.60         86.76         8.31 o
   2   5  10        522.49        493.45        17.60 o
   3   5  10         39.72         43.34         6.98 o
   4   5  10         64.38         51.67         7.00 o
   5   5  10         12.08         14.87         6.63 o
   6   5  10         22.58         26.94         6.84 o
   7   5  10          4.77          8.79         7.15 o
   8   5  10         28.82         25.85        16.13 o
  -9   6  10         38.92         31.96        23.86 o
  -8   6  10          0.43         10.78        22.65 o
  -7   6  10         34.82         61.13        26.23 o
  -6   6  10         46.56         56.98        26.95 o
  -5   6  10         17.72         34.91        15.10 o
  -4   6  10         87.63         93.06        13.11 o
  -3   6  10        274.17        263.74        12.79 o
  -2   6  10        236.49        219.64        11.27 o
  -1   6  10        327.49        322.27        10.56 o
   0   6  10        960.72        910.13        13.17 o
   1   6  10       5508.67       5250.88        79.55 o
   2   6  10        153.40        162.00         9.50 o
   3   6  10         72.59         68.86         7.49 o
   4   6  10         20.59         15.99         6.93 o
   5   6  10         87.51         69.47         7.48 o
   6   6  10          7.29          7.46         7.13 o
   7   6  10         36.48         44.85         8.33 o
  -8   7  10          0.29         29.80        23.42 o
  -7   7  10         29.18         22.57        22.61 o
  -6   7  10         49.97         48.01        20.85 o
  -5   7  10        223.78        244.46        20.62 o
  -4   7  10        230.45        198.22        14.47 o
  -3   7  10        249.66        263.77        14.80 o
  -2   7  10          0.34          4.92         9.47 o
  -1   7  10         49.96         48.77         9.94 o
   0   7  10        248.77        268.00        10.34 o
   1   7  10          1.44          9.70         7.49 o
   2   7  10          6.74         15.17         8.11 o
   3   7  10         51.04         45.69         7.32 o
   4   7  10         11.75         10.52         7.37 o
   5   7  10          6.99         11.20         7.73 o
   6   7  10         12.95         22.36         8.88 o
  -7   8  10          4.29          2.24        22.55 o
  -6   8  10          4.39          7.75        21.68 o
  -5   8  10        125.19        127.78        19.31 o
  -4   8  10         48.83         26.99        14.42 o
  -3   8  10          0.17        -10.63        10.63 o
  -2   8  10          6.38          2.42        10.00 o
  -1   8  10          7.58         14.94         9.69 o
   0   8  10         62.40         57.47         8.43 o
   1   8  10        103.92        104.36         8.37 o
   2   8  10        311.31        290.15        13.19 o
   3   8  10         19.75         24.19         7.86 o
   4   8  10         23.32         20.22         7.90 o
   5   8  10          1.76          8.10         7.43 o
  -6   9  10         38.95         83.45        22.07 o
  -5   9  10          1.82          3.80        19.83 o
  -4   9  10         20.78         20.91        16.78 o
  -3   9  10          1.18          6.81        11.56 o
  -2   9  10          1.99          9.06         9.89 o
  -1   9  10         75.95         74.45         9.73 o
   0   9  10        109.52        112.25        10.31 o
   1   9  10        123.47        131.81        10.38 o
   2   9  10        212.29        225.37        12.84 o
   3   9  10         13.31         12.88         9.24 o
   4   9  10          2.93          5.91         8.54 o
  -4  10  10         28.51         28.65        18.77 o
  -3  10  10          6.00         12.67        12.06 o
  -2  10  10          3.68          9.93        11.01 o
  -1  10  10        224.68        215.82        15.78 o
   0  10  10         15.18          3.76        11.95 o
   1  10  10          7.42         20.21         9.98 o
   2  10  10          0.04         10.56        10.14 o
 -11   0  11         14.48         28.70        21.41 o
  -9   0  11          7.47         21.47        24.13 o
  -7   0  11        423.85        427.81        40.32 o
  -5   0  11        161.82        169.02        13.20 o
  -3   0  11         35.85         40.38        10.25 o
  -1   0  11       1074.92       1108.50        15.08 o
   1   0  11        259.23        258.49        13.31 o
   3   0  11        145.23        158.03         8.13 o
   5   0  11       1675.51       1521.18       116.93 o
   7   0  11        267.24        266.28        13.29 o
 -11   1  11          0.99          2.41        17.86 o
 -10   1  11         36.84         32.84        16.73 o
  -9   1  11          0.21         15.02        14.62 o
  -8   1  11          5.09         12.72        13.57 o
  -7   1  11         32.38         37.41        11.54 o
  -6   1  11         52.79         59.05        11.21 o
  -5   1  11         92.34         94.97         9.46 o
  -4   1  11         74.88         74.22         8.09 o
  -3   1  11        112.56        106.07         7.81 o
  -2   1  11         19.36         18.60         6.84 o
  -1   1  11         67.28         83.12         6.65 o
   0   1  11         18.60         22.29         5.72 o
   1   1  11         44.13         46.53         5.58 o
   2   1  11         59.54         50.28         5.40 o
   3   1  11         28.04         27.08         5.27 o
   4   1  11        171.64        167.27         5.87 o
   5   1  11         27.66         30.54         5.73 o
   6   1  11         61.80         72.48         5.97 o
   7   1  11          3.96          6.81         7.34 o
   8   1  11         45.80         50.97         8.10 o
 -11   2  11         16.27         40.88        18.79 o
 -10   2  11         88.44         92.87        17.15 o
  -9   2  11         38.09         23.26        15.15 o
  -8   2  11         26.06         20.90        15.18 o
  -7   2  11         43.49         45.25        12.22 o
  -6   2  11        855.32        844.34        14.96 o
  -5   2  11        930.89        970.16        18.23 o
  -4   2  11        121.84        134.74         8.47 o
  -3   2  11         20.92         29.59         7.77 o
  -2   2  11         43.93         53.74         7.09 o
  -1   2  11         14.77         13.93         6.01 o
   0   2  11          0.54         -2.11         5.68 o
   1   2  11          1.97          5.81         5.57 o
   2   2  11        156.11        165.38         6.12 o
   3   2  11         47.32         50.99         5.54 o
   4   2  11         76.22         70.75         6.24 o
   5   2  11         58.04         57.86         5.56 o
   6   2  11          8.75         17.00         6.72 o
   7   2  11         24.84         15.54         7.16 o
   8   2  11         19.20         35.59         9.25 o
 -10   3  11        104.58        107.77        16.42 o
  -9   3  11          3.66         10.64        14.84 o
  -8   3  11        174.43        139.10        14.99 o
  -7   3  11          6.36         11.51        13.25 o
  -6   3  11          0.01          5.66        10.22 o
  -5   3  11        652.52        683.04        15.94 o
  -4   3  11         13.19         18.07         7.89 o
  -3   3  11          2.54          7.05         7.40 o
  -2   3  11         27.66         36.12         6.69 o
  -1   3  11         66.44         77.43         6.70 o
   0   3  11         53.97         47.44         5.97 o
   1   3  11        114.02        116.87         6.13 o
   2   3  11        197.35        201.38         6.36 o
   3   3  11          7.50         12.26         5.72 o
   4   3  11        181.53        188.70        15.24 o
   5   3  11          6.87          8.37         6.66 o
   6   3  11         32.46         28.75         6.53 o
   7   3  11          0.06          5.87         7.31 o
   8   3  11          2.86         15.02         8.78 o
 -10   4  11         10.63         14.45        27.45 o
  -9   4  11         59.99         61.48        20.58 o
  -8   4  11        173.72        193.65        16.43 o
  -7   4  11        620.05        512.24        16.99 o
  -6   4  11       1324.74       1286.22        32.34 o
  -5   4  11         60.45         69.35         9.35 o
  -4   4  11          3.25         10.47         8.07 o
  -3   4  11        110.06        128.25         8.29 o
  -2   4  11         40.70         37.28         7.21 o
  -1   4  11        836.53        811.10         9.65 o
   0   4  11        410.12        402.04         7.72 o
   1   4  11       1538.40       1505.88        55.62 o
   2   4  11         21.91         21.57         5.74 o
   3   4  11          0.00          6.40         7.10 o
   4   4  11         82.36         95.19         7.25 o
   5   4  11         43.63         55.92         7.39 o
   6   4  11        145.34        162.75         8.74 o
   7   4  11          7.06         20.22         7.60 o
   8   4  11         27.48         29.14         7.88 o
  -9   5  11          5.56         20.49        26.72 o
  -8   5  11         25.32         -2.64        25.02 o
  -7   5  11          0.85          0.48        19.91 o
  -6   5  11          4.67          4.12        15.37 o
  -5   5  11         37.39         48.76        10.88 o
  -4   5  11         11.07         18.67         8.95 o
  -3   5  11        194.28        178.53         9.06 o
  -2   5  11        371.66        401.05        22.66 o
  -1   5  11        160.96        160.90         9.32 o
   0   5  11         92.75        114.07         6.98 o
   1   5  11         34.13         43.77         8.46 o
   2   5  11          6.79          9.80         7.53 o
   3   5  11         30.14         33.57         7.85 o
   4   5  11          4.23          9.94         8.08 o
   5   5  11          2.65          3.89         6.60 o
   6   5  11         48.20         51.86         7.05 o
   7   5  11          0.64         10.51         8.11 o
  -9   6  11          1.05        -25.46        27.57 o
  -8   6  11          1.09        -14.18        21.03 o
  -7   6  11         20.84         30.59        19.44 o
  -6   6  11          2.11          5.42        19.77 o
  -5   6  11         12.91          7.97        15.24 o
  -4   6  11          4.77         10.28        12.15 o
  -3   6  11          8.57         14.68        11.10 o
  -2   6  11        217.35        209.68        10.69 o
  -1   6  11         39.36         56.07         9.43 o
   0   6  11        606.95        566.26        10.48 o
   1   6  11        383.62        343.08        10.26 o
   2   6  11         26.83         24.73         7.01 o
   3   6  11         58.22         69.07         8.44 o
   4   6  11        129.32        121.75         8.56 o
   5   6  11          0.19          8.83         6.74 o
   6   6  11          0.13         11.66         8.38 o
  -8   7  11          1.76         27.53        27.37 o
  -7   7  11         22.96         13.41        20.76 o
  -6   7  11         75.26         72.80        19.66 o
  -5   7  11         11.60         15.19        15.52 o
  -4   7  11         16.19         26.00        13.69 o
  -3   7  11         25.61         35.80        11.08 o
  -2   7  11         27.87         24.20         9.62 o
  -1   7  11         43.65         29.06         8.44 o
   0   7  11        175.20        178.44        12.95 o
   1   7  11        150.99        135.78         9.41 o
   2   7  11        121.74        129.99         8.56 o
   3   7  11         67.47         64.14         7.89 o
   4   7  11          6.05         11.30         7.27 o
   5   7  11          1.53          8.42         7.08 o
   6   7  11          3.74         10.56         7.95 o
  -7   8  11         27.98         34.41        24.90 o
  -6   8  11         52.06         62.48        21.30 o
  -5   8  11         36.30         26.64        19.56 o
  -4   8  11         61.73         39.34        13.02 o
  -3   8  11         80.55         71.53        12.07 o
  -2   8  11         27.22         36.16         9.82 o
  -1   8  11          0.29          1.44         9.06 o
   0   8  11          9.02         22.96         9.22 o
   1   8  11        498.61        432.62        13.79 o
   2   8  11        267.35        240.51        10.87 o
   3   8  11         10.14          3.95         7.06 o
   4   8  11         69.76         72.42         8.79 o
   5   8  11          8.43         12.09         8.18 o
  -6   9  11          7.44          9.20        21.24 o
  -5   9  11         51.79         47.63        24.69 o
  -4   9  11         88.99         90.05        15.13 o
  -3   9  11          5.59         13.56        11.61 o
  -2   9  11          2.28          9.63        10.72 o
  -1   9  11        260.78        275.91        10.81 o
   0   9  11         59.13         45.26         9.19 o
   1   9  11         16.14         18.93         8.71 o
   2   9  11        168.36        128.07         8.90 o
   3   9  11         46.86         49.85         8.37 o
  -3  10  11         14.75         16.06        12.58 o
  -2  10  11         29.93         25.03        10.34 o
  -1  10  11         57.92         56.94        12.06 o
   0  10  11         27.71         30.73        11.76 o
   1  10  11          8.40          8.09         8.31 o
 -10   0  12         69.13         51.02        23.30 o
  -8   0  12        192.07        172.38        22.20 o
  -6   0  12       1661.09       1640.51        24.19 o
  -4   0  12          0.91         10.55        11.01 o
  -2   0  12        575.18        557.37        42.73 o
   0   0  12        462.18        513.41        10.86 o
   2   0  12          8.03         12.08         7.26 o
   4   0  12        143.13        162.18        14.63 o
   6   0  12          4.53         14.56         7.98 o
   8   0  12         19.39         19.33        14.95 o
 -11   1  12         11.76         27.22        23.38 o
 -10   1  12         31.08         23.72        14.61 o
  -9   1  12         15.24         24.29        14.03 o
  -8   1  12         99.37         98.73        13.62 o
  -7   1  12        350.97        370.79        12.83 o
  -6   1  12       2667.98       2724.28        58.66 o
  -5   1  12        300.21        301.04        11.02 o
  -4   1  12        278.02        289.59         9.71 o
  -3   1  12         25.00         42.29         7.92 o
  -2   1  12        746.61        756.81         9.56 o
  -1   1  12       2542.00       2656.45        89.61 o
   0   1  12          4.98         15.43         5.56 o
   1   1  12         21.30         16.22         5.20 o
   2   1  12          0.24          7.52         5.49 o
   3   1  12        564.29        542.18        22.83 o
   4   1  12        134.95        126.62         6.16 o
   5   1  12         10.08         15.53         5.74 o
   6   1  12         67.66         57.88         6.11 o
   7   1  12         32.60         41.60         6.65 o
   8   1  12         13.84         15.97         8.44 o
 -10   2  12         22.77         22.81        15.37 o
  -9   2  12         15.65         26.33        13.39 o
  -8   2  12          0.94          6.91        13.55 o
  -7   2  12        120.36        123.21        11.43 o
  -6   2  12       1486.56       1471.31        27.41 o
  -5   2  12         70.91         74.00        10.24 o
  -4   2  12         26.67         35.62         8.12 o
  -3   2  12         12.14         12.97         6.76 o
  -2   2  12          3.58          4.04         6.49 o
  -1   2  12         28.18         25.93         6.52 o
   0   2  12        352.49        363.06         7.32 o
   1   2  12        239.49        238.55        15.55 o
   2   2  12         20.99         25.54         5.93 o
   3   2  12        415.10        419.03        11.41 o
   4   2  12        278.44        252.08         9.85 o
   5   2  12          0.27          7.14         5.45 o
   6   2  12          3.43          6.86         6.57 o
   7   2  12          4.87         11.24         6.83 o
   8   2  12          7.89         14.10         8.15 o
 -10   3  12         10.48         17.24        14.96 o
  -9   3  12          1.22          6.20        12.99 o
  -8   3  12         28.07         44.50        12.97 o
  -7   3  12         79.14         79.36        10.85 o
  -6   3  12        463.86        513.23        13.71 o
  -5   3  12         28.95         23.48         8.97 o
  -4   3  12        163.62        164.75         8.50 o
  -3   3  12          0.00          5.47         7.18 o
  -2   3  12          1.78          5.43         6.59 o
  -1   3  12          2.24          4.19         6.41 o
   0   3  12          0.00          5.92         5.99 o
   1   3  12         22.83         20.99         5.73 o
   2   3  12        203.73        194.90         6.36 o
   3   3  12        319.44        295.08         8.65 o
   4   3  12         34.51         34.14         5.91 o
   5   3  12         21.20         24.07         6.20 o
   6   3  12          0.86          9.53         6.79 o
   7   3  12         12.01         16.19         7.09 o
 -10   4  12         38.03         41.51        21.76 o
  -9   4  12         35.58         36.84        16.76 o
  -8   4  12          5.23         32.31        15.51 o
  -7   4  12        315.32        296.23        13.91 o
  -6   4  12        343.31        331.61        12.08 o
  -5   4  12         25.87         27.04         9.27 o
  -4   4  12         27.79         37.53         8.35 o
  -3   4  12          1.02         -4.15         7.75 o
  -2   4  12        884.68        808.63        19.56 o
  -1   4  12        365.29        336.69         7.89 o
   0   4  12         27.37         52.64         6.47 o
   1   4  12         72.90         71.71         7.14 o
   2   4  12        362.24        347.18         7.41 o
   3   4  12          9.24         14.04         6.00 o
   4   4  12          1.38          2.01         6.56 o
   5   4  12          7.13          6.17         6.59 o
   6   4  12         30.19         41.50         7.22 o
   7   4  12          1.57          3.40         7.19 o
  -9   5  12         12.88         22.45        20.62 o
  -8   5  12          9.61          1.58        19.75 o
  -7   5  12         21.91         14.58        24.29 o
  -6   5  12          1.94          6.89        11.82 o
  -5   5  12          0.00          2.47        10.00 o
  -4   5  12         18.75         31.16         8.96 o
  -3   5  12         75.99         90.74         8.54 o
  -2   5  12          4.14          3.22         7.61 o
  -1   5  12       1188.91       1243.88        33.25 o
   0   5  12         10.82         22.48         6.99 o
   1   5  12        230.06        224.39        10.61 o
   2   5  12        396.20        376.10         8.91 o
   3   5  12         24.59         21.46         7.37 o
   4   5  12        177.56        164.73         7.31 o
   5   5  12         39.97         39.84         7.53 o
   6   5  12         37.45         23.13         7.33 o
   7   5  12          3.55          7.07         7.62 o
  -9   6  12          4.12         24.42        26.31 o
  -8   6  12          0.36         26.23        26.37 o
  -7   6  12         41.81         66.78        19.87 o
  -6   6  12         66.41         67.10        16.53 o
  -5   6  12        110.21         86.36        14.19 o
  -4   6  12         37.23         27.73        12.19 o
  -3   6  12        235.06        197.63        11.98 o
  -2   6  12         18.04         37.94         8.71 o
  -1   6  12         15.79         21.56         8.23 o
   0   6  12        369.64        364.30        23.22 o
   1   6  12        457.17        425.04         9.47 o
   2   6  12         19.34         25.60         7.28 o
   3   6  12         29.80         27.89         6.78 o
   4   6  12         64.46         67.08         7.54 o
   5   6  12         11.26         19.25         8.76 o
   6   6  12         13.18         13.11         7.42 o
  -8   7  12         19.65         11.46        26.25 o
  -7   7  12         10.34         39.08        20.64 o
  -6   7  12         77.98         57.06        19.50 o
  -5   7  12         39.13         37.88        15.65 o
  -4   7  12         92.65         91.52        14.64 o
  -3   7  12         53.42         61.21        11.26 o
  -2   7  12          1.69         -2.00         9.77 o
  -1   7  12        247.12        243.27        10.70 o
   0   7  12         45.55         35.52         8.71 o
   1   7  12         53.15         37.64         7.67 o
   2   7  12        165.35        143.82        10.48 o
   3   7  12         19.13         11.71         7.18 o
   4   7  12          3.59         13.61         7.19 o
   5   7  12          5.89         11.88         7.80 o
  -7   8  12        137.01        138.75        22.40 o
  -6   8  12         12.29          9.05        20.74 o
  -5   8  12          7.83         12.36        17.84 o
  -4   8  12          0.50          2.43        12.35 o
  -3   8  12          1.06          4.02        11.63 o
  -2   8  12         33.63         34.19         9.85 o
  -1   8  12          0.03          6.85         9.25 o
   0   8  12         30.63         35.10         8.94 o
   1   8  12        165.78        136.52        10.96 o
   2   8  12         28.23         27.73         9.25 o
   3   8  12          4.97          4.41         7.33 o
   4   8  12         39.32         46.70         9.30 o
  -5   9  12          4.43          4.46        19.93 o
  -4   9  12         39.54         47.82        14.40 o
  -3   9  12          0.91          7.39        11.46 o
  -2   9  12          0.53         -1.54        10.16 o
  -1   9  12        192.32        193.82        10.31 o
   0   9  12         28.44         36.44         9.84 o
   1   9  12        135.23        137.92        15.24 o
   2   9  12         63.63         55.89         8.22 o
   3   9  12          8.15          9.43        11.46 o
  -2  10  12         29.45         25.73        12.68 o
  -1  10  12        230.79        228.69        11.22 o
  -9   0  13         55.38         67.42        21.59 o
  -7   0  13         14.30         37.54        16.26 o
  -5   0  13        314.81        319.29        15.11 o
  -3   0  13        743.21        730.75        21.29 o
  -1   0  13          5.40         12.26         8.86 o
   1   0  13         33.19         35.50         8.71 o
   3   0  13        128.64        139.09        12.31 o
   5   0  13        124.21        124.47        11.13 o
   7   0  13         26.97         30.21         9.82 o
 -10   1  13          0.10          0.86        16.75 o
  -9   1  13          3.82         15.77        13.15 o
  -8   1  13          0.31          4.56        12.93 o
  -7   1  13        437.96        439.29        15.85 o
  -6   1  13        722.67        680.81        13.60 o
  -5   1  13        782.79        764.22        16.50 o
  -4   1  13          4.54          6.00         7.86 o
  -3   1  13        312.39        304.88         8.39 o
  -2   1  13        203.65        221.47         8.04 o
  -1   1  13        902.94        942.43         9.63 o
   0   1  13         40.49         49.19         5.96 o
   1   1  13         16.16         17.67         5.74 o
   2   1  13         30.34         37.60         5.61 o
   3   1  13        902.69        827.86        31.09 o
   4   1  13        422.06        412.92        11.99 o
   5   1  13         50.98         55.65         5.88 o
   6   1  13         48.03         52.22         5.85 o
   7   1  13         50.08         58.50         9.43 o
 -10   2  13          3.23          1.82        15.07 o
  -9   2  13          1.03          5.50        12.68 o
  -8   2  13          1.72         14.04        14.50 o
  -7   2  13          0.75          1.27        10.39 o
  -6   2  13         15.93         32.36        10.33 o
  -5   2  13          2.32          6.25         7.95 o
  -4   2  13         32.56         33.80         7.44 o
  -3   2  13        123.08        125.41         7.49 o
  -2   2  13         33.36         30.63         6.69 o
  -1   2  13        112.03        100.80         9.95 o
   0   2  13         15.81         17.72         5.93 o
   1   2  13         12.41         14.10         5.48 o
   2   2  13          0.35         -1.70         5.37 o
   3   2  13        347.04        319.12        19.87 o
   4   2  13         63.11         54.33         6.35 o
   5   2  13          2.03          3.22         6.42 o
   6   2  13          2.45          9.59         6.84 o
   7   2  13         37.06         39.13         7.93 o
 -10   3  13         27.89         49.57        14.98 o
  -9   3  13         21.51         14.54        14.35 o
  -8   3  13         41.66         48.52        12.41 o
  -7   3  13         26.53         39.60         9.41 o
  -6   3  13       1003.07        952.24        13.69 o
  -5   3  13         18.48         21.52         8.48 o
  -4   3  13         20.26         22.60         7.63 o
  -3   3  13         40.86         45.58         7.10 o
  -2   3  13         68.93         66.72         7.17 o
  -1   3  13          9.17          9.04         6.29 o
   0   3  13        481.28        489.99         7.79 o
   1   3  13        112.03        107.01         6.20 o
   2   3  13       1233.19       1244.21        17.60 o
   3   3  13         28.69         34.74         5.69 o
   4   3  13         20.22         19.01         5.63 o
   5   3  13          4.28         10.90         7.26 o
   6   3  13         46.53         50.91         6.92 o
   7   3  13         37.78         40.55         7.38 o
  -9   4  13         45.70         39.49        13.48 o
  -8   4  13        174.65        148.84        15.03 o
  -7   4  13        164.91        163.23        11.63 o
  -6   4  13          1.37         21.13        10.22 o
  -5   4  13         31.95         37.20         8.45 o
  -4   4  13         50.68         51.95         8.75 o
  -3   4  13        102.29        110.11         7.95 o
  -2   4  13        143.12        134.42         8.04 o
  -1   4  13        108.76        111.18         7.45 o
   0   4  13        323.20        295.11         9.47 o
   1   4  13        690.53        685.81        15.47 o
   2   4  13        215.10        217.58         6.79 o
   3   4  13         18.13         28.60         5.92 o
   4   4  13         76.44         68.20         6.74 o
   5   4  13          4.94          7.23         6.78 o
   6   4  13          4.90         -0.25         7.68 o
   7   4  13          9.03         19.99         7.69 o
  -9   5  13         25.50         27.28        20.22 o
  -8   5  13        236.20        183.51        22.01 o
  -7   5  13         46.69         55.82        12.83 o
  -6   5  13          0.32         -1.99         9.90 o
  -5   5  13         13.71         33.15         9.41 o
  -4   5  13         21.14         39.10         8.54 o
  -3   5  13         31.21         28.31         7.63 o
  -2   5  13       1264.18       1225.77        26.74 o
  -1   5  13        359.72        334.16         8.38 o
   0   5  13        203.44        213.80         8.39 o
   1   5  13         57.85         68.31         6.47 o
   2   5  13          0.00          6.93         6.74 o
   3   5  13         18.76         26.69         6.47 o
   4   5  13         19.36         12.32         7.29 o
   5   5  13         17.49         17.46         9.30 o
   6   5  13          7.77         10.29         7.18 o
  -8   6  13         14.55         18.63        25.93 o
  -7   6  13         27.46         39.49        19.75 o
  -6   6  13         12.32          3.03        14.52 o
  -5   6  13          7.94          6.94        12.64 o
  -4   6  13        113.88        115.69        13.04 o
  -3   6  13          0.37         11.46        11.15 o
  -2   6  13        130.73        126.90        11.47 o
  -1   6  13          3.91          7.84         8.70 o
   0   6  13         48.33         50.01         8.20 o
   1   6  13          2.45          9.79         8.97 o
   2   6  13         71.66         86.61         9.75 o
   3   6  13          3.31          4.94         7.69 o
   4   6  13          1.53         10.17         7.64 o
   5   6  13          0.67          6.07         7.38 o
  -7   7  13          0.31         31.31        20.04 o
  -6   7  13         54.97         60.78        20.12 o
  -5   7  13          0.19         25.10        13.19 o
  -4   7  13         20.12         20.51        11.98 o
  -3   7  13         12.16         19.35        10.57 o
  -2   7  13         35.81         47.69         9.92 o
  -1   7  13         37.42         49.04         9.35 o
   0   7  13        149.74        167.86         9.34 o
   1   7  13        170.01        173.08         8.12 o
   2   7  13          0.45          0.48         6.89 o
   3   7  13          3.46         13.32         7.83 o
   4   7  13          7.93          5.08         7.50 o
   5   7  13          1.54          2.75         7.27 o
  -6   8  13         91.79         97.40        20.10 o
  -5   8  13          7.02         22.97        14.72 o
  -4   8  13          1.05          3.09        12.44 o
  -3   8  13        150.88        138.89        16.00 o
  -2   8  13          8.41          9.08         9.74 o
  -1   8  13         95.27        101.33         9.64 o
   0   8  13          2.32          5.03         8.98 o
   1   8  13         29.31         31.62         7.75 o
   2   8  13        426.23        392.48        17.57 o
   3   8  13         38.15         43.13         8.54 o
  -4   9  13          4.02         15.97        12.85 o
  -3   9  13          0.74          8.75        13.34 o
  -2   9  13         16.76         33.95        11.17 o
  -1   9  13         28.86         31.01         8.68 o
   0   9  13          7.92         17.77        10.08 o
   1   9  13          3.44         14.89         9.65 o
   2   9  13         22.93         16.49         8.31 o
 -10   0  14          0.85          6.81        17.32 o
  -8   0  14        460.84        408.93        19.68 o
  -6   0  14        200.36        223.81        15.39 o
  -4   0  14         62.55         58.30        12.38 o
  -2   0  14        290.18        266.23        10.16 o
   0   0  14         28.47         42.64         9.82 o
   2   0  14        130.96        142.13         8.32 o
   4   0  14          1.67          8.16        15.95 o
   6   0  14          2.16          2.14         8.40 o
 -10   1  14         41.86         48.96        15.24 o
  -9   1  14         22.50         18.06        14.28 o
  -8   1  14          0.13          8.79        11.58 o
  -7   1  14          4.62          7.89         9.07 o
  -6   1  14        131.94        161.35        10.64 o
  -5   1  14        913.08        896.31        28.57 o
  -4   1  14         71.06         68.68         8.31 o
  -3   1  14        160.91        158.36         7.64 o
  -2   1  14         18.53         21.84         6.14 o
  -1   1  14         88.01         85.20         6.14 o
   0   1  14        110.07        122.88         6.14 o
   1   1  14        129.59        130.08        10.11 o
   2   1  14        420.10        420.97        13.11 o
   3   1  14        474.01        425.25        11.50 o
   4   1  14         14.38         11.60         5.91 o
   5   1  14         20.53         18.30         5.71 o
   6   1  14         31.47         33.06         6.15 o
   7   1  14         13.24         12.29         7.20 o
 -10   2  14         15.84         41.27        13.22 o
  -9   2  14         62.18         76.70        15.62 o
  -8   2  14          0.62          5.53        10.03 o
  -7   2  14         65.80         80.40         9.88 o
  -6   2  14          1.44          1.35         8.94 o
  -5   2  14        305.01        321.01        10.71 o
  -4   2  14        132.09        128.97         7.96 o
  -3   2  14          0.64         -3.17         7.00 o
  -2   2  14          0.01         -1.98         6.48 o
  -1   2  14        164.63        161.35         6.50 o
   0   2  14         32.22         38.27         7.31 o
   1   2  14        281.23        274.28         6.85 o
   2   2  14        209.39        202.69         6.71 o
   3   2  14          9.27         10.08         5.72 o
   4   2  14         12.11          3.97         5.77 o
   5   2  14         59.63         51.59         8.64 o
   6   2  14          2.24          3.96         6.96 o
   7   2  14          1.67          3.02         7.08 o
 -10   3  14         25.59         22.88        13.86 o
  -9   3  14          2.27          3.25        12.46 o
  -8   3  14        128.63        102.74        11.48 o
  -7   3  14          1.42          9.82         9.82 o
  -6   3  14        689.44        631.30        15.94 o
  -5   3  14        114.01         98.01         9.32 o
  -4   3  14          0.03          8.85         8.27 o
  -3   3  14         48.44         55.95         7.21 o
  -2   3  14          3.65          1.04         6.57 o
  -1   3  14          2.57          5.86         6.27 o
   0   3  14         49.01         50.52         5.91 o
   1   3  14         35.08         38.58         5.75 o
   2   3  14        673.49        633.90         7.82 o
   3   3  14          6.31         15.84         5.94 o
   4   3  14        216.97        206.28         6.37 o
   5   3  14          0.19          0.85         6.92 o
   6   3  14         26.94         28.61         7.08 o
   7   3  14         20.84         21.94        11.69 o
  -9   4  14          6.27          4.52        13.29 o
  -8   4  14        458.56        387.36        16.02 o
  -7   4  14        168.80        166.07        10.92 o
  -6   4  14         25.67         26.89         9.67 o
  -5   4  14         78.64         68.51         8.75 o
  -4   4  14          0.77          6.82         8.39 o
  -3   4  14          9.69         20.19         7.61 o
  -2   4  14        116.84        123.84         7.94 o
  -1   4  14          9.87         15.73         6.49 o
   0   4  14          5.14          7.72         6.63 o
   1   4  14        241.21        253.57         7.00 o
   2   4  14         75.61         80.18         6.32 o
   3   4  14         45.06         47.78         6.12 o
   4   4  14        457.39        407.79         7.99 o
   5   4  14          2.65          2.87         6.38 o
   6   4  14          1.04         13.84         9.08 o
  -9   5  14         69.28         49.09        21.89 o
  -8   5  14        176.45        172.16        17.38 o
  -7   5  14        300.93        267.32        15.51 o
  -6   5  14          2.54         14.64         9.85 o
  -5   5  14         62.40         58.15         9.41 o
  -4   5  14         50.79         43.60         8.77 o
  -3   5  14         41.27         36.11         8.19 o
  -2   5  14        188.07        174.77         8.54 o
  -1   5  14        187.19        191.96         7.81 o
   0   5  14          2.51         10.68         6.45 o
   1   5  14         41.41         56.95         6.60 o
   2   5  14         14.51         21.74         7.23 o
   3   5  14         15.01          5.84         6.63 o
   4   5  14          3.34         13.36         6.34 o
   5   5  14          9.26          3.75         7.46 o
   6   5  14          5.85          5.57         9.67 o
  -8   6  14         15.55         11.61        24.48 o
  -7   6  14          2.03         -2.30        19.60 o
  -6   6  14          2.82          4.54        15.79 o
  -5   6  14          0.40         -0.66        12.22 o
  -4   6  14         61.70         50.19         9.24 o
  -3   6  14          7.44         13.22         9.55 o
  -2   6  14        125.77        128.50         7.89 o
  -1   6  14         28.68         38.16         9.84 o
   0   6  14          4.51         11.10         7.53 o
   1   6  14          0.54          9.27         9.22 o
   2   6  14          0.90          3.67         7.59 o
   3   6  14         56.95         59.73         7.07 o
   4   6  14          4.18          4.05         8.83 o
   5   6  14         99.33         98.12         8.35 o
  -7   7  14          0.51         21.64        19.60 o
  -6   7  14         52.55         58.09        16.23 o
  -5   7  14         32.62         42.62        13.93 o
  -4   7  14        132.73        146.93        12.66 o
  -3   7  14        182.90        198.55        11.36 o
  -2   7  14          1.88          9.12         9.61 o
  -1   7  14          6.25         30.82         9.35 o
   0   7  14         41.54         70.25         8.57 o
   1   7  14         15.70         26.65        10.37 o
   2   7  14         22.05         21.58         7.53 o
   3   7  14          1.22         11.85         7.21 o
   4   7  14         30.56         53.49         7.52 o
  -6   8  14          5.06          6.75        19.12 o
  -5   8  14          5.87         26.45        16.34 o
  -4   8  14         75.69         69.34        13.43 o
  -3   8  14         43.87         48.11        11.13 o
  -2   8  14         13.51         22.33        10.03 o
  -1   8  14          3.44         -2.77         8.30 o
   0   8  14         84.35         93.20        10.08 o
   1   8  14         37.65         29.93         7.80 o
   2   8  14         82.19         67.27        11.81 o
   3   8  14        182.53        219.14        11.55 o
  -4   9  14          9.60         18.51        20.56 o
  -3   9  14         29.39         19.62        11.01 o
  -2   9  14         11.52         27.37        13.46 o
  -1   9  14          7.84         10.02        10.28 o
   0   9  14          1.11          9.01         9.23 o
  -9   0  15        179.25        176.06        16.92 o
  -7   0  15          9.70         27.06        15.72 o
  -5   0  15        588.20        622.69        27.26 o
  -3   0  15        299.90        314.57        29.79 o
  -1   0  15        365.43        388.30         9.88 o
   1   0  15         12.61          9.41         7.79 o
   3   0  15         13.76         12.77         7.77 o
   5   0  15          7.80         13.87         7.77 o
 -10   1  15          1.03         11.27        13.29 o
  -9   1  15          8.70          8.76        13.99 o
  -8   1  15         34.62         47.14        10.35 o
  -7   1  15         33.88         36.03         9.43 o
  -6   1  15        636.93        619.10        11.46 o
  -5   1  15       1187.10       1236.43        24.23 o
  -4   1  15         54.67         61.51         7.47 o
  -3   1  15          3.04         -3.76         7.63 o
  -2   1  15         39.03         45.44         7.14 o
  -1   1  15         11.08         15.79         6.06 o
   0   1  15          6.99          5.67         5.73 o
   1   1  15         58.64         54.24         5.96 o
   2   1  15        590.92        612.14        12.68 o
   3   1  15         88.46         76.45         6.09 o
   4   1  15          1.09          8.26         5.57 o
   5   1  15          8.07          5.60         5.68 o
   6   1  15        113.86        132.35         8.36 o
 -10   2  15          0.00         -0.75        16.13 o
  -9   2  15         16.71         17.54        13.64 o
  -8   2  15         38.61         36.95        11.19 o
  -7   2  15        252.06        261.67        10.74 o
  -6   2  15          2.71         13.45         9.12 o
  -5   2  15        169.45        191.96         9.41 o
  -4   2  15        321.99        293.68         9.15 o
  -3   2  15         71.25         71.47         6.89 o
  -2   2  15          0.78         10.82         6.39 o
  -1   2  15          0.61          0.20         5.99 o
   0   2  15          7.72         11.26         6.29 o
   1   2  15        472.95        460.31        17.94 o
   2   2  15        744.06        728.33        14.03 o
   3   2  15        259.71        266.88        11.21 o
   4   2  15         13.21         12.62         6.11 o
   5   2  15         12.19         11.17         5.85 o
   6   2  15          4.43          9.98         7.83 o
  -9   3  15          4.58         18.54        12.53 o
  -8   3  15         74.26         67.93        11.27 o
  -7   3  15          3.54         16.43         9.27 o
  -6   3  15         51.70         52.22         9.51 o
  -5   3  15          9.22         13.84         8.67 o
  -4   3  15         25.03         13.42         8.03 o
  -3   3  15         31.58         30.82         7.79 o
  -2   3  15         67.03         64.99         7.78 o
  -1   3  15          5.97          4.29         6.80 o
   0   3  15        108.21        109.38         6.54 o
   1   3  15         89.36        102.58         7.09 o
   2   3  15          3.89         -6.16         6.16 o
   3   3  15        111.61        103.79         6.35 o
   4   3  15         30.27         29.84         5.72 o
   5   3  15          2.69         11.28         5.96 o
   6   3  15          3.95          4.95         7.17 o
  -9   4  15         88.26         81.59        13.52 o
  -8   4  15        111.50         92.89        13.65 o
  -7   4  15         93.75        103.34         9.97 o
  -6   4  15          0.71          6.63         9.05 o
  -5   4  15          6.08         10.21         8.41 o
  -4   4  15          0.11          8.40         8.20 o
  -3   4  15        196.43        221.31         9.43 o
  -2   4  15         51.62         48.32         7.50 o
  -1   4  15         73.64         79.07         7.08 o
   0   4  15         79.28         85.37         6.51 o
   1   4  15          1.28         11.55         6.00 o
   2   4  15        287.29        263.41         7.18 o
   3   4  15         12.43         19.55         5.89 o
   4   4  15         68.49         52.97         7.28 o
   5   4  15          1.22          5.47         6.86 o
   6   4  15         10.63         17.77         8.05 o
  -8   5  15        147.35        119.43        15.42 o
  -7   5  15          1.06          2.41        10.52 o
  -6   5  15         27.07         44.16        10.90 o
  -5   5  15          8.61          7.96         9.62 o
  -4   5  15          2.59          8.30         8.37 o
  -3   5  15        133.40        111.05         8.10 o
  -2   5  15        814.81        773.51        21.39 o
  -1   5  15         68.94         76.57         7.14 o
   0   5  15         64.16         66.18         6.44 o
   1   5  15          0.68         22.09         8.17 o
   2   5  15         16.12         20.13         6.56 o
   3   5  15         24.18         34.64         7.97 o
   4   5  15         14.86         16.53         7.09 o
   5   5  15          0.68          2.54        10.41 o
  -8   6  15        246.48        312.13        25.17 o
  -7   6  15          5.69          8.66        15.37 o
  -6   6  15         16.73         24.60        15.60 o
  -5   6  15          1.98         -1.47        10.43 o
  -4   6  15        249.28        234.49        11.06 o
  -3   6  15        100.43        113.32         9.68 o
  -2   6  15          0.00         12.21         8.23 o
  -1   6  15          3.31          5.52         6.92 o
   0   6  15          1.50          7.38         8.23 o
   1   6  15         10.74          6.95         7.41 o
   2   6  15          9.74          4.80         6.95 o
   3   6  15         13.93         26.97         7.42 o
   4   6  15        159.38        148.96         7.92 o
  -6   7  15          7.37         11.27        14.90 o
  -5   7  15          9.63         28.85        14.74 o
  -4   7  15         17.80         13.67        11.67 o
  -3   7  15        113.96        116.70        12.35 o
  -2   7  15         41.72         55.91        12.64 o
  -1   7  15         13.92          5.80         9.32 o
   0   7  15         13.97         16.86         8.47 o
   1   7  15          9.85         18.90         7.59 o
   2   7  15        131.87        130.90         8.40 o
   3   7  15          7.29          3.12         7.91 o
  -5   8  15         17.21         13.93        14.23 o
  -4   8  15          2.55          8.40        12.86 o
  -3   8  15         28.17         38.71        11.29 o
  -2   8  15         15.29          9.32         9.87 o
  -1   8  15          3.23         14.78        10.32 o
   0   8  15          4.72         16.08         9.08 o
   1   8  15          8.24          9.78         7.88 o
   2   8  15         46.86         41.50         9.07 o
  -8   0  16        230.21        255.16        18.42 o
  -6   0  16        664.28        612.87        15.74 o
  -4   0  16         52.95         49.98        15.10 o
  -2   0  16         65.41         66.79         9.21 o
   0   0  16        224.90        235.06         9.34 o
   2   0  16        209.29        209.08         8.89 o
   4   0  16         12.94          4.19         8.30 o
   6   0  16         19.76         33.02        10.38 o
  -9   1  16         24.14         29.54        13.01 o
  -8   1  16         15.36         20.39        10.95 o
  -7   1  16         32.73         37.34         9.13 o
  -6   1  16        111.66        115.49         9.18 o
  -5   1  16         13.13         17.63         8.20 o
  -4   1  16        221.00        228.32         9.82 o
  -3   1  16         33.49         41.82         6.48 o
  -2   1  16         15.54         17.04         6.07 o
  -1   1  16          4.58          7.07         6.52 o
   0   1  16         16.67         18.41         5.75 o
   1   1  16        120.60        122.96         6.37 o
   2   1  16        362.48        360.53         9.73 o
   3   1  16        133.20        125.50        11.31 o
   4   1  16          3.24          5.27         6.24 o
   5   1  16          0.11          2.06         6.26 o
   6   1  16         96.91        109.04         6.73 o
  -9   2  16         14.55          9.63        12.09 o
  -8   2  16         17.77         27.22         9.53 o
  -7   2  16         11.10          7.89         9.52 o
  -6   2  16        152.62        148.80         9.14 o
  -5   2  16        160.17        184.10         8.83 o
  -4   2  16          3.51          2.50         6.90 o
  -3   2  16         39.65         41.55         7.14 o
  -2   2  16          5.50          8.38         6.69 o
  -1   2  16        193.21        183.72         6.89 o
   0   2  16         18.93         23.07         5.77 o
   1   2  16        117.84        126.49         6.42 o
   2   2  16       1032.64        959.64        15.11 o
   3   2  16         99.81         96.53         6.14 o
   4   2  16         50.76         49.28         6.10 o
   5   2  16          0.09          3.75         6.64 o
   6   2  16         42.14         63.14         6.86 o
  -9   3  16          5.29         20.28        12.31 o
  -8   3  16          0.41          6.46         9.57 o
  -7   3  16         34.97         34.69         9.21 o
  -6   3  16          3.14         13.91         8.58 o
  -5   3  16        533.84        492.46        10.53 o
  -4   3  16        155.90        145.31         8.63 o
  -3   3  16        944.75        834.45        20.98 o
  -2   3  16         20.76         26.14         6.97 o
  -1   3  16        240.04        235.76         7.57 o
   0   3  16         32.76         37.85         7.17 o
   1   3  16        763.47        692.86        20.21 o
   2   3  16         82.77         85.95         6.62 o
   3   3  16         32.31         37.52         6.23 o
   4   3  16         17.09         24.38         5.79 o
   5   3  16          1.73          4.08         6.31 o
  -8   4  16         88.29         88.14        11.62 o
  -7   4  16         69.79         54.15        10.37 o
  -6   4  16         12.64         26.38         9.28 o
  -5   4  16         98.58         89.16         9.12 o
  -4   4  16        470.86        456.18         9.83 o
  -3   4  16        597.55        580.32        12.10 o
  -2   4  16        202.28        186.48         7.70 o
  -1   4  16          2.45          4.66         6.52 o
   0   4  16         14.26         20.80         6.19 o
   1   4  16         60.85         66.20         6.90 o
   2   4  16         18.82         22.19         6.23 o
   3   4  16          6.19          6.67         6.48 o
   4   4  16          0.02          2.43        11.36 o
   5   4  16          1.06          5.03         8.99 o
  -8   5  16        197.30        196.68        13.38 o
  -7   5  16         20.15         15.12        10.48 o
  -6   5  16          0.43          6.28         9.97 o
  -5   5  16          0.04          3.73         9.11 o
  -4   5  16         72.45         74.05         8.85 o
  -3   5  16         21.09         21.52         8.36 o
  -2   5  16         98.06        100.13         8.05 o
  -1   5  16         73.81         90.04         6.93 o
   0   5  16          0.29          7.13         6.67 o
   1   5  16         44.61         52.30         6.52 o
   2   5  16         56.33         70.88         6.37 o
   3   5  16         16.94         24.40         7.26 o
   4   5  16          0.08          3.72         6.78 o
  -7   6  16        118.58        120.09        15.62 o
  -6   6  16          1.16         11.38        11.59 o
  -5   6  16          5.78         18.49        10.54 o
  -4   6  16        102.64        107.84        10.46 o
  -3   6  16          9.19          6.02         8.38 o
  -2   6  16         92.78        103.60         8.88 o
  -1   6  16          8.07         10.45         9.86 o
   0   6  16          0.14          6.55         8.48 o
   1   6  16          4.01          4.49         7.13 o
   2   6  16        115.82        128.91         7.87 o
   3   6  16          1.04         -1.00         7.00 o
   4   6  16         36.27         20.71        13.74 o
  -6   7  16         12.79         15.44        14.39 o
  -5   7  16          1.50         11.10        13.12 o
  -4   7  16          3.79         20.28        13.24 o
  -3   7  16          7.09          8.04        10.86 o
  -2   7  16         23.77         34.87        10.53 o
  -1   7  16          1.66         -0.03         9.51 o
   0   7  16         45.62         39.10         9.23 o
   1   7  16          7.61         12.95         8.01 o
   2   7  16         13.45         16.78         8.56 o
  -4   8  16         11.84         16.57        12.30 o
  -3   8  16        105.62        124.85        12.98 o
  -2   8  16         23.99         29.77        11.55 o
  -1   8  16         61.18         68.04        10.06 o
   0   8  16        104.57         94.40         9.11 o
  -9   0  17        225.79        266.28        18.03 o
  -7   0  17         96.53        106.08        12.97 o
  -5   0  17        377.87        374.99        12.26 o
  -3   0  17        250.80        238.80        16.84 o
  -1   0  17         76.51         72.92         8.51 o
   1   0  17         21.53         25.12        10.05 o
   3   0  17        319.70        316.41        33.53 o
   5   0  17        166.47        167.04         9.49 o
  -9   1  17          2.29          6.80        11.58 o
  -8   1  17         11.90         16.77        10.99 o
  -7   1  17         45.71         42.33         9.01 o
  -6   1  17          0.01          7.59         8.15 o
  -5   1  17         56.87         57.67         8.07 o
  -4   1  17         96.10         82.07         7.29 o
  -3   1  17        409.16        387.04        18.33 o
  -2   1  17          1.46          9.62         6.02 o
  -1   1  17         42.56         49.86         6.56 o
   0   1  17         21.97         25.10         6.29 o
   1   1  17          4.93          8.58         6.63 o
   2   1  17        393.07        415.49        16.20 o
   3   1  17        414.30        406.30        17.53 o
   4   1  17          2.25          0.55         6.23 o
   5   1  17          0.31         -3.53         6.70 o
  -9   2  17         36.60         38.71        10.85 o
  -8   2  17         46.67         56.79        10.52 o
  -7   2  17          2.36          7.82         8.75 o
  -6   2  17         53.63         49.48         8.44 o
  -5   2  17         41.73         52.31         8.51 o
  -4   2  17         21.76         25.24         6.73 o
  -3   2  17         37.44         32.89         6.94 o
  -2   2  17          8.00          9.88         7.04 o
  -1   2  17          0.11          3.93         6.68 o
   0   2  17         27.86         30.81         6.66 o
   1   2  17         83.08         73.30         6.36 o
   2   2  17        298.80        297.90         6.97 o
   3   2  17         74.99         81.62         6.03 o
   4   2  17          0.20          6.63         6.04 o
   5   2  17          1.06          8.23         6.74 o
  -8   3  17         61.07         53.53         9.86 o
  -7   3  17          5.21         14.25         8.77 o
  -6   3  17          0.10          8.74         8.83 o
  -5   3  17          7.99         12.73         8.83 o
  -4   3  17        155.22        145.60         9.19 o
  -3   3  17         81.66         89.53         7.84 o
  -2   3  17         21.11         29.87         6.24 o
  -1   3  17        162.38        142.96         6.64 o
   0   3  17        130.43        142.07         7.33 o
   1   3  17        140.97        143.50         7.38 o
   2   3  17         10.69         17.54         6.20 o
   3   3  17          3.87          4.83         6.25 o
   4   3  17          7.31         20.44         6.59 o
   5   3  17          2.14          7.92         6.54 o
  -8   4  17        137.46        107.68        11.23 o
  -7   4  17          0.78         13.10        10.24 o
  -6   4  17         15.69         15.62         8.84 o
  -5   4  17        101.83        108.27         8.93 o
  -4   4  17        245.29        236.67         8.61 o
  -3   4  17        137.85        146.52         8.67 o
  -2   4  17         24.56         27.78         7.76 o
  -1   4  17         70.79         65.46         7.19 o
   0   4  17        518.35        533.25        12.82 o
   1   4  17         22.82         38.61         6.22 o
   2   4  17         13.28          9.68         6.04 o
   3   4  17         38.94         31.85         6.37 o
   4   4  17          0.16         -2.41         8.10 o
  -7   5  17         40.23         44.77        10.94 o
  -6   5  17          1.09         -8.82        10.59 o
  -5   5  17         87.00         85.95         8.87 o
  -4   5  17          1.27          1.72         7.85 o
  -3   5  17        106.87         91.09         8.14 o
  -2   5  17        127.16        117.39         7.74 o
  -1   5  17         57.69         65.59         7.62 o
   0   5  17        104.16         88.89         6.81 o
   1   5  17         28.51         33.79         6.70 o
   2   5  17        107.27        110.57         7.11 o
   3   5  17         13.94          7.26         8.68 o
   4   5  17          0.47         11.77         9.51 o
  -6   6  17         13.21          9.59        11.01 o
  -5   6  17         12.08         10.76        10.15 o
  -4   6  17         70.67         83.15         9.23 o
  -3   6  17         47.69         43.92         8.72 o
  -2   6  17          2.09         14.78         7.43 o
  -1   6  17         12.74         18.12         8.21 o
   0   6  17         71.51         78.42         8.04 o
   1   6  17          2.28         -2.92         7.53 o
   2   6  17         10.53         21.44         7.78 o
   3   6  17          0.00          9.98        10.23 o
  -5   7  17        111.01        123.30        22.62 o
  -4   7  17         51.05         65.91        14.53 o
  -3   7  17         17.71         24.11        11.75 o
  -2   7  17          0.89         13.91        10.12 o
  -1   7  17         17.62         36.47         8.93 o
   0   7  17         26.90         17.93         8.38 o
   1   7  17         95.42        117.18         9.16 o
  -8   0  18         44.36         47.80        15.81 o
  -6   0  18        426.55        408.90        16.12 o
  -4   0  18         57.81         52.89        11.61 o
  -2   0  18        143.40        157.73        17.92 o
   0   0  18          0.78         16.95         8.68 o
   2   0  18        321.66        302.35        19.67 o
   4   0  18         33.94         38.82        10.03 o
  -8   1  18         23.32         27.52        10.87 o
  -7   1  18         12.22         12.83         9.38 o
  -6   1  18          0.20          4.01         9.09 o
  -5   1  18        413.54        402.74         9.65 o
  -4   1  18          0.00          3.99         7.13 o
  -3   1  18         41.56         49.44         6.92 o
  -2   1  18          0.76          9.78         6.21 o
  -1   1  18          0.10          6.78         6.13 o
   0   1  18         22.63         27.93         6.27 o
   1   1  18        187.59        182.71         6.43 o
   2   1  18        106.04        110.55         6.61 o
   3   1  18         10.59         12.58         6.14 o
   4   1  18          0.07         -2.22         6.39 o
   5   1  18         87.59         97.01        11.69 o
  -8   2  18         51.32         56.57         9.90 o
  -7   2  18          2.82          5.97         8.63 o
  -6   2  18          5.56         13.41         8.27 o
  -5   2  18         62.34         75.52         7.85 o
  -4   2  18        271.43        243.10         9.17 o
  -3   2  18         53.69         54.94         7.33 o
  -2   2  18        119.59        119.00        10.03 o
  -1   2  18         10.31          8.72         6.05 o
   0   2  18         27.15         24.32         6.16 o
   1   2  18          1.34          3.91         6.08 o
   2   2  18         31.58         34.25         5.88 o
   3   2  18         22.13         40.40         6.09 o
   4   2  18          3.26         11.00         6.40 o
  -8   3  18         11.98         25.50         9.61 o
  -7   3  18         32.25         45.86         9.48 o
  -6   3  18        125.32        142.13        12.72 o
  -5   3  18        901.70        858.43        12.32 o
  -4   3  18        450.48        436.39         9.67 o
  -3   3  18         37.00         37.49         7.38 o
  -2   3  18          6.02         13.82         6.13 o
  -1   3  18        112.80        122.84         6.88 o
   0   3  18        436.68        422.47         7.77 o
   1   3  18        121.08        119.82         7.42 o
   2   3  18        142.33        134.62        10.03 o
   3   3  18         35.56         45.30         6.71 o
   4   3  18         17.63         24.85         6.38 o
  -7   4  18         75.03         84.96        10.23 o
  -6   4  18          0.08         -5.89         8.85 o
  -5   4  18         24.22         26.11         8.46 o
  -4   4  18         19.89         35.13         8.52 o
  -3   4  18         79.57         99.09         7.65 o
  -2   4  18         20.39         21.30         7.08 o
  -1   4  18         52.25         60.16         7.05 o
   0   4  18        388.04        399.01         8.14 o
   1   4  18          4.34          8.94         6.41 o
   2   4  18         35.44         34.69         6.43 o
   3   4  18          2.14         11.94         6.83 o
  -7   5  18          1.04          8.23        10.98 o
  -6   5  18         16.00         16.54         9.74 o
  -5   5  18          4.95          8.53         9.01 o
  -4   5  18          5.20         12.63         8.44 o
  -3   5  18          0.70         10.11         7.12 o
  -2   5  18          7.69         -0.42         7.53 o
  -1   5  18         18.30         26.59         6.90 o
   0   5  18          2.36          8.52         7.15 o
   1   5  18          0.01         11.65         7.29 o
   2   5  18          0.40          8.49         6.55 o
   3   5  18         10.23         10.75         7.58 o
  -6   6  18          2.47         13.58        19.29 o
  -5   6  18          4.69          5.42        10.24 o
  -4   6  18          5.30         10.15         9.23 o
  -3   6  18         41.11         53.40         8.48 o
  -2   6  18          1.50          7.26         9.21 o
  -1   6  18         34.38         32.79         7.51 o
   0   6  18         10.26          1.97         7.11 o
   1   6  18         16.44         12.71         8.68 o
   2   6  18          5.79         -3.92        22.03 o
  -4   7  18          2.11         29.21        22.39 o
  -3   7  18         13.19          9.95        10.81 o
  -2   7  18         21.23         35.00        10.18 o
  -1   7  18          3.95         15.84        13.16 o
  -7   0  19         58.09         74.39        17.29 o
  -5   0  19          4.18          6.91         9.87 o
  -3   0  19        168.29        163.12        10.46 o
  -1   0  19         43.03         34.72         8.88 o
   1   0  19        256.34        252.96         9.52 o
   3   0  19        407.87        364.57        11.89 o
  -8   1  19          6.08         19.01        10.54 o
  -7   1  19          6.77         13.51         9.24 o
  -6   1  19         45.10         35.83         8.42 o
  -5   1  19         72.10         76.27         9.96 o
  -4   1  19          1.29          0.36         6.87 o
  -3   1  19         29.04         28.28         6.59 o
  -2   1  19          8.97         14.34         6.19 o
  -1   1  19          7.61         10.53         6.09 o
   0   1  19          0.02         -3.36         6.13 o
   1   1  19         17.95         31.11         6.12 o
   2   1  19         52.48         31.42         6.23 o
   3   1  19         43.29         43.94         6.44 o
   4   1  19          9.63         26.29         6.90 o
  -8   2  19         14.83         17.88        10.01 o
  -7   2  19         15.93         15.72         9.06 o
  -6   2  19        415.00        374.85        10.10 o
  -5   2  19         89.41         87.46         8.13 o
  -4   2  19         83.19         73.88         7.34 o
  -3   2  19          0.26          8.56         6.63 o
  -2   2  19        106.23        106.31         7.32 o
  -1   2  19         37.01         33.45         6.54 o
   0   2  19        135.36        147.07         6.50 o
   1   2  19        324.94        339.15        11.78 o
   2   2  19         60.23         67.01         6.76 o
   3   2  19          1.55          4.43         6.30 o
  -7   3  19         71.27         84.69         9.83 o
  -6   3  19         19.21         15.41         8.60 o
  -5   3  19        677.96        683.23        13.76 o
  -4   3  19         18.92         23.02         7.90 o
  -3   3  19         84.95         64.54         7.93 o
  -2   3  19         51.19         60.82         7.63 o
  -1   3  19          1.45         10.70         6.26 o
   0   3  19        125.08        114.37         7.01 o
   1   3  19         14.99          9.46         6.31 o
   2   3  19         57.04         59.13         6.60 o
   3   3  19          9.81         19.17         8.86 o
  -7   4  19          1.44         13.81        10.46 o
  -6   4  19          1.59          7.12         8.82 o
  -5   4  19         24.17         33.38         7.77 o
  -4   4  19         92.39         97.12         8.81 o
  -3   4  19         95.66         88.89         8.36 o
  -2   4  19        120.23        124.22         7.51 o
  -1   4  19         23.14         29.74         6.83 o
   0   4  19         15.30         19.27         8.27 o
   1   4  19          3.09          6.73         8.84 o
   2   4  19          1.37          5.97         7.42 o
   3   4  19          2.02          8.95        12.96 o
  -6   5  19          0.01         12.93         9.98 o
  -5   5  19         35.28         35.02         9.11 o
  -4   5  19        430.90        389.76        13.90 o
  -3   5  19          0.85          4.99         8.14 o
  -2   5  19         14.73         22.86         7.71 o
  -1   5  19          4.66          3.46         7.25 o
   0   5  19          0.01          4.99         7.59 o
   1   5  19         73.33         67.23         6.94 o
   2   5  19          0.56          3.78         6.56 o
  -4   6  19        187.64        236.50        10.29 o
  -3   6  19          3.15          8.03         8.58 o
  -2   6  19          0.28         -5.16         8.00 o
  -1   6  19         28.87         49.52         7.86 o
   0   6  19        392.55        431.45        21.57 o
  -6   0  20          3.29         12.61        12.97 o
  -4   0  20         31.70         43.92        10.99 o
  -2   0  20        285.21        282.81        10.22 o
   0   0  20        120.01        118.24         9.34 o
   2   0  20        782.90        745.92        12.44 o
  -7   1  20         27.01         35.76         9.87 o
  -6   1  20          0.76         11.15         7.82 o
  -5   1  20          0.12          2.04         7.53 o
  -4   1  20        118.31        126.68         7.64 o
  -3   1  20        113.41        103.68         6.93 o
  -2   1  20        101.99         96.49         8.55 o
  -1   1  20         22.85         28.14         6.68 o
   0   1  20         62.58         58.09         6.48 o
   1   1  20          9.72         21.52         6.39 o
   2   1  20          7.97         12.28         6.45 o
   3   1  20         35.12         39.66         6.39 o
  -7   2  20          4.75         -1.39        10.00 o
  -6   2  20         60.37         67.38         8.01 o
  -5   2  20         50.14         46.87         8.68 o
  -4   2  20         20.78         26.21         7.91 o
  -3   2  20          8.93          1.39         6.85 o
  -2   2  20          1.71          7.40         6.48 o
  -1   2  20          3.67          3.62         6.23 o
   0   2  20         25.13         34.47         6.62 o
   1   2  20         25.74         29.89         6.60 o
   2   2  20         77.02         77.64         6.86 o
  -6   3  20        135.10        137.14         8.99 o
  -5   3  20        256.64        282.15         9.77 o
  -4   3  20         28.13         34.28         7.75 o
  -3   3  20         11.57         31.51         7.70 o
  -2   3  20         12.95         26.29         7.30 o
  -1   3  20         84.10         79.89         7.16 o
   0   3  20        187.18        197.48         7.09 o
   1   3  20         81.75         71.50         7.38 o
   2   3  20         14.72         14.41         6.40 o
  -6   4  20         58.21         63.81         9.89 o
  -5   4  20         34.30         33.65         8.83 o
  -4   4  20        122.04        117.39        11.29 o
  -3   4  20          0.08          6.69         7.23 o
  -2   4  20         80.86         80.19         7.80 o
  -1   4  20         43.91         46.46         7.28 o
   0   4  20         14.25         22.20         7.11 o
   1   4  20          6.49         10.31         6.57 o
  -4   5  20          0.28          5.20         9.42 o
  -3   5  20          4.47          0.68         7.74 o
  -2   5  20         77.29         60.44         7.38 o
  -1   5  20          4.91         13.13         7.16 o
   0   5  20         45.67         66.76         7.51 o
  -5   0  21          0.84          7.28        12.51 o
  -3   0  21          0.81          6.46         9.98 o
  -1   0  21        329.14        352.64        10.82 o
   1   0  21          6.23         12.58         9.07 o
  -6   1  21          4.42         10.70         7.83 o
  -5   1  21         52.44         44.82         7.94 o
  -4   1  21          9.45         -2.71         6.65 o
  -3   1  21          0.89          8.49         7.36 o
  -2   1  21         66.93         69.43         6.73 o
  -1   1  21         93.44         94.02         6.80 o
   0   1  21          3.80          1.87         6.78 o
   1   1  21          4.07         13.24         6.64 o
   2   1  21         44.64         45.81         9.35 o
  -6   2  21         33.78         27.16         9.22 o
  -5   2  21        400.74        334.43        11.26 o
  -4   2  21         12.33         20.33         8.11 o
  -3   2  21          0.07          3.76         8.49 o
  -2   2  21         79.15         78.88        10.07 o
  -1   2  21          0.93          0.86         6.44 o
   0   2  21          2.34         11.09         7.20 o
   1   2  21         33.28         27.57         6.44 o
  -5   3  21          4.06         10.91         8.27 o
  -4   3  21         25.45         26.39         7.73 o
  -3   3  21         40.21         49.80         7.72 o
  -2   3  21         37.66         44.69         8.32 o
  -1   3  21         55.36         55.33         6.90 o
   0   3  21         31.37         40.70         6.93 o
   1   3  21         27.75         27.07         7.90 o
  -4   4  21        118.90        105.21         8.54 o
  -3   4  21          0.36          3.98         7.16 o
  -2   4  21         84.30         84.93         7.51 o
  -1   4  21         72.31         86.40         7.20 o
  -4   0  22          0.89         10.42        11.65 o
  -2   0  22         40.82         31.56         9.47 o
   0   0  22          2.80          8.51         9.20 o
  -5   1  22          0.31          5.68         7.44 o
  -4   1  22          6.70          7.22         7.09 o
  -3   1  22         61.13         54.18         7.53 o
  -2   1  22         72.40         76.84         7.03 o
  -1   1  22          5.70         12.55         7.31 o
   0   1  22         19.16         26.08         7.47 o
  -4   2  22         15.30         24.54         7.31 o
  -3   2  22          2.12         16.61         7.13 o
  -2   2  22         18.67         24.92         8.67 o
  -1   2  22         76.42         84.41         6.96 o
  -3   3  22         29.62         27.17         7.49 o
  -2   3  22          8.23         16.49         8.50 o
                                                
